# Supplementary material for: Immediate neural impact and incomplete compensation after semantic hub disconnection
Source: Nat Commun. 2023 Oct 7;14:6264. doi: 10.1038/s41467-023-42088-7 (PMC10560235; doi:10.1038/s41467-023-42088-7)
Supplement: Supplementary file 4 — Source Data [file 41467_2023_42088_MOESM4_ESM.zip]

Archive with 12 entries (12 files):
- Figure1_sourcedata.xlsx
- Figure2_sourcedata.xlsx
- Figure3_sourcedata.xlsx
- Figure4_sourcedata.xlsx
- SuppFig1_sourcedata.xlsx
- SuppFig3_sourcedata.xlsx
- SuppFig4_sourcedata.xlsx
- SuppFig5_sourcedata.xlsx
- SuppFig6_sourcedata.xlsx
- SuppFig7_sourcedata.xlsx
- SuppFig8_sourcedata.xlsx
- SupplFig2_sourcedata.xlsx
