# Supplementary material for: Immediate neural impact and incomplete compensation after semantic hub disconnection
Source: Nat Commun. 2023 Oct 7;14:6264. doi: 10.1038/s41467-023-42088-7 (PMC10560235; doi:10.1038/s41467-023-42088-7)
Supplement: Supplementary file 4 — Source Data [file 41467_2023_42088_MOESM4_ESM.zip › Figure1_sourcedata.xlsx]

## Sheet: Figure 1A
Image created by Pysurfer from template brain (fsaverage).
