# Supplementary material for: Immediate neural impact and incomplete compensation after semantic hub disconnection
Source: Nat Commun. 2023 Oct 7;14:6264. doi: 10.1038/s41467-023-42088-7 (PMC10560235; doi:10.1038/s41467-023-42088-7)
Supplement: Supplementary file 4 — Source Data [file 41467_2023_42088_MOESM4_ESM.zip › Figure2_sourcedata.xlsx]

## Sheet: Figure 2A
Images created from individual MRI scans & resection mask, visualized using dsi studio.

## Sheet: Figure 2B
Images contain individual pial surface meshes fitted by freesurfer on individual MRIs recorded.
Participant	Contact number	Contact label	MNI X(mm)	MNI Y	MNI Z
1	1	Grid 96 contact	-55.06	13.41	-15.74
1	2	Grid 96 contact	-56.31	12.54	-11.54
1	3	Grid 96 contact	-57.71	11.68	-7.31
1	4	Grid 96 contact	-59.13	10.81	-3.04
1	5	Grid 96 contact	-60.5	9.92	1.24
1	6	Grid 96 contact	-61.76	9.01	5.53
1	7	Grid 96 contact	-62.89	8.06	9.83
1	8	Grid 96 contact	-63.81	7.08	14.11
1	9	Grid 96 contact	-54.8	16.51	-15.02
1	10	Grid 96 contact	-55.98	15.64	-10.84
1	11	Grid 96 contact	-57.3	14.78	-6.63
1	12	Grid 96 contact	-58.65	13.91	-2.39
1	13	Grid 96 contact	-59.93	13.01	1.88
1	14	Grid 96 contact	-61.09	12.08	6.16
1	15	Grid 96 contact	-62.09	11.11	10.45
1	16	Grid 96 contact	-62.88	10.11	14.72
1	17	Grid 96 contact	-54.67	19.62	-14.28
1	18	Grid 96 contact	-55.78	18.76	-10.12
1	19	Grid 96 contact	-57	17.89	-5.94
1	20	Grid 96 contact	-58.22	17.01	-1.73
1	21	Grid 96 contact	-59.36	16.1	2.51
1	22	Grid 96 contact	-60.36	15.15	6.77
1	23	Grid 96 contact	-61.19	14.16	11.04
1	24	Grid 96 contact	-61.83	13.14	15.3
1	25	Grid 96 contact	-54.56	22.73	-13.52
1	26	Grid 96 contact	-55.6	21.87	-9.39
1	27	Grid 96 contact	-56.71	21.01	-5.25
1	28	Grid 96 contact	-57.79	20.12	-1.07
1	29	Grid 96 contact	-58.76	19.19	3.14
1	30	Grid 96 contact	-59.58	18.22	7.38
1	31	Grid 96 contact	-60.21	17.2	11.63
1	32	Grid 96 contact	-60.68	16.14	15.89
1	33	Grid 96 contact	-54.39	25.82	-12.73
1	34	Grid 96 contact	-55.37	24.96	-8.64
1	35	Grid 96 contact	-56.36	24.09	-4.53
1	36	Grid 96 contact	-57.3	23.2	-0.39
1	37	Grid 96 contact	-58.1	22.26	3.78
1	38	Grid 96 contact	-58.71	21.26	8
1	39	Grid 96 contact	-59.13	20.2	12.24
1	40	Grid 96 contact	-59.41	19.11	16.49
1	41	Grid 96 contact	-54.11	28.87	-11.92
1	42	Grid 96 contact	-55	28.01	-7.85
1	43	Grid 96 contact	-55.88	27.14	-3.78
1	44	Grid 96 contact	-56.69	26.24	0.32
1	45	Grid 96 contact	-57.33	25.29	4.45
1	46	Grid 96 contact	-57.7	24.25	8.65
1	47	Grid 96 contact	-57.9	23.16	12.88
1	48	Grid 96 contact	-58	22.04	17.12
1	49	Grid 96 contact	-53.69	31.86	-11.07
1	50	Grid 96 contact	-54.47	30.99	-7.03
1	51	Grid 96 contact	-55.2	30.11	-2.98
1	52	Grid 96 contact	-55.85	29.21	1.08
1	53	Grid 96 contact	-56.33	28.25	5.17
1	54	Grid 96 contact	-56.47	27.17	9.35
1	55	Grid 96 contact	-56.46	26.05	13.57
1	56	Grid 96 contact	-56.41	24.9	17.8
1	57	Grid 96 contact	-53.11	34.81	-10.19
1	58	Grid 96 contact	-53.74	33.92	-6.16
1	59	Grid 96 contact	-54.28	33.01	-2.13
1	60	Grid 96 contact	-54.7	32.07	1.91
1	61	Grid 96 contact	-54.93	31.07	5.98
1	62	Grid 96 contact	-54.92	29.99	10.12
1	63	Grid 96 contact	-54.77	28.85	14.31
1	64	Grid 96 contact	-54.62	27.7	18.52
1	65	Grid 96 contact	-52.38	37.71	-9.28
1	66	Grid 96 contact	-52.83	36.79	-5.25
1	67	Grid 96 contact	-53.16	35.84	-1.24
1	68	Grid 96 contact	-53.33	34.86	2.79
1	69	Grid 96 contact	-53.32	33.83	6.85
1	70	Grid 96 contact	-53.15	32.73	10.95
1	71	Grid 96 contact	-52.9	31.6	15.1
1	72	Grid 96 contact	-52.67	30.45	19.27
1	73	Grid 96 contact	-51.51	40.57	-8.34
1	74	Grid 96 contact	-51.79	39.61	-4.32
1	75	Grid 96 contact	-51.9	38.63	-0.32
1	76	Grid 96 contact	-51.84	37.61	3.69
1	77	Grid 96 contact	-51.62	36.55	7.73
1	78	Grid 96 contact	-51.29	35.44	11.81
1	79	Grid 96 contact	-50.92	34.3	15.92
1	80	Grid 96 contact	-50.63	33.16	20.07
1	81	Grid 96 contact	-50.52	43.4	-7.4
1	82	Grid 96 contact	-50.63	42.42	-3.39
1	83	Grid 96 contact	-50.55	41.4	0.6
1	84	Grid 96 contact	-50.3	40.35	4.6
1	85	Grid 96 contact	-49.91	39.26	8.62
1	86	Grid 96 contact	-49.43	38.14	12.67
1	87	Grid 96 contact	-48.94	36.99	16.76
1	88	Grid 96 contact	-48.58	35.85	20.88
1	89	Grid 96 contact	-49.38	46.21	-6.48
1	90	Grid 96 contact	-49.35	45.2	-2.47
1	91	Grid 96 contact	-49.12	44.16	1.51
1	92	Grid 96 contact	-48.74	43.09	5.51
1	93	Grid 96 contact	-48.24	41.99	9.52
1	94	Grid 96 contact	-47.67	40.85	13.55
1	95	Grid 96 contact	-47.11	39.7	17.62
1	96	Grid 96 contact	-46.68	38.56	21.71
1	105	PLST strip	-70	-22.32	4.08
1	106	PLST strip	-67.65	-16.08	-3.31
1	107	PLST strip	-66.15	-10.01	-10.77
1	108	PLST strip	-60.72	-3.15	-17.95
1	109	Heschls gyrus depth	-24.41	-31.44	5.21
1	110	Heschls gyrus depth	-28.58	-28.04	4
1	111	Heschls gyrus depth	-32.76	-24.63	2.79
1	112	Heschls gyrus depth	-36.94	-21.23	1.58
1	113	Heschls gyrus depth	-41.12	-17.83	0.37
1	114	Heschls gyrus depth	-45.29	-14.43	-0.84
1	115	Heschls gyrus depth	-49.23	-10.91	-2.06
1	116	Heschls gyrus depth	-52.45	-7.01	-3.31
2	1	Grid 64 contact	-66.3	-13.74	11.37
2	2	Grid 64 contact	-65.08	-8.8	9.62
2	3	Grid 64 contact	-63.86	-3.83	7.84
2	4	Grid 64 contact	-62.65	1.14	6.06
2	5	Grid 64 contact	-61.44	6.12	4.28
2	6	Grid 64 contact	-60.22	11.09	2.49
2	7	Grid 64 contact	-59.01	16.08	0.7
2	8	Grid 64 contact	-57.8	21.07	-1.1
2	9	Grid 64 contact	-56.6	26.09	-2.92
2	10	Grid 64 contact	-55.4	31.12	-4.76
2	11	Grid 64 contact	-54.21	36.18	-6.63
2	12	Grid 64 contact	-53.03	41.26	-8.51
2	13	Grid 64 contact	-51.83	46.32	-10.37
2	14	Grid 64 contact	-65.99	-11.81	16.34
2	15	Grid 64 contact	-64.76	-6.92	14.64
2	16	Grid 64 contact	-63.52	-2.01	12.92
2	17	Grid 64 contact	-62.29	2.9	11.2
2	18	Grid 64 contact	-61.06	7.81	9.48
2	19	Grid 64 contact	-59.83	12.73	7.76
2	20	Grid 64 contact	-58.6	17.64	6.03
2	21	Grid 64 contact	-57.38	22.58	4.29
2	22	Grid 64 contact	-56.16	27.53	2.53
2	23	Grid 64 contact	-54.94	32.5	0.75
2	24	Grid 64 contact	-53.74	37.51	-1.07
2	25	Grid 64 contact	-52.54	42.54	-2.9
2	26	Grid 64 contact	-51.34	47.57	-4.73
2	27	Grid 64 contact	-65.7	-9.81	21.26
2	28	Grid 64 contact	-64.45	-4.97	19.6
2	29	Grid 64 contact	-63.2	-0.13	17.96
2	30	Grid 64 contact	-61.95	4.7	16.31
2	31	Grid 64 contact	-60.69	9.53	14.66
2	32	Grid 64 contact	-59.44	14.37	13.01
2	33	Grid 64 contact	-58.2	19.22	11.35
2	34	Grid 64 contact	-56.95	24.08	9.68
2	35	Grid 64 contact	-55.71	28.95	8
2	36	Grid 64 contact	-54.48	33.85	6.29
2	37	Grid 64 contact	-53.25	38.78	4.54
2	38	Grid 64 contact	-52.04	43.76	2.76
2	39	Grid 64 contact	-50.83	48.76	0.96
2	40	Grid 64 contact	-65.41	-7.81	26.17
2	41	Grid 64 contact	-64.15	-3.02	24.56
2	42	Grid 64 contact	-62.87	1.74	22.99
2	43	Grid 64 contact	-61.6	6.5	21.42
2	44	Grid 64 contact	-60.33	11.26	19.84
2	45	Grid 64 contact	-59.06	16.02	18.26
2	46	Grid 64 contact	-57.79	20.8	16.67
2	47	Grid 64 contact	-56.53	25.59	15.07
2	48	Grid 64 contact	-55.27	30.39	13.45
2	49	Grid 64 contact	-54.01	35.21	11.82
2	50	Grid 64 contact	-52.76	40.06	10.15
2	51	Grid 64 contact	-51.53	44.97	8.43
2	52	Grid 64 contact	-50.32	49.96	6.64
2	53	Grid 64 contact	-65.1	-5.88	31.15
2	54	Grid 64 contact	-63.82	-1.13	29.59
2	55	Grid 64 contact	-62.54	3.57	28.07
2	56	Grid 64 contact	-61.25	8.27	26.55
2	57	Grid 64 contact	-59.96	12.96	25.04
2	58	Grid 64 contact	-58.67	17.67	23.51
2	59	Grid 64 contact	-57.39	22.39	21.98
2	60	Grid 64 contact	-56.11	27.12	20.43
2	61	Grid 64 contact	-54.83	31.86	18.88
2	62	Grid 64 contact	-53.56	36.62	17.3
2	63	Grid 64 contact	-52.3	41.41	15.7
2	64	Grid 64 contact	-51.05	46.25	14.04
2	97	Heschls gyrus depth	-25.6	-31.49	6.31
2	98	Heschls gyrus depth	-29.05	-28.51	5.53
2	99	Heschls gyrus depth	-32.5	-25.53	4.74
2	100	Heschls gyrus depth	-35.96	-22.56	3.96
2	101	Heschls gyrus depth	-39.44	-19.6	3.2
2	102	Heschls gyrus depth	-43	-16.68	2.49
2	103	Heschls gyrus depth	-46.69	-13.85	1.88
2	104	Heschls gyrus depth	-50.54	-11.12	1.39
2	113	PLST strip	-68.98	-25.82	4.87
2	114	PLST strip	-68.16	-17.02	1.54
2	115	PLST strip	-66.79	-8.17	-1.75
2	116	PLST strip	-63.73	0.86	-4.95

## Sheet: Figure 2C
Images created from the network changes in the 4 excel sheets to follow, visualized using brainnet viewer.

## Sheet: 2C P1 pre-disconnection
	'Left-Thalamus-Proper'	'Left-Caudate'	'Left-Putamen'	'Left-Pallidum'	'Left-Hippocampus'	'Left-Amygdala'	'Left-Accumbens-area'	'Right-Thalamus-Proper'	'Right-Caudate'	'Right-Putamen'	'Right-Pallidum'	'Right-Hippocampus'	'Right-Amygdala'	'Right-Accumbens-area'	'l.bankssts'	'l.caudalanteriorcingulate'	'l.caudalmiddlefrontal'	'l.cuneus'	'l.entorhinal'	'l.fusiform'	'l.inferiorparietal'	'l.inferiortemporal'	'l.isthmuscingulate'	'l.lateraloccipital'	'l.lateralorbitofrontal'	'l.lingual'	'l.medialorbitofrontal'	'l.middletemporal'	'l.parahippocampal'	'l.paracentral'	'l.parsopercularis'	'l.parsorbitalis'	'l.parstriangularis'	'l.pericalcarine'	'l.postcentral'	'l.posteriorcingulate'	'l.precentral'	'l.precuneus'	'l.rostralanteriorcingulate'	'l.rostralmiddlefrontal'	'l.superiorfrontal'	'l.superiorparietal'	'l.superiortemporal'	'l.supramarginal'	'l.frontalpole'	'l.temporalpole'	'l.transversetemporal'	'l.insula'	'r.bankssts'
'Left-Thalamus-Proper'	0	4226	804	1429	1167	1109	280	244	5	7	23	2	0	0	0	0	647	1	618	1	12917	7	32	26	381	19	2026	0	102	0	16	0	0	1	1718	0	4957	25	0	9924	4802	24651	97	6	1033	6951	0	1621	0
'Left-Caudate'	4226	0	6	2	934	345	0	14	130	0	0	0	0	88	0	0	25	0	254	0	250	0	0	1	131	0	809	0	0	0	0	0	0	0	26	0	114	0	25	2300	574	5196	36	0	589	848	0	79	0
'Left-Putamen'	804	6	0	2795	0	0	123	0	0	0	0	0	0	1	0	0	214	0	0	2	2589	1092	0	0	9359	0	2003	423	0	0	924	7646	2812	0	849	0	280	0	438	27156	2053	979	40	1112	2503	3	33	570	0
'Left-Pallidum'	1429	2	2795	0	0	0	34	0	0	0	0	0	0	1	0	0	17	0	0	0	2860	751	0	0	1528	0	1859	37	0	0	2	995	0	0	4	0	2	0	21	7135	839	843	8	181	2436	4	0	198	0
'Left-Hippocampus'	1167	934	0	0	0	2218	0	4	3	0	68	0	0	0	0	0	0	553	14751	114	96	12	2598	636	1	1122	71	0	1958	0	0	0	0	611	0	0	0	374	0	84	15	276	1	4	42	13374	0	70	0
'Left-Amygdala'	1109	345	0	0	2218	0	0	2	0	0	0	0	0	0	0	0	0	51	49	0	11	0	58	645	14	31	38	0	46	0	0	0	0	24	0	0	0	1	0	91	6	7	63	0	0	2357	0	1399	0
'Left-Accumbens-area'	280	0	123	34	0	0	0	0	0	0	0	0	0	1	0	0	0	0	0	0	1	0	0	0	242	0	2792	0	0	0	0	0	0	0	0	0	0	0	1201	4	0	0	0	0	151	0	0	1	0
'Right-Thalamus-Proper'	244	14	0	0	4	2	0	0	513	32	150	3365	90	105	0	0	0	0	1	0	0	0	0	1	0	0	1	0	0	0	0	0	0	0	0	0	1891	25	0	0	1078	767	0	0	0	4	0	5	0
'Right-Caudate'	5	130	0	0	3	0	0	513	0	154	17	28	0	169	0	0	0	0	0	0	0	0	0	0	0	0	2	0	0	0	0	0	0	0	0	0	78	0	0	23	1212	414	0	0	0	0	0	0	0
'Right-Putamen'	7	0	0	0	0	0	0	32	154	0	1740	171	7	0	0	0	0	0	0	0	72	0	0	0	0	0	1	0	0	0	0	0	0	0	45	0	0	83	0	0	0	5323	0	8	0	0	0	2	17
'Right-Pallidum'	23	0	0	0	68	0	0	150	17	1740	0	168	29	0	0	0	0	0	22	0	1	0	0	0	0	0	5	0	0	0	0	0	0	0	4	0	11	229	0	0	0	988	0	0	0	47	0	0	0
'Right-Hippocampus'	2	0	0	0	0	0	0	3365	28	171	168	0	4467	6	0	0	0	20	0	0	0	0	2	0	0	0	0	0	0	78	0	0	0	1	0	18	0	35	0	0	44	558	0	0	0	0	0	0	0
'Right-Amygdala'	0	0	0	0	0	0	0	90	0	7	29	4467	0	0	0	0	0	0	0	0	0	0	0	0	0	0	0	0	0	0	0	0	0	0	0	0	0	4	0	0	0	58	0	0	0	0	0	0	0
'Right-Accumbens-area'	0	88	1	1	0	0	1	105	169	0	0	6	0	0	0	0	0	0	0	0	0	0	0	0	2	0	832	0	0	0	0	0	0	0	0	0	0	0	1	0	0	0	0	0	13	0	0	0	0
'l.bankssts'	0	0	0	0	0	0	0	0	0	0	0	0	0	0	0	0	0	0	0	0	1132	0	0	0	0	0	0	14015	0	0	0	0	0	0	0	0	0	0	0	0	0	0	8910	1492	0	0	0	0	0
'l.caudalanteriorcingulate'	0	0	0	0	0	0	0	0	0	0	0	0	0	0	0	0	0	0	0	0	0	0	154	0	0	0	0	0	0	653	0	0	0	0	0	10822	0	649	3328	0	8440	21	0	0	0	0	0	0	0
'l.caudalmiddlefrontal'	647	25	214	17	0	0	0	0	0	0	0	0	0	0	0	0	0	0	0	0	0	0	0	0	20	0	0	0	0	0	555	0	530	0	36	0	59207	0	0	6918	24902	395	0	0	0	0	0	520	0
'l.cuneus'	1	0	0	0	553	51	0	0	0	0	0	20	0	0	0	0	0	0	1139	18	0	0	1125	2587	0	7723	0	0	646	0	0	0	0	4298	0	0	0	13257	0	0	0	5329	0	0	0	58	0	2	0
'l.entorhinal'	618	254	0	0	14751	49	0	1	0	0	22	0	0	0	0	0	0	1139	0	4927	204	319	7333	812	9	2302	3	0	15869	0	0	0	0	1724	0	0	0	414	0	3	0	4	0	0	0	7360	0	1007	0
'l.fusiform'	1	0	2	0	114	0	0	0	0	0	0	0	0	0	0	0	0	18	4927	0	23	28307	119	19324	15	4934	0	27	12841	0	39	0	0	11	0	0	827	0	0	0	0	0	1715	0	0	30307	0	34	0
'l.inferiorparietal'	12917	250	2589	2860	96	11	1	0	0	72	1	0	0	0	1132	0	0	0	204	23	0	1957	0	19414	4976	0	589	23597	0	0	807	1411	3603	0	13	0	6475	2	0	1180	45	28188	33604	18653	0	3875	4222	14330	0
'l.inferiortemporal'	7	0	1092	751	12	0	0	0	0	0	0	0	0	0	0	0	0	0	319	28307	1957	0	0	4494	119	0	25	19327	403	0	529	6	214	0	0	0	1107	0	0	199	65	0	1175	364	0	9250	0	474	0
'l.isthmuscingulate'	32	0	0	0	2598	58	0	0	0	0	0	2	0	0	0	154	0	1125	7333	119	0	0	0	56	0	3795	0	0	90	0	0	0	0	561	0	3386	0	19285	636	0	71	65	0	0	0	229	0	0	0
'l.lateraloccipital'	26	1	0	0	636	645	0	1	0	0	0	0	0	0	0	0	0	2587	812	19324	19414	4494	56	0	1549	7983	65	6653	4686	0	0	63	0	1784	0	0	0	53	0	0	0	5297	7330	1	0	1835	0	1074	0
'l.lateralorbitofrontal'	381	131	9359	1528	1	14	242	0	0	0	0	0	0	2	0	0	20	0	9	15	4976	119	0	1549	0	0	17412	185	0	0	390	5808	26	0	2463	0	849	0	0	13417	264	1585	132	365	3895	5669	2	6006	0
'l.lingual'	19	0	0	0	1122	31	0	0	0	0	0	0	0	0	0	0	0	7723	2302	4934	0	0	3795	7983	0	0	0	0	6688	0	0	0	0	6095	0	0	0	1065	0	0	0	5	13	0	0	358	0	23	0
'l.medialorbitofrontal'	2026	809	2003	1859	71	38	2792	1	2	1	5	0	0	832	0	0	0	0	3	0	589	25	0	65	17412	0	0	0	0	0	0	3	0	0	1	0	23	0	7771	6	77	133	3	2	5863	9	0	32	0
'l.middletemporal'	0	0	423	37	0	0	0	0	0	0	0	0	0	0	14015	0	0	0	0	27	23597	19327	0	6653	185	0	0	0	0	0	676	3	393	0	0	0	6086	0	0	270	3	0	14121	31193	0	23	38	231	0
'l.parahippocampal'	102	0	0	0	1958	46	0	0	0	0	0	0	0	0	0	0	0	646	15869	12841	0	403	90	4686	0	6688	0	0	0	0	0	0	0	112	0	0	0	26	0	0	0	2	11	0	0	13576	0	8	0
'l.paracentral'	0	0	0	0	0	0	0	0	0	0	0	78	0	0	0	653	0	0	0	0	0	0	0	0	0	0	0	0	0	0	0	0	0	0	273	4630	5205	1718	3077	0	5606	205	0	0	0	0	0	0	0
'l.parsopercularis'	16	0	924	2	0	0	0	0	0	0	0	0	0	0	0	0	555	0	0	39	807	529	0	0	390	0	0	676	0	0	0	13	25291	0	749	0	13160	0	0	6014	1	270	1054	3479	0	0	15	7216	0
'l.parsorbitalis'	0	0	7646	995	0	0	0	0	0	0	0	0	0	0	0	0	0	0	0	0	1411	6	0	63	5808	0	3	3	0	0	13	0	3759	0	282	0	169	0	0	148	0	1309	0	252	0	51	0	240	0
'l.parstriangularis'	0	0	2812	0	0	0	0	0	0	0	0	0	0	0	0	0	530	0	0	0	3603	214	0	0	26	0	0	393	0	0	25291	3759	0	0	4558	0	1257	0	0	428	6	2289	14	1037	0	0	214	4766	0
'l.pericalcarine'	1	0	0	0	611	24	0	0	0	0	0	1	0	0	0	0	0	4298	1724	11	0	0	561	1784	0	6095	0	0	112	0	0	0	0	0	0	0	0	757	0	0	0	2	0	0	0	222	0	4	0
'l.postcentral'	1718	26	849	4	0	0	0	0	0	45	4	0	0	0	0	0	36	0	0	0	13	0	0	0	2463	0	1	0	0	273	749	282	4558	0	0	0	81415	93	0	560	10	23490	20	19883	0	0	826	3844	0
'l.posteriorcingulate'	0	0	0	0	0	0	0	0	0	0	0	18	0	0	0	10822	0	0	0	0	0	0	3386	0	0	0	0	0	0	4630	0	0	0	0	0	0	15	5698	6209	0	8565	22	0	0	0	0	0	0	0
'l.precentral'	4957	114	280	2	0	0	0	1891	78	0	11	0	0	0	0	0	59207	0	0	827	6475	1107	0	0	849	0	23	6086	0	5205	13160	169	1257	0	81415	15	0	647	0	5323	25842	16329	1061	26437	0	189	1061	10856	0
'l.precuneus'	25	0	0	0	374	1	0	25	0	83	229	35	4	0	0	649	0	13257	414	0	2	0	19285	53	0	1065	0	0	26	1718	0	0	0	757	93	5698	647	0	2487	0	6023	9237	0	0	0	81	0	0	0
'l.rostralanteriorcingulate'	0	25	438	21	0	0	1201	0	0	0	0	0	0	1	0	3328	0	0	0	0	0	0	636	0	0	0	7771	0	0	3077	0	0	0	0	0	6209	0	2487	0	0	6603	194	0	0	43	0	0	0	0
'l.rostralmiddlefrontal'	9924	2300	27156	7135	84	91	4	0	23	0	0	0	0	0	0	0	6918	0	3	0	1180	199	0	0	13417	0	6	270	0	0	6014	148	428	0	560	0	5323	0	0	0	9901	4180	1	2013	2953	4	1	217	0
'l.superiorfrontal'	4802	574	2053	839	15	6	0	1078	1212	0	0	44	0	0	0	8440	24902	0	0	0	45	65	71	0	264	0	77	3	0	5606	1	0	6	0	10	8565	25842	6023	6603	9901	0	2668	0	58	3	0	0	20	0
'l.superiorparietal'	24651	5196	979	843	276	7	0	767	414	5323	988	558	58	0	0	21	395	5329	4	0	28188	0	65	5297	1585	5	133	0	2	205	270	1309	2289	2	23490	22	16329	9237	194	4180	2668	0	144	9161	100	6	0	618	0
'l.superiortemporal'	97	36	40	8	1	63	0	0	0	0	0	0	0	0	8910	0	0	0	0	1715	33604	1175	0	7330	132	13	3	14121	11	0	1054	0	14	0	20	0	1061	0	0	1	0	144	0	22358	0	78	2742	9278	0
'l.supramarginal'	6	0	1112	181	4	0	0	0	0	8	0	0	0	0	1492	0	0	0	0	0	18653	364	0	1	365	0	2	31193	0	0	3479	252	1037	0	19883	0	26437	0	0	2013	58	9161	22358	0	0	123	3540	3997	0
'l.frontalpole'	1033	589	2503	2436	42	0	151	0	0	0	0	0	0	13	0	0	0	0	0	0	0	0	0	0	3895	0	5863	0	0	0	0	0	0	0	0	0	0	0	43	2953	3	100	0	0	0	0	0	0	0
'l.temporalpole'	6951	848	3	4	13374	2357	0	4	0	0	47	0	0	0	0	0	0	58	7360	30307	3875	9250	229	1835	5669	358	9	23	13576	0	0	51	0	222	0	0	189	81	0	4	0	6	78	123	0	0	0	11811	0
'l.transversetemporal'	0	0	33	0	0	0	0	0	0	0	0	0	0	0	0	0	0	0	0	0	4222	0	0	0	2	0	0	38	0	0	15	0	214	0	826	0	1061	0	0	1	0	0	2742	3540	0	0	0	6913	0
'l.insula'	1621	79	570	198	70	1399	1	5	0	2	0	0	0	0	0	0	520	2	1007	34	14330	474	0	1074	6006	23	32	231	8	0	7216	240	4766	4	3844	0	10856	0	0	217	20	618	9278	3997	0	11811	6913	0	0
'r.bankssts'	0	0	0	0	0	0	0	0	0	17	0	0	0	0	0	0	0	0	0	0	0	0	0	0	0	0	0	0	0	0	0	0	0	0	0	0	0	0	0	0	0	0	0	0	0	0	0	0	0
'r.caudalanteriorcingulate'	0	0	0	0	0	0	0	0	0	0	0	8	0	0	0	15	0	0	0	0	0	0	2	0	0	0	0	0	0	0	0	0	0	0	0	410	0	7	1	0	0	0	0	0	0	0	0	0	0
'r.caudalmiddlefrontal'	0	0	0	0	0	0	0	0	0	1	0	0	0	0	0	0	0	0	0	0	0	0	0	0	0	0	0	0	0	0	0	0	0	0	0	0	0	0	0	0	0	0	0	0	0	0	0	0	8
'r.cuneus'	0	0	0	0	0	0	0	424	1	0	0	3706	6	0	0	0	0	788	0	0	0	0	6	843	0	360	0	0	1	0	0	0	0	19	0	0	0	43	0	0	0	2383	0	0	0	0	0	0	0
'r.entorhinal'	0	0	0	0	0	0	0	223	0	0	0	4444	1693	0	0	0	0	0	0	0	0	0	0	0	0	0	0	0	0	0	0	0	0	0	0	0	0	0	0	0	0	0	0	0	0	0	0	0	0
'r.fusiform'	0	0	0	0	0	0	0	0	0	0	0	1925	4	0	0	0	0	0	0	0	0	0	0	0	0	0	0	0	0	0	0	0	0	0	0	0	0	0	0	0	0	0	0	0	0	0	0	0	0
'r.inferiorparietal'	0	0	0	0	0	0	0	6	0	4433	994	32	1	0	0	0	0	0	0	0	0	0	0	0	0	0	0	0	0	0	0	0	0	0	0	0	0	0	0	0	0	0	0	0	0	0	0	0	5136
'r.inferiortemporal'	0	0	0	0	0	0	0	0	0	0	0	76	0	0	0	0	0	0	0	0	0	0	0	0	0	0	0	0	0	0	0	0	0	0	0	0	0	0	0	0	0	0	0	0	0	0	0	0	0
'r.isthmuscingulate'	0	0	0	0	0	0	0	2	0	0	0	1215	12	0	0	0	0	853	0	0	0	0	1291	235	0	20	0	0	0	20	0	0	0	55	0	233	0	3382	4	0	31	963	0	0	0	0	0	0	0
'r.lateraloccipital'	0	0	0	0	0	0	0	0	1	79	0	30	0	42	0	0	0	0	0	0	0	0	0	1108	0	13	0	0	0	0	0	0	0	12	0	0	0	6	0	0	0	366	0	0	0	0	0	0	0
'r.lateralorbitofrontal'	1	4	0	0	0	0	0	212	164	7698	369	11	60	67	0	0	0	0	0	0	0	0	0	0	0	0	7	0	0	0	0	0	0	0	0	0	0	1	0	0	0	0	0	0	0	0	0	0	29
'r.lingual'	0	0	0	0	0	0	0	1	0	0	0	2018	8	0	0	0	0	1401	0	0	0	0	6	104	0	2682	0	0	0	0	0	0	0	53	0	0	0	906	0	0	0	33	0	0	0	0	0	0	0
'r.medialorbitofrontal'	83	2573	0	1	0	0	2	607	497	1897	227	12	22	5291	0	0	0	0	0	0	0	0	0	0	2	0	5632	0	0	0	0	0	0	0	0	8	0	0	1106	43	744	182	0	0	1183	0	0	0	0
'r.middletemporal'	0	0	0	0	0	0	0	357	8	442	121	84	0	3	0	0	0	0	0	0	0	0	0	0	0	0	0	0	0	0	0	0	0	0	0	0	0	0	0	0	0	0	0	0	0	0	0	0	4830
'r.parahippocampal'	0	0	0	0	0	0	0	0	0	0	0	1444	32	0	0	0	0	0	0	0	0	0	0	0	0	0	0	0	0	0	0	0	0	0	0	0	0	0	0	0	0	0	0	0	0	0	0	0	0
'r.paracentral'	0	0	0	0	0	0	0	1008	94	0	1	44	0	0	0	0	0	2	0	0	0	0	59	0	0	0	0	0	0	10742	0	0	0	0	572	6	1750	12859	0	0	83	13330	0	0	0	0	0	0	0
'r.parsopercularis'	0	0	0	0	0	0	0	3	0	202	0	0	0	0	0	0	0	0	0	0	0	0	0	0	0	0	0	0	0	0	0	0	0	0	0	0	0	0	0	0	0	0	0	0	0	0	0	0	2670
'r.parsorbitalis'	0	0	0	0	0	0	0	0	0	14625	1029	0	0	0	0	0	0	0	0	0	0	0	0	0	0	0	0	0	0	0	0	0	0	0	0	0	0	0	0	0	0	0	0	0	0	0	0	0	0
'r.parstriangularis'	0	0	0	0	0	0	0	0	0	3489	26	0	0	0	0	0	0	0	0	0	0	0	0	0	0	0	0	0	0	0	0	0	0	0	0	0	0	0	0	0	0	0	0	0	0	0	0	0	110
'r.pericalcarine'	0	0	0	0	0	0	0	22	0	0	0	571	2	0	0	0	0	24	0	0	0	0	6	4	0	451	0	0	0	0	0	0	0	1	0	0	0	2	0	0	0	5	0	0	0	0	0	0	0
'r.postcentral'	0	0	0	0	0	0	0	0	0	31	2	770	54	0	0	0	0	0	0	0	0	0	0	0	0	0	0	0	0	0	0	0	0	0	0	0	0	0	0	0	0	0	0	0	0	0	0	0	0
'r.posteriorcingulate'	0	0	0	0	0	0	0	0	0	0	0	5	0	0	0	289	0	0	0	0	0	0	1289	0	0	0	0	0	0	265	0	0	0	0	0	2635	0	541	132	0	14	2	0	0	0	0	0	0	0
'r.precentral'	0	0	0	0	0	0	0	76	0	81	4	218	10	0	0	0	0	0	0	0	0	0	0	0	0	0	0	0	0	0	0	0	0	0	0	0	0	0	0	0	0	0	0	0	0	0	0	0	54
'r.precuneus'	0	0	0	0	0	0	0	2048	33	188	63	4967	114	0	0	2	0	2615	0	0	229	0	964	428	0	112	0	0	0	91	0	0	0	249	0	244	0	15011	0	0	132	27308	0	0	0	0	0	0	0
'r.rostralanteriorcingulate'	0	17	0	0	0	0	0	0	14	0	0	39	0	146	0	0	0	0	0	0	0	0	1	0	0	0	312	0	0	0	0	0	0	0	0	24	0	0	2077	0	2446	0	0	0	1256	0	0	0	0
'r.rostralmiddlefrontal'	1	32	0	0	0	0	0	18625	2879	26415	6807	338	1	0	0	0	0	0	0	0	0	0	0	0	0	0	497	0	0	0	0	0	0	0	0	0	0	0	1536	4	8904	0	0	0	197	0	0	0	0
'r.superiorfrontal'	1232	1	110	28	0	0	0	5169	2382	6633	188	100	1	0	0	2	2118	0	0	0	0	0	2	0	5	0	824	0	0	219	0	0	27	0	32	536	6327	10	3543	1833	48494	56	0	0	135	0	0	15	4
'r.superiorparietal'	1	0	0	0	0	0	0	6529	117	4659	3848	4496	1211	10	0	0	0	175	0	0	184	0	289	341	0	125	0	0	0	0	0	0	0	97	0	48	0	3942	0	0	0	17288	0	0	0	0	0	0	18
'r.superiortemporal'	0	0	0	0	0	0	0	2701	586	19	0	777	0	55	0	0	0	0	0	0	0	0	0	0	0	0	0	0	0	0	0	0	0	0	0	0	0	0	0	0	0	307	0	0	0	0	0	0	15889
'r.supramarginal'	0	0	0	0	0	0	0	0	0	0	0	0	0	0	0	0	0	0	0	0	0	0	0	0	0	0	0	0	0	0	0	0	0	0	0	0	0	0	0	0	0	0	0	0	0	0	0	0	7551
'r.frontalpole'	21	1390	0	0	0	0	0	611	679	8164	2306	15	0	32	0	0	0	0	0	0	0	0	0	0	0	0	2115	0	0	0	0	0	0	0	0	0	0	0	37	277	1176	0	0	0	1984	0	0	0	0
'r.temporalpole'	0	0	0	0	0	0	0	10200	365	162	12	26966	11347	663	0	0	0	0	0	0	0	0	0	0	0	0	1	0	0	0	0	0	0	0	0	0	0	0	0	0	0	0	0	0	0	0	0	1	0
'r.transversetemporal'	2	0	0	0	0	0	0	0	0	0	0	0	0	0	0	0	0	0	0	0	0	0	0	0	0	0	0	0	0	0	0	0	0	0	0	0	0	2	0	0	0	49	0	0	0	0	0	0	0
'r.insula'	18	9	0	0	0	0	6	97	0	1873	0	772	1856	119	0	0	0	0	0	0	0	0	1	0	1	0	124	0	0	0	0	0	0	0	0	0	0	82	2	0	13	1476	0	0	1	0	0	0	431
[truncated: 33 more columns]

## Sheet: 2C P1 post-disconnection
	'Left-Thalamus-Proper'	'Left-Caudate'	'Left-Putamen'	'Left-Pallidum'	'Left-Hippocampus'	'Left-Amygdala'	'Left-Accumbens-area'	'Right-Thalamus-Proper'	'Right-Caudate'	'Right-Putamen'	'Right-Pallidum'	'Right-Hippocampus'	'Right-Amygdala'	'Right-Accumbens-area'	'l.bankssts'	'l.caudalanteriorcingulate'	'l.caudalmiddlefrontal'	'l.cuneus'	'l.entorhinal'	'l.fusiform'	'l.inferiorparietal'	'l.inferiortemporal'	'l.isthmuscingulate'	'l.lateraloccipital'	'l.lateralorbitofrontal'	'l.lingual'	'l.medialorbitofrontal'	'l.middletemporal'	'l.parahippocampal'	'l.paracentral'	'l.parsopercularis'	'l.parsorbitalis'	'l.parstriangularis'	'l.pericalcarine'	'l.postcentral'	'l.posteriorcingulate'	'l.precentral'	'l.precuneus'	'l.rostralanteriorcingulate'	'l.rostralmiddlefrontal'	'l.superiorfrontal'	'l.superiorparietal'	'l.superiortemporal'	'l.supramarginal'	'l.frontalpole'	'l.temporalpole'	'l.transversetemporal'	'l.insula'	'r.bankssts'
'Left-Thalamus-Proper'	0	4226	804	1429	303	901	280	244	5	7	23	2	0	0	0	0	647	1	0	0	12917	7	31	26	57	19	2017	0	0	0	16	0	0	1	1718	0	4957	25	0	9924	4802	24651	0	6	1033	0	0	431	0
'Left-Caudate'	4226	0	6	2	83	243	0	14	130	0	0	0	0	88	0	0	25	0	0	0	250	0	0	1	1	0	807	0	0	0	0	0	0	0	26	0	114	0	25	2300	574	5196	0	0	589	0	0	5	0
'Left-Putamen'	804	6	0	2795	0	0	123	0	0	0	0	0	0	1	0	0	214	0	0	1	2589	1091	0	0	9359	0	2003	423	0	0	924	7646	2812	0	849	0	280	0	438	27156	2053	979	30	1112	2503	0	33	563	0
'Left-Pallidum'	1429	2	2795	0	0	0	34	0	0	0	0	0	0	1	0	0	17	0	0	0	2860	751	0	0	1527	0	1859	37	0	0	2	995	0	0	4	0	2	0	21	7135	839	843	6	181	2436	0	0	177	0
'Left-Hippocampus'	303	83	0	0	0	1447	0	1	0	0	0	0	0	0	0	0	0	323	0	0	10	2	857	336	0	384	9	0	6	0	0	0	0	78	0	0	0	339	0	39	13	16	0	0	27	0	0	0	0
'Left-Amygdala'	901	243	0	0	1447	0	0	2	0	0	0	0	0	0	0	0	0	50	0	0	5	0	50	603	11	31	36	0	42	0	0	0	0	15	0	0	0	1	0	74	4	7	0	0	0	0	0	431	0
'Left-Accumbens-area'	280	0	123	34	0	0	0	0	0	0	0	0	0	1	0	0	0	0	0	0	1	0	0	0	242	0	2792	0	0	0	0	0	0	0	0	0	0	0	1201	4	0	0	0	0	151	0	0	1	0
'Right-Thalamus-Proper'	244	14	0	0	1	2	0	0	513	32	150	3365	90	105	0	0	0	0	0	0	0	0	0	1	0	0	1	0	0	0	0	0	0	0	0	0	1891	25	0	0	1078	767	0	0	0	0	0	0	0
'Right-Caudate'	5	130	0	0	0	0	0	513	0	154	17	28	0	169	0	0	0	0	0	0	0	0	0	0	0	0	2	0	0	0	0	0	0	0	0	0	78	0	0	23	1212	414	0	0	0	0	0	0	0
'Right-Putamen'	7	0	0	0	0	0	0	32	154	0	1740	171	7	0	0	0	0	0	0	0	70	0	0	0	0	0	1	0	0	0	0	0	0	0	45	0	0	83	0	0	0	5323	0	8	0	0	0	0	17
'Right-Pallidum'	23	0	0	0	0	0	0	150	17	1740	0	168	29	0	0	0	0	0	0	0	1	0	0	0	0	0	5	0	0	0	0	0	0	0	4	0	11	229	0	0	0	988	0	0	0	0	0	0	0
'Right-Hippocampus'	2	0	0	0	0	0	0	3365	28	171	168	0	4467	6	0	0	0	20	0	0	0	0	2	0	0	0	0	0	0	78	0	0	0	1	0	18	0	35	0	0	44	558	0	0	0	0	0	0	0
'Right-Amygdala'	0	0	0	0	0	0	0	90	0	7	29	4467	0	0	0	0	0	0	0	0	0	0	0	0	0	0	0	0	0	0	0	0	0	0	0	0	0	4	0	0	0	58	0	0	0	0	0	0	0
'Right-Accumbens-area'	0	88	1	1	0	0	1	105	169	0	0	6	0	0	0	0	0	0	0	0	0	0	0	0	2	0	832	0	0	0	0	0	0	0	0	0	0	0	1	0	0	0	0	0	13	0	0	0	0
'l.bankssts'	0	0	0	0	0	0	0	0	0	0	0	0	0	0	0	0	0	0	0	0	1132	0	0	0	0	0	0	14015	0	0	0	0	0	0	0	0	0	0	0	0	0	0	8704	1492	0	0	0	0	0
'l.caudalanteriorcingulate'	0	0	0	0	0	0	0	0	0	0	0	0	0	0	0	0	0	0	0	0	0	0	154	0	0	0	0	0	0	653	0	0	0	0	0	10822	0	649	3328	0	8440	21	0	0	0	0	0	0	0
'l.caudalmiddlefrontal'	647	25	214	17	0	0	0	0	0	0	0	0	0	0	0	0	0	0	0	0	0	0	0	0	19	0	0	0	0	0	555	0	530	0	36	0	59207	0	0	6918	24902	395	0	0	0	0	0	520	0
'l.cuneus'	1	0	0	0	323	50	0	0	0	0	0	20	0	0	0	0	0	0	0	10	0	0	1125	2587	0	7723	0	0	645	0	0	0	0	4298	0	0	0	13257	0	0	0	5329	0	0	0	0	0	0	0
'l.entorhinal'	0	0	0	0	0	0	0	0	0	0	0	0	0	0	0	0	0	0	0	2100	0	314	0	48	0	0	0	0	1310	0	0	0	0	0	0	0	0	0	0	0	0	0	0	0	0	0	0	0	0
'l.fusiform'	0	0	1	0	0	0	0	0	0	0	0	0	0	0	0	0	0	10	2100	0	20	17927	34	19279	0	4896	0	0	8342	0	20	0	0	4	0	0	41	0	0	0	0	0	0	0	0	0	0	0	0
'l.inferiorparietal'	12917	250	2589	2860	10	5	1	0	0	70	1	0	0	0	1132	0	0	0	0	20	0	1957	0	19414	4525	0	585	22690	0	0	807	1410	3603	0	13	0	6475	2	0	1180	45	28188	26267	18653	0	0	4222	13697	0
'l.inferiortemporal'	7	0	1091	751	2	0	0	0	0	0	0	0	0	0	0	0	0	0	314	17927	1957	0	0	4494	119	0	25	13561	403	0	528	6	214	0	0	0	971	0	0	199	65	0	1	355	0	0	0	474	0
'l.isthmuscingulate'	31	0	0	0	857	50	0	0	0	0	0	2	0	0	0	154	0	1125	0	34	0	0	0	54	0	3795	0	0	31	0	0	0	0	561	0	3386	0	19285	636	0	71	65	0	0	0	0	0	0	0
'l.lateraloccipital'	26	1	0	0	336	603	0	1	0	0	0	0	0	0	0	0	0	2587	48	19279	19414	4494	54	0	607	7983	62	6106	4647	0	0	26	0	1784	0	0	0	53	0	0	0	5297	106	1	0	0	0	167	0
'l.lateralorbitofrontal'	57	1	9359	1527	0	11	242	0	0	0	0	0	0	2	0	0	19	0	0	0	4525	119	0	607	0	0	17412	185	0	0	390	5808	26	0	2463	0	849	0	0	13417	264	1523	10	365	3895	0	2	5733	0
'l.lingual'	19	0	0	0	384	31	0	0	0	0	0	0	0	0	0	0	0	7723	0	4896	0	0	3795	7983	0	0	0	0	6656	0	0	0	0	6095	0	0	0	1065	0	0	0	5	0	0	0	0	0	0	0
'l.medialorbitofrontal'	2017	807	2003	1859	9	36	2792	1	2	1	5	0	0	832	0	0	0	0	0	0	585	25	0	62	17412	0	0	0	0	0	0	3	0	0	1	0	23	0	7771	6	77	128	2	2	5863	0	0	21	0
'l.middletemporal'	0	0	423	37	0	0	0	0	0	0	0	0	0	0	14015	0	0	0	0	0	22690	13561	0	6106	185	0	0	0	0	0	669	3	393	0	0	0	5637	0	0	270	3	0	11982	30267	0	0	38	231	0
'l.parahippocampal'	0	0	0	0	6	42	0	0	0	0	0	0	0	0	0	0	0	645	1310	8342	0	403	31	4647	0	6656	0	0	0	0	0	0	0	65	0	0	0	25	0	0	0	2	0	0	0	0	0	0	0
'l.paracentral'	0	0	0	0	0	0	0	0	0	0	0	78	0	0	0	653	0	0	0	0	0	0	0	0	0	0	0	0	0	0	0	0	0	0	273	4630	5205	1718	3077	0	5606	205	0	0	0	0	0	0	0
'l.parsopercularis'	16	0	924	2	0	0	0	0	0	0	0	0	0	0	0	0	555	0	0	20	807	528	0	0	390	0	0	669	0	0	0	13	25291	0	749	0	13160	0	0	6014	1	270	345	3479	0	0	15	7216	0
'l.parsorbitalis'	0	0	7646	995	0	0	0	0	0	0	0	0	0	0	0	0	0	0	0	0	1410	6	0	26	5808	0	3	3	0	0	13	0	3759	0	282	0	169	0	0	148	0	1309	0	252	0	0	0	240	0
'l.parstriangularis'	0	0	2812	0	0	0	0	0	0	0	0	0	0	0	0	0	530	0	0	0	3603	214	0	0	26	0	0	393	0	0	25291	3759	0	0	4558	0	1257	0	0	428	6	2289	14	1037	0	0	214	4766	0
'l.pericalcarine'	1	0	0	0	78	15	0	0	0	0	0	1	0	0	0	0	0	4298	0	4	0	0	561	1784	0	6095	0	0	65	0	0	0	0	0	0	0	0	757	0	0	0	2	0	0	0	0	0	0	0
'l.postcentral'	1718	26	849	4	0	0	0	0	0	45	4	0	0	0	0	0	36	0	0	0	13	0	0	0	2463	0	1	0	0	273	749	282	4558	0	0	0	81415	93	0	560	10	23490	20	19883	0	0	826	3844	0
'l.posteriorcingulate'	0	0	0	0	0	0	0	0	0	0	0	18	0	0	0	10822	0	0	0	0	0	0	3386	0	0	0	0	0	0	4630	0	0	0	0	0	0	15	5698	6209	0	8565	22	0	0	0	0	0	0	0
'l.precentral'	4957	114	280	2	0	0	0	1891	78	0	11	0	0	0	0	0	59207	0	0	41	6475	971	0	0	849	0	23	5637	0	5205	13160	169	1257	0	81415	15	0	647	0	5323	25842	16329	605	26437	0	0	1061	10856	0
'l.precuneus'	25	0	0	0	339	1	0	25	0	83	229	35	4	0	0	649	0	13257	0	0	2	0	19285	53	0	1065	0	0	25	1718	0	0	0	757	93	5698	647	0	2487	0	6023	9237	0	0	0	0	0	0	0
'l.rostralanteriorcingulate'	0	25	438	21	0	0	1201	0	0	0	0	0	0	1	0	3328	0	0	0	0	0	0	636	0	0	0	7771	0	0	3077	0	0	0	0	0	6209	0	2487	0	0	6603	194	0	0	43	0	0	0	0
'l.rostralmiddlefrontal'	9924	2300	27156	7135	39	74	4	0	23	0	0	0	0	0	0	0	6918	0	0	0	1180	199	0	0	13417	0	6	270	0	0	6014	148	428	0	560	0	5323	0	0	0	9901	4180	1	2013	2953	0	1	203	0
'l.superiorfrontal'	4802	574	2053	839	13	4	0	1078	1212	0	0	44	0	0	0	8440	24902	0	0	0	45	65	71	0	264	0	77	3	0	5606	1	0	6	0	10	8565	25842	6023	6603	9901	0	2668	0	58	3	0	0	16	0
'l.superiorparietal'	24651	5196	979	843	16	7	0	767	414	5323	988	558	58	0	0	21	395	5329	0	0	28188	0	65	5297	1523	5	128	0	2	205	270	1309	2289	2	23490	22	16329	9237	194	4180	2668	0	82	9161	100	0	0	573	0
'l.superiortemporal'	0	0	30	6	0	0	0	0	0	0	0	0	0	0	8704	0	0	0	0	0	26267	1	0	106	10	0	2	11982	0	0	345	0	14	0	20	0	605	0	0	1	0	82	0	22343	0	0	2742	5093	0
'l.supramarginal'	6	0	1112	181	0	0	0	0	0	8	0	0	0	0	1492	0	0	0	0	0	18653	355	0	1	365	0	2	30267	0	0	3479	252	1037	0	19883	0	26437	0	0	2013	58	9161	22343	0	0	0	3540	3997	0
'l.frontalpole'	1033	589	2503	2436	27	0	151	0	0	0	0	0	0	13	0	0	0	0	0	0	0	0	0	0	3895	0	5863	0	0	0	0	0	0	0	0	0	0	0	43	2953	3	100	0	0	0	0	0	0	0
'l.temporalpole'	0	0	0	0	0	0	0	0	0	0	0	0	0	0	0	0	0	0	0	0	0	0	0	0	0	0	0	0	0	0	0	0	0	0	0	0	0	0	0	0	0	0	0	0	0	0	0	0	0
'l.transversetemporal'	0	0	33	0	0	0	0	0	0	0	0	0	0	0	0	0	0	0	0	0	4222	0	0	0	2	0	0	38	0	0	15	0	214	0	826	0	1061	0	0	1	0	0	2742	3540	0	0	0	6913	0
'l.insula'	431	5	563	177	0	431	1	0	0	0	0	0	0	0	0	0	520	0	0	0	13697	474	0	167	5733	0	21	231	0	0	7216	240	4766	0	3844	0	10856	0	0	203	16	573	5093	3997	0	0	6913	0	0
'r.bankssts'	0	0	0	0	0	0	0	0	0	17	0	0	0	0	0	0	0	0	0	0	0	0	0	0	0	0	0	0	0	0	0	0	0	0	0	0	0	0	0	0	0	0	0	0	0	0	0	0	0
'r.caudalanteriorcingulate'	0	0	0	0	0	0	0	0	0	0	0	8	0	0	0	15	0	0	0	0	0	0	2	0	0	0	0	0	0	0	0	0	0	0	0	410	0	7	1	0	0	0	0	0	0	0	0	0	0
'r.caudalmiddlefrontal'	0	0	0	0	0	0	0	0	0	1	0	0	0	0	0	0	0	0	0	0	0	0	0	0	0	0	0	0	0	0	0	0	0	0	0	0	0	0	0	0	0	0	0	0	0	0	0	0	8
'r.cuneus'	0	0	0	0	0	0	0	424	1	0	0	3706	6	0	0	0	0	788	0	0	0	0	6	843	0	360	0	0	1	0	0	0	0	19	0	0	0	43	0	0	0	2383	0	0	0	0	0	0	0
'r.entorhinal'	0	0	0	0	0	0	0	223	0	0	0	4444	1693	0	0	0	0	0	0	0	0	0	0	0	0	0	0	0	0	0	0	0	0	0	0	0	0	0	0	0	0	0	0	0	0	0	0	0	0
'r.fusiform'	0	0	0	0	0	0	0	0	0	0	0	1925	4	0	0	0	0	0	0	0	0	0	0	0	0	0	0	0	0	0	0	0	0	0	0	0	0	0	0	0	0	0	0	0	0	0	0	0	0
'r.inferiorparietal'	0	0	0	0	0	0	0	6	0	4433	994	32	1	0	0	0	0	0	0	0	0	0	0	0	0	0	0	0	0	0	0	0	0	0	0	0	0	0	0	0	0	0	0	0	0	0	0	0	5136
'r.inferiortemporal'	0	0	0	0	0	0	0	0	0	0	0	76	0	0	0	0	0	0	0	0	0	0	0	0	0	0	0	0	0	0	0	0	0	0	0	0	0	0	0	0	0	0	0	0	0	0	0	0	0
'r.isthmuscingulate'	0	0	0	0	0	0	0	2	0	0	0	1215	12	0	0	0	0	853	0	0	0	0	1291	235	0	20	0	0	0	20	0	0	0	55	0	233	0	3382	4	0	31	963	0	0	0	0	0	0	0
'r.lateraloccipital'	0	0	0	0	0	0	0	0	1	79	0	30	0	42	0	0	0	0	0	0	0	0	0	1108	0	13	0	0	0	0	0	0	0	12	0	0	0	6	0	0	0	366	0	0	0	0	0	0	0
'r.lateralorbitofrontal'	1	4	0	0	0	0	0	212	164	7698	369	11	60	67	0	0	0	0	0	0	0	0	0	0	0	0	7	0	0	0	0	0	0	0	0	0	0	1	0	0	0	0	0	0	0	0	0	0	29
'r.lingual'	0	0	0	0	0	0	0	1	0	0	0	2018	8	0	0	0	0	1401	0	0	0	0	6	104	0	2682	0	0	0	0	0	0	0	53	0	0	0	906	0	0	0	33	0	0	0	0	0	0	0
'r.medialorbitofrontal'	83	2573	0	1	0	0	2	607	497	1897	227	12	22	5291	0	0	0	0	0	0	0	0	0	0	2	0	5632	0	0	0	0	0	0	0	0	8	0	0	1106	43	744	182	0	0	1183	0	0	0	0
'r.middletemporal'	0	0	0	0	0	0	0	357	8	442	121	84	0	3	0	0	0	0	0	0	0	0	0	0	0	0	0	0	0	0	0	0	0	0	0	0	0	0	0	0	0	0	0	0	0	0	0	0	4830
'r.parahippocampal'	0	0	0	0	0	0	0	0	0	0	0	1444	32	0	0	0	0	0	0	0	0	0	0	0	0	0	0	0	0	0	0	0	0	0	0	0	0	0	0	0	0	0	0	0	0	0	0	0	0
'r.paracentral'	0	0	0	0	0	0	0	1008	94	0	1	44	0	0	0	0	0	2	0	0	0	0	59	0	0	0	0	0	0	10742	0	0	0	0	572	6	1750	12859	0	0	83	13330	0	0	0	0	0	0	0
'r.parsopercularis'	0	0	0	0	0	0	0	3	0	202	0	0	0	0	0	0	0	0	0	0	0	0	0	0	0	0	0	0	0	0	0	0	0	0	0	0	0	0	0	0	0	0	0	0	0	0	0	0	2670
'r.parsorbitalis'	0	0	0	0	0	0	0	0	0	14625	1029	0	0	0	0	0	0	0	0	0	0	0	0	0	0	0	0	0	0	0	0	0	0	0	0	0	0	0	0	0	0	0	0	0	0	0	0	0	0
'r.parstriangularis'	0	0	0	0	0	0	0	0	0	3489	26	0	0	0	0	0	0	0	0	0	0	0	0	0	0	0	0	0	0	0	0	0	0	0	0	0	0	0	0	0	0	0	0	0	0	0	0	0	110
'r.pericalcarine'	0	0	0	0	0	0	0	22	0	0	0	571	2	0	0	0	0	24	0	0	0	0	6	4	0	451	0	0	0	0	0	0	0	1	0	0	0	2	0	0	0	5	0	0	0	0	0	0	0
'r.postcentral'	0	0	0	0	0	0	0	0	0	31	2	770	54	0	0	0	0	0	0	0	0	0	0	0	0	0	0	0	0	0	0	0	0	0	0	0	0	0	0	0	0	0	0	0	0	0	0	0	0
'r.posteriorcingulate'	0	0	0	0	0	0	0	0	0	0	0	5	0	0	0	289	0	0	0	0	0	0	1289	0	0	0	0	0	0	265	0	0	0	0	0	2635	0	541	132	0	14	2	0	0	0	0	0	0	0
'r.precentral'	0	0	0	0	0	0	0	76	0	81	4	218	10	0	0	0	0	0	0	0	0	0	0	0	0	0	0	0	0	0	0	0	0	0	0	0	0	0	0	0	0	0	0	0	0	0	0	0	54
'r.precuneus'	0	0	0	0	0	0	0	2048	33	188	63	4967	114	0	0	2	0	2615	0	0	229	0	964	428	0	112	0	0	0	91	0	0	0	249	0	244	0	15011	0	0	132	27308	0	0	0	0	0	0	0
'r.rostralanteriorcingulate'	0	17	0	0	0	0	0	0	14	0	0	39	0	146	0	0	0	0	0	0	0	0	1	0	0	0	312	0	0	0	0	0	0	0	0	24	0	0	2077	0	2446	0	0	0	1256	0	0	0	0
'r.rostralmiddlefrontal'	1	32	0	0	0	0	0	18625	2879	26415	6807	338	1	0	0	0	0	0	0	0	0	0	0	0	0	0	497	0	0	0	0	0	0	0	0	0	0	0	1536	4	8904	0	0	0	197	0	0	0	0
'r.superiorfrontal'	1232	1	110	28	0	0	0	5169	2382	6633	188	100	1	0	0	2	2118	0	0	0	0	0	2	0	5	0	824	0	0	219	0	0	27	0	32	536	6327	10	3543	1833	48494	56	0	0	135	0	0	15	4
'r.superiorparietal'	1	0	0	0	0	0	0	6529	117	4659	3848	4496	1211	10	0	0	0	175	0	0	184	0	289	341	0	125	0	0	0	0	0	0	0	97	0	48	0	3942	0	0	0	17288	0	0	0	0	0	0	18
'r.superiortemporal'	0	0	0	0	0	0	0	2701	586	19	0	777	0	55	0	0	0	0	0	0	0	0	0	0	0	0	0	0	0	0	0	0	0	0	0	0	0	0	0	0	0	307	0	0	0	0	0	0	15889
'r.supramarginal'	0	0	0	0	0	0	0	0	0	0	0	0	0	0	0	0	0	0	0	0	0	0	0	0	0	0	0	0	0	0	0	0	0	0	0	0	0	0	0	0	0	0	0	0	0	0	0	0	7551
'r.frontalpole'	21	1390	0	0	0	0	0	611	679	8164	2306	15	0	32	0	0	0	0	0	0	0	0	0	0	0	0	2115	0	0	0	0	0	0	0	0	0	0	0	37	277	1176	0	0	0	1984	0	0	0	0
'r.temporalpole'	0	0	0	0	0	0	0	10200	365	162	12	26966	11347	663	0	0	0	0	0	0	0	0	0	0	0	0	1	0	0	0	0	0	0	0	0	0	0	0	0	0	0	0	0	0	0	0	0	1	0
'r.transversetemporal'	2	0	0	0	0	0	0	0	0	0	0	0	0	0	0	0	0	0	0	0	0	0	0	0	0	0	0	0	0	0	0	0	0	0	0	0	0	2	0	0	0	49	0	0	0	0	0	0	0
'r.insula'	18	9	0	0	0	0	6	97	0	1873	0	772	1856	119	0	0	0	0	0	0	0	0	1	0	1	0	124	0	0	0	0	0	0	0	0	0	0	82	2	0	13	1476	0	0	1	0	0	0	431
[truncated: 33 more columns]

## Sheet: 2C P2 pre-disconnection
	'Left-Thalamus-Proper'	'Left-Caudate'	'Left-Putamen'	'Left-Pallidum'	'Left-Hippocampus'	'Left-Amygdala'	'Left-Accumbens-area'	'Right-Thalamus-Proper'	'Right-Caudate'	'Right-Putamen'	'Right-Pallidum'	'Right-Hippocampus'	'Right-Amygdala'	'Right-Accumbens-area'	'l.bankssts'	'l.caudalanteriorcingulate'	'l.caudalmiddlefrontal'	'l.cuneus'	'l.entorhinal'	'l.fusiform'	'l.inferiorparietal'	'l.inferiortemporal'	'l.isthmuscingulate'	'l.lateraloccipital'	'l.lateralorbitofrontal'	'l.lingual'	'l.medialorbitofrontal'	'l.middletemporal'	'l.parahippocampal'	'l.paracentral'	'l.parsopercularis'	'l.parsorbitalis'	'l.parstriangularis'	'l.pericalcarine'	'l.postcentral'	'l.posteriorcingulate'	'l.precentral'	'l.precuneus'	'l.rostralanteriorcingulate'	'l.rostralmiddlefrontal'	'l.superiorfrontal'	'l.superiorparietal'	'l.superiortemporal'	'l.supramarginal'	'l.frontalpole'	'l.temporalpole'	'l.transversetemporal'	'l.insula'	'r.bankssts'
'Left-Thalamus-Proper'	0	2020	2416	1972	4860	270	794	4706	845	184	184	30	0	0	0	0	0	6	350	229	2234	2	0	5622	1732	12	4774	34	60	0	0	21	1	0	747	0	1967	0	368	7998	11471	20203	225	0	5889	2208	0	243	0
'Left-Caudate'	2020	0	25	4	1017	81	29	131	178	22	1	0	0	0	0	0	0	0	0	0	2	0	0	0	0	0	325	0	0	29	0	0	0	0	436	0	497	1	1041	2193	109	1186	0	0	122	11	0	0	0
'Left-Putamen'	2416	25	0	681	66	1	324	40	0	2	0	0	0	0	173	0	0	0	0	0	2353	18	0	34	4425	0	5072	3349	0	0	227	8654	1119	0	3023	0	188	0	503	11974	7703	3748	789	77	505	11	74	48	0
'Left-Pallidum'	1972	4	681	0	5	1	0	9	0	0	5	1	0	0	2	0	0	0	0	0	781	1	0	2	490	0	450	657	0	0	0	617	0	0	1226	0	51	0	1	5173	1135	3193	2	0	351	1	1	0	0
'Left-Hippocampus'	4860	1017	66	5	0	7829	184	182	20	0	13	0	0	0	0	0	0	2849	7665	529	0	3	76	225	702	1995	217	0	444	0	0	1	0	43	14	0	0	392	939	2537	193	448	21	0	1	15071	0	3706	0
'Left-Amygdala'	270	81	1	1	7829	0	2	19	0	0	0	0	0	0	0	0	0	10	1953	1	63	0	1	80	872	4	1	0	621	0	0	0	0	5	0	0	0	2	5	60	29	103	21	0	0	2211	0	1798	0
'Left-Accumbens-area'	794	29	324	0	184	2	0	3	1	9	0	0	0	32	0	0	0	0	0	1	316	0	0	27	0	9	478	0	0	0	0	0	0	2	0	0	0	59	3168	46	0	243	21	0	88	145	0	16	0
'Right-Thalamus-Proper'	4706	131	40	9	182	19	3	0	5731	806	1103	1830	190	645	0	0	0	12	0	0	39	0	0	3	0	0	48	0	0	0	0	0	0	0	103	0	794	2	36	369	1193	4600	0	0	20	14	0	0	0
'Right-Caudate'	845	178	0	0	20	0	1	5731	0	743	161	57	0	53	0	0	0	0	0	0	0	0	0	0	0	0	5	0	0	1	0	0	0	0	136	0	72	0	7	2183	0	227	0	0	42	0	0	0	0
'Right-Putamen'	184	22	2	0	0	0	9	806	743	0	215	24	0	5481	0	0	0	0	0	0	0	0	0	0	0	0	10	0	0	0	0	0	0	0	0	0	0	0	17	2	3640	241	0	0	0	0	0	0	0
'Right-Pallidum'	184	1	0	5	13	0	0	1103	161	215	0	157	0	244	0	0	0	0	0	0	0	0	0	0	0	0	6	0	0	0	0	0	0	0	16	0	4	0	4	3	683	427	0	0	9	0	0	0	0
'Right-Hippocampus'	30	0	0	1	0	0	0	1830	57	24	157	0	8468	43	0	0	0	134	0	0	0	0	174	0	0	3	0	0	0	0	0	0	0	9	0	0	0	180	0	0	0	39	0	0	0	0	0	0	0
'Right-Amygdala'	0	0	0	0	0	0	0	190	0	0	0	8468	0	0	0	0	0	6	0	0	0	0	0	0	0	0	0	0	0	0	0	0	0	0	0	0	0	0	0	0	0	1	0	0	0	0	0	0	0
'Right-Accumbens-area'	0	0	0	0	0	0	32	645	53	5481	244	43	0	0	0	0	0	0	0	0	0	0	0	0	0	0	0	0	0	0	0	0	0	0	0	0	0	0	9	0	0	0	0	0	0	0	0	0	0
'l.bankssts'	0	0	173	2	0	0	0	0	0	0	0	0	0	0	0	0	0	0	0	0	15037	20	0	0	0	0	0	6673	0	0	392	0	12	0	0	0	39	0	0	0	0	26	4772	28	0	0	49	37	0
'l.caudalanteriorcingulate'	0	0	0	0	0	0	0	0	0	0	0	0	0	0	0	0	0	0	0	0	0	0	47	0	0	0	0	0	0	1029	0	0	0	0	0	10911	0	3592	293	0	5766	0	0	0	0	0	0	0	0
'l.caudalmiddlefrontal'	0	0	0	0	0	0	0	0	0	0	0	0	0	0	0	0	0	0	0	0	913	0	0	0	0	0	0	0	0	0	145	0	0	0	2921	0	56701	0	0	15085	12608	2599	0	282	0	0	0	0	0
'l.cuneus'	6	0	0	0	2849	10	0	12	0	0	0	134	6	0	0	0	0	0	6578	61	0	0	957	4358	0	6458	0	0	4545	0	0	0	0	4839	0	10	0	2572	0	0	0	6080	0	0	0	1844	0	0	0
'l.entorhinal'	350	0	0	0	7665	1953	0	0	0	0	0	0	0	0	0	0	0	6578	0	2462	0	6	324	10	13	2292	0	0	18059	0	0	0	0	2528	0	0	0	2754	0	0	0	19	0	0	0	3141	0	55	0
'l.fusiform'	229	0	0	0	529	1	1	0	0	0	0	0	0	0	0	0	0	61	2462	0	0	25915	0	11815	36	8579	1	534	13103	0	0	0	0	0	0	0	0	34	0	0	0	2	107	0	0	18050	0	30	0
'l.inferiorparietal'	2234	2	2353	781	0	63	316	39	0	0	0	0	0	0	15037	0	913	0	0	0	0	2639	0	6333	7995	0	1072	26714	0	0	5559	1267	2676	0	14	0	3669	0	177	8986	0	42888	54024	18546	0	33	453	9346	0
'l.inferiortemporal'	2	0	18	1	3	0	0	0	0	0	0	0	0	0	20	0	0	0	6	25915	2639	0	0	7335	2	303	0	12848	372	0	2	0	0	0	0	0	0	0	0	0	0	1	606	0	0	4439	8	82	0
'l.isthmuscingulate'	0	0	0	0	76	1	0	0	0	0	0	174	0	0	0	47	0	957	324	0	0	0	0	0	0	425	0	0	266	25	0	0	0	23	0	5734	0	15932	0	0	214	990	0	0	0	2	0	0	0
'l.lateraloccipital'	5622	0	34	2	225	80	27	3	0	0	0	0	0	0	0	0	0	4358	10	11815	6333	7335	0	0	2296	1837	0	3451	494	0	0	0	0	265	0	0	0	0	0	0	0	3340	5740	0	0	3046	0	3512	0
'l.lateralorbitofrontal'	1732	0	4425	490	702	872	0	0	0	0	0	0	0	0	0	0	0	0	13	36	7995	2	0	2296	0	251	12552	10	4	0	3	5119	654	0	0	0	0	1	4743	3779	0	354	5381	0	122	1934	0	5127	0
'l.lingual'	12	0	0	0	1995	4	9	0	0	0	0	3	0	0	0	0	0	6458	2292	8579	0	303	425	1837	251	0	0	142	11455	0	0	0	0	9633	0	2	0	1054	0	0	0	1	31	0	0	7250	0	846	0
'l.medialorbitofrontal'	4774	325	5072	450	217	1	478	48	5	10	6	0	0	0	0	0	0	0	0	1	1072	0	0	0	12552	0	0	0	0	0	0	0	0	1	0	0	0	31	13412	27	903	289	35	0	639	523	0	826	0
'l.middletemporal'	34	0	3349	657	0	0	0	0	0	0	0	0	0	0	6673	0	0	0	0	534	26714	12848	0	3451	10	142	0	0	1	0	4822	0	108	0	0	0	565	0	0	22	0	659	10379	642	0	576	839	1168	0
'l.parahippocampal'	60	0	0	0	444	621	0	0	0	0	0	0	0	0	0	0	0	4545	18059	13103	0	372	266	494	4	11455	0	1	0	0	0	0	0	1785	0	0	0	1402	0	0	0	66	0	0	0	6515	0	0	0
'l.paracentral'	0	29	0	0	0	0	0	0	1	0	0	0	0	0	0	1029	0	0	0	0	0	0	25	0	0	0	0	0	0	0	0	0	0	0	483	4394	335	4893	0	7	17232	140	0	0	0	0	0	0	0
'l.parsopercularis'	0	0	227	0	0	0	0	0	0	0	0	0	0	0	392	0	145	0	0	0	5559	2	0	0	3	0	0	4822	0	0	0	0	5160	0	1359	0	3621	0	0	842	5456	4115	6145	4663	0	0	689	7743	0
'l.parsorbitalis'	21	0	8654	617	1	0	0	0	0	0	0	0	0	0	0	0	0	0	0	0	1267	0	0	0	5119	0	0	0	0	0	0	0	603	0	9	0	1	0	0	1306	375	68	1	0	0	0	0	0	0
'l.parstriangularis'	1	0	1119	0	0	0	0	0	0	0	0	0	0	0	12	0	0	0	0	0	2676	0	0	0	654	0	0	108	0	0	5160	603	0	0	56	0	59	0	0	6753	1520	274	169	5	0	0	31	2105	0
'l.pericalcarine'	0	0	0	0	43	5	2	0	0	0	0	9	0	0	0	0	0	4839	2528	0	0	0	23	265	0	9633	1	0	1785	0	0	0	0	0	0	0	0	461	0	0	0	2	3	0	0	641	0	38	0
'l.postcentral'	747	436	3023	1226	14	0	0	103	136	0	16	0	0	0	0	0	2921	0	0	0	14	0	0	0	0	0	0	0	0	483	1359	9	56	0	0	0	72932	0	0	393	396	15690	989	34754	0	0	426	5034	0
'l.posteriorcingulate'	0	0	0	0	0	0	0	0	0	0	0	0	0	0	0	10911	0	10	0	0	0	0	5734	0	0	2	0	0	0	4394	0	0	0	0	0	0	0	18946	1	0	6325	36	0	0	0	0	0	0	0
'l.precentral'	1967	497	188	51	0	0	0	794	72	0	4	0	0	0	39	0	56701	0	0	0	3669	0	0	0	0	0	0	565	0	335	3621	1	59	0	72932	0	0	0	0	2144	13235	2750	1023	26939	0	0	35	6510	0
'l.precuneus'	0	1	0	0	392	2	59	2	0	0	0	180	0	0	0	3592	0	2572	2754	34	0	0	15932	0	1	1054	31	0	1402	4893	0	0	0	461	0	18946	0	0	21	0	6453	9555	0	0	0	367	0	0	0
'l.rostralanteriorcingulate'	368	1041	503	1	939	5	3168	36	7	17	4	0	0	9	0	293	0	0	0	0	177	0	0	0	4743	0	13412	0	0	0	0	0	0	0	0	1	0	21	0	11	6832	206	0	0	100	1	0	2	0
'l.rostralmiddlefrontal'	7998	2193	11974	5173	2537	60	46	369	2183	2	3	0	0	0	0	0	15085	0	0	0	8986	0	0	0	3779	0	27	22	0	7	842	1306	6753	0	393	0	2144	0	11	0	36126	2579	0	136	276	4	0	2	0
'l.superiorfrontal'	11471	109	7703	1135	193	29	0	1193	0	3640	683	0	0	0	0	5766	12608	0	0	0	0	0	214	0	0	0	903	0	0	17232	5456	375	1520	0	396	6325	13235	6453	6832	36126	0	320	55	0	18	0	89	223	0
'l.superiorparietal'	20203	1186	3748	3193	448	103	243	4600	227	241	427	39	1	0	26	0	2599	6080	19	2	42888	1	990	3340	354	1	289	659	66	140	4115	68	274	2	15690	36	2750	9555	206	2579	320	0	183	4145	0	9	90	545	0
'l.superiortemporal'	225	0	789	2	21	21	21	0	0	0	0	0	0	0	4772	0	0	0	0	107	54024	606	0	5740	5381	31	35	10379	0	0	6145	1	169	3	989	0	1023	0	0	0	55	183	0	10697	0	14	8036	26080	0
'l.supramarginal'	0	0	77	0	0	0	0	0	0	0	0	0	0	0	28	0	282	0	0	0	18546	0	0	0	0	0	0	642	0	0	4663	0	5	0	34754	0	26939	0	0	136	0	4145	10697	0	0	0	3484	2960	0
'l.frontalpole'	5889	122	505	351	1	0	88	20	42	0	9	0	0	0	0	0	0	0	0	0	0	0	0	0	122	0	639	0	0	0	0	0	0	0	0	0	0	0	100	276	18	0	0	0	0	3	0	1	0
'l.temporalpole'	2208	11	11	1	15071	2211	145	14	0	0	0	0	0	0	0	0	0	1844	3141	18050	33	4439	2	3046	1934	7250	523	576	6515	0	0	0	0	641	0	0	0	367	1	4	0	9	14	0	3	0	0	6078	0
'l.transversetemporal'	0	0	74	1	0	0	0	0	0	0	0	0	0	0	49	0	0	0	0	0	453	8	0	0	0	0	0	839	0	0	689	0	31	0	426	0	35	0	0	0	89	90	8036	3484	0	0	0	6238	0
'l.insula'	243	0	48	0	3706	1798	16	0	0	0	0	0	0	0	37	0	0	0	55	30	9346	82	0	3512	5127	846	826	1168	0	0	7743	0	2105	38	5034	0	6510	0	2	2	223	545	26080	2960	1	6078	6238	0	0
'r.bankssts'	0	0	0	0	0	0	0	0	0	0	0	0	0	0	0	0	0	0	0	0	0	0	0	0	0	0	0	0	0	0	0	0	0	0	0	0	0	0	0	0	0	0	0	0	0	0	0	0	0
'r.caudalanteriorcingulate'	0	0	0	0	0	0	0	0	0	0	0	0	0	0	0	7	0	0	0	0	0	0	33	0	0	0	0	0	0	0	0	0	0	0	0	1891	0	110	4	0	192	0	0	0	0	0	0	0	0
'r.caudalmiddlefrontal'	0	0	0	0	0	0	0	0	0	0	0	0	0	0	0	0	0	0	0	0	0	0	0	0	0	0	0	0	0	0	0	0	0	0	0	0	0	0	0	0	0	0	0	0	0	0	0	0	0
'r.cuneus'	3	0	0	0	0	0	0	496	10	9	0	3289	134	88	0	0	0	1196	0	0	0	0	0	0	0	0	0	0	0	0	0	0	0	0	0	0	0	55	0	0	0	1389	0	0	0	0	0	0	0
'r.entorhinal'	0	0	0	0	0	0	0	0	0	0	0	975	103	0	0	0	0	0	0	0	0	0	0	0	0	0	0	0	1	0	0	0	0	0	0	0	0	0	0	0	0	0	0	0	0	0	0	0	0
'r.fusiform'	0	0	0	0	0	0	0	2	0	0	0	191	0	0	0	0	0	2	0	3	0	0	0	0	0	0	0	0	1364	0	0	0	0	0	0	0	0	0	0	0	0	0	0	0	0	0	0	0	0
'r.inferiorparietal'	0	0	0	0	0	0	0	0	0	753	0	0	0	0	0	0	0	0	0	0	0	0	0	0	0	0	0	0	0	0	0	0	0	0	0	0	0	0	0	0	0	0	0	0	0	0	0	0	824
'r.inferiortemporal'	0	0	0	0	0	0	0	961	18	0	21	2728	14	1	0	0	0	3	0	0	0	0	0	0	0	0	0	0	0	0	0	0	0	0	0	0	0	0	0	0	0	0	0	0	0	0	0	0	0
'r.isthmuscingulate'	0	0	0	0	5	0	0	1	0	0	0	4813	63	0	0	0	0	188	0	0	0	0	1709	0	0	92	0	0	16	92	0	0	0	21	0	654	0	2870	0	0	52	334	0	0	0	0	0	0	0
'r.lateraloccipital'	16	0	0	0	2	0	0	1174	98	4	0	186	1	6	0	0	0	0	0	0	0	0	0	0	0	0	0	0	0	0	0	0	0	0	0	0	0	0	0	0	0	0	0	0	0	0	0	0	4
'r.lateralorbitofrontal'	0	5	0	0	1	0	26	3186	175	3345	329	39	0	1285	0	0	0	0	0	0	0	0	0	0	0	0	43	0	0	0	0	0	0	0	0	0	0	0	29	0	0	0	0	0	0	0	0	0	0
'r.lingual'	0	0	0	0	0	0	0	39	0	0	0	3003	7	0	0	0	0	144	0	0	0	0	0	0	0	135	0	0	4	0	0	0	0	261	0	0	0	0	0	0	0	0	0	0	0	0	0	0	0
'r.medialorbitofrontal'	0	20	0	0	7	0	610	410	109	2229	79	7	0	1263	0	0	0	0	0	0	0	0	0	0	0	0	6895	0	0	0	0	0	0	0	0	0	0	0	538	2	1	0	0	0	2783	0	0	0	0
'r.middletemporal'	0	0	0	0	0	0	0	222	4	3	5	123	0	3	0	0	0	0	0	0	0	0	0	0	0	0	0	0	0	0	0	0	0	0	0	0	0	0	0	0	0	0	0	0	0	0	0	0	3976
'r.parahippocampal'	0	0	0	0	0	0	0	1	0	0	0	2509	18	0	0	0	0	170	0	0	0	0	0	0	0	0	0	0	91	0	0	0	0	0	0	0	0	0	0	0	0	0	0	0	0	0	0	0	0
'r.paracentral'	13	0	0	0	0	0	0	4316	0	28	0	0	0	0	0	0	0	0	0	0	0	0	0	0	0	0	0	0	0	9159	0	0	0	0	913	0	13253	2408	0	0	92	10221	0	0	0	0	0	0	0
'r.parsopercularis'	195	0	0	0	0	0	0	0	0	0	0	0	0	0	0	0	0	0	0	0	0	0	0	0	0	0	0	0	0	0	0	0	0	0	0	0	0	0	0	0	1225	0	0	0	0	0	0	0	620
'r.parsorbitalis'	1	0	0	0	0	0	0	341	0	5457	229	11	0	0	0	0	0	0	0	0	0	0	0	0	0	0	0	0	0	0	0	0	0	0	0	0	0	0	0	0	2	0	0	0	0	0	0	0	0
'r.parstriangularis'	158	33	0	0	0	0	0	1367	260	7711	381	0	0	0	0	0	0	0	0	0	0	0	0	0	0	0	0	0	0	0	4	0	11	0	0	0	2	0	0	53	15340	0	0	0	0	0	0	0	65
'r.pericalcarine'	0	0	0	0	0	0	0	29	0	0	0	1077	5	0	0	0	0	203	0	0	0	0	0	0	0	0	0	0	0	0	0	0	0	4	0	0	0	1	0	0	0	0	0	0	0	0	0	0	0
'r.postcentral'	3	0	0	0	0	0	0	369	0	12700	2009	735	0	259	0	0	0	0	0	0	0	0	0	0	0	0	0	0	0	0	0	0	0	0	0	0	0	0	0	0	0	0	0	0	0	0	0	0	0
'r.posteriorcingulate'	0	0	0	0	0	0	0	0	0	0	0	31	0	0	0	17	0	4	0	0	0	0	1077	0	0	4	0	0	0	120	0	0	0	0	0	657	0	793	0	0	181	367	0	0	0	0	0	0	0
'r.precentral'	2	0	0	0	0	0	0	1868	0	372	25	0	0	0	0	0	0	0	0	0	0	0	0	0	0	0	0	0	0	0	0	0	0	0	0	0	10	0	0	0	0	0	0	0	0	0	0	0	0
'r.precuneus'	4	0	0	0	0	0	0	508	6	526	1883	7734	27	108	0	0	0	288	0	0	0	0	4357	446	0	98	0	0	42	796	0	0	0	197	0	43	76	26687	0	0	1	69691	0	0	0	0	0	0	0
'r.rostralanteriorcingulate'	0	9	1	0	0	0	333	0	16	539	39	0	0	1324	0	28	0	0	0	0	0	0	0	0	21	0	146	0	0	0	0	0	0	0	0	0	0	0	1131	0	21	0	0	0	1	0	0	0	0
'r.rostralmiddlefrontal'	12	0	2	1	0	0	0	8674	91	12541	5432	600	0	73	0	0	0	0	0	0	0	0	1	0	0	0	165	0	0	0	12	0	24	0	0	3	0	0	0	102	6330	0	0	0	0	0	0	0	0
'r.superiorfrontal'	216	1	1	0	0	0	35	6228	20	8484	1069	9	0	6	0	8	0	0	0	0	0	0	52	0	0	0	1173	0	0	4232	0	1	0	0	661	368	3195	105	127	3	29697	2	0	0	0	0	0	0	0
'r.superiorparietal'	3	0	0	0	4	0	0	6	69	7957	9166	370	0	1412	0	0	0	0	0	0	0	0	0	501	0	0	0	0	0	0	0	0	0	0	0	0	0	0	0	0	0	8417	0	0	0	0	0	0	5
'r.superiortemporal'	0	0	0	0	0	0	0	708	184	7	16	119	289	12	0	0	0	0	0	0	0	0	0	0	0	0	0	0	0	0	0	0	0	0	0	0	0	0	0	0	0	0	0	0	0	0	0	0	25345
'r.supramarginal'	0	0	0	0	0	0	0	0	0	0	0	0	0	0	0	0	0	0	0	0	0	0	0	0	0	0	0	0	0	0	0	0	0	0	0	0	0	0	0	0	0	0	0	0	0	0	0	0	1752
'r.frontalpole'	8	3	0	0	0	0	60	3275	92	1364	583	21	0	222	0	0	0	0	0	0	0	0	0	0	0	0	3496	0	0	0	0	0	0	0	0	0	0	0	19	315	102	0	0	0	1695	0	0	0	0
'r.temporalpole'	0	0	0	0	0	0	0	536	16	4	19	10603	1289	17	0	0	0	12	0	0	0	0	0	0	0	0	0	0	0	0	0	0	0	0	0	0	0	0	0	0	0	0	0	0	0	0	0	0	0
'r.transversetemporal'	0	0	0	0	0	0	0	0	0	0	0	0	0	0	0	0	0	0	0	0	0	0	0	0	0	0	0	0	0	0	0	0	0	0	0	0	0	0	0	0	0	0	0	0	0	0	0	0	51
'r.insula'	2	0	0	0	0	0	66	3250	70	31	36	6432	3245	35	0	0	0	0	0	0	0	0	0	0	0	0	0	0	0	0	0	0	0	0	0	0	0	0	10	0	163	0	0	0	0	0	0	0	1524
[truncated: 33 more columns]

## Sheet: 2C P2 post-disconnection
	'Left-Thalamus-Proper'	'Left-Caudate'	'Left-Putamen'	'Left-Pallidum'	'Left-Hippocampus'	'Left-Amygdala'	'Left-Accumbens-area'	'Right-Thalamus-Proper'	'Right-Caudate'	'Right-Putamen'	'Right-Pallidum'	'Right-Hippocampus'	'Right-Amygdala'	'Right-Accumbens-area'	'l.bankssts'	'l.caudalanteriorcingulate'	'l.caudalmiddlefrontal'	'l.cuneus'	'l.entorhinal'	'l.fusiform'	'l.inferiorparietal'	'l.inferiortemporal'	'l.isthmuscingulate'	'l.lateraloccipital'	'l.lateralorbitofrontal'	'l.lingual'	'l.medialorbitofrontal'	'l.middletemporal'	'l.parahippocampal'	'l.paracentral'	'l.parsopercularis'	'l.parsorbitalis'	'l.parstriangularis'	'l.pericalcarine'	'l.postcentral'	'l.posteriorcingulate'	'l.precentral'	'l.precuneus'	'l.rostralanteriorcingulate'	'l.rostralmiddlefrontal'	'l.superiorfrontal'	'l.superiorparietal'	'l.superiortemporal'	'l.supramarginal'	'l.frontalpole'	'l.temporalpole'	'l.transversetemporal'	'l.insula'	'r.bankssts'
'Left-Thalamus-Proper'	0	2020	2416	1972	4860	270	794	4706	845	184	184	30	0	0	0	0	0	6	350	229	2234	2	0	5622	1732	12	4774	34	60	0	0	21	1	0	747	0	1967	0	368	7998	11471	20203	0	0	5889	962	0	243	0
'Left-Caudate'	2020	0	25	4	1017	81	29	131	178	22	1	0	0	0	0	0	0	0	0	0	2	0	0	0	0	0	325	0	0	29	0	0	0	0	436	0	497	1	1041	2193	109	1186	0	0	122	6	0	0	0
'Left-Putamen'	2416	25	0	681	66	1	324	40	0	2	0	0	0	0	173	0	0	0	0	0	2353	18	0	34	4425	0	5072	3349	0	0	227	8654	1119	0	3023	0	188	0	503	11974	7703	3748	758	77	505	0	74	48	0
'Left-Pallidum'	1972	4	681	0	5	1	0	9	0	0	5	1	0	0	2	0	0	0	0	0	781	1	0	2	490	0	450	657	0	0	0	617	0	0	1226	0	51	0	1	5173	1135	3193	2	0	351	0	1	0	0
'Left-Hippocampus'	4860	1017	66	5	0	7829	184	182	20	0	13	0	0	0	0	0	0	2849	7665	529	0	3	76	225	702	1995	217	0	444	0	0	1	0	43	14	0	0	392	939	2537	193	448	0	0	1	14580	0	3706	0
'Left-Amygdala'	270	81	1	1	7829	0	2	19	0	0	0	0	0	0	0	0	0	10	1953	1	63	0	1	80	872	4	1	0	621	0	0	0	0	5	0	0	0	2	5	60	29	103	15	0	0	1885	0	1798	0
'Left-Accumbens-area'	794	29	324	0	184	2	0	3	1	9	0	0	0	32	0	0	0	0	0	1	316	0	0	27	0	9	478	0	0	0	0	0	0	2	0	0	0	59	3168	46	0	243	0	0	88	3	0	16	0
'Right-Thalamus-Proper'	4706	131	40	9	182	19	3	0	5731	806	1103	1830	190	645	0	0	0	12	0	0	39	0	0	3	0	0	48	0	0	0	0	0	0	0	103	0	794	2	36	369	1193	4600	0	0	20	2	0	0	0
'Right-Caudate'	845	178	0	0	20	0	1	5731	0	743	161	57	0	53	0	0	0	0	0	0	0	0	0	0	0	0	5	0	0	1	0	0	0	0	136	0	72	0	7	2183	0	227	0	0	42	0	0	0	0
'Right-Putamen'	184	22	2	0	0	0	9	806	743	0	215	24	0	5481	0	0	0	0	0	0	0	0	0	0	0	0	10	0	0	0	0	0	0	0	0	0	0	0	17	2	3640	241	0	0	0	0	0	0	0
'Right-Pallidum'	184	1	0	5	13	0	0	1103	161	215	0	157	0	244	0	0	0	0	0	0	0	0	0	0	0	0	6	0	0	0	0	0	0	0	16	0	4	0	4	3	683	427	0	0	9	0	0	0	0
'Right-Hippocampus'	30	0	0	1	0	0	0	1830	57	24	157	0	8468	43	0	0	0	134	0	0	0	0	174	0	0	3	0	0	0	0	0	0	0	9	0	0	0	180	0	0	0	39	0	0	0	0	0	0	0
'Right-Amygdala'	0	0	0	0	0	0	0	190	0	0	0	8468	0	0	0	0	0	6	0	0	0	0	0	0	0	0	0	0	0	0	0	0	0	0	0	0	0	0	0	0	0	1	0	0	0	0	0	0	0
'Right-Accumbens-area'	0	0	0	0	0	0	32	645	53	5481	244	43	0	0	0	0	0	0	0	0	0	0	0	0	0	0	0	0	0	0	0	0	0	0	0	0	0	0	9	0	0	0	0	0	0	0	0	0	0
'l.bankssts'	0	0	173	2	0	0	0	0	0	0	0	0	0	0	0	0	0	0	0	0	15037	20	0	0	0	0	0	6673	0	0	392	0	12	0	0	0	39	0	0	0	0	26	4772	28	0	0	49	37	0
'l.caudalanteriorcingulate'	0	0	0	0	0	0	0	0	0	0	0	0	0	0	0	0	0	0	0	0	0	0	47	0	0	0	0	0	0	1029	0	0	0	0	0	10911	0	3592	293	0	5766	0	0	0	0	0	0	0	0
'l.caudalmiddlefrontal'	0	0	0	0	0	0	0	0	0	0	0	0	0	0	0	0	0	0	0	0	913	0	0	0	0	0	0	0	0	0	145	0	0	0	2921	0	56701	0	0	15085	12608	2599	0	282	0	0	0	0	0
'l.cuneus'	6	0	0	0	2849	10	0	12	0	0	0	134	6	0	0	0	0	0	6578	61	0	0	957	4358	0	6458	0	0	4545	0	0	0	0	4839	0	10	0	2572	0	0	0	6080	0	0	0	1844	0	0	0
'l.entorhinal'	350	0	0	0	7665	1953	0	0	0	0	0	0	0	0	0	0	0	6578	0	2462	0	6	324	10	13	2292	0	0	18059	0	0	0	0	2528	0	0	0	2754	0	0	0	19	0	0	0	3135	0	55	0
'l.fusiform'	229	0	0	0	529	1	1	0	0	0	0	0	0	0	0	0	0	61	2462	0	0	24835	0	11815	36	8579	1	0	13103	0	0	0	0	0	0	0	0	34	0	0	0	2	0	0	0	16127	0	30	0
'l.inferiorparietal'	2234	2	2353	781	0	63	316	39	0	0	0	0	0	0	15037	0	913	0	0	0	0	2638	0	6333	7995	0	1072	26473	0	0	5559	1267	2676	0	14	0	3669	0	177	8986	0	42888	50123	18546	0	0	453	9346	0
'l.inferiortemporal'	2	0	18	1	3	0	0	0	0	0	0	0	0	0	20	0	0	0	6	24835	2638	0	0	7335	2	303	0	8273	372	0	2	0	0	0	0	0	0	0	0	0	0	1	144	0	0	76	8	82	0
'l.isthmuscingulate'	0	0	0	0	76	1	0	0	0	0	0	174	0	0	0	47	0	957	324	0	0	0	0	0	0	425	0	0	266	25	0	0	0	23	0	5734	0	15932	0	0	214	990	0	0	0	2	0	0	0
'l.lateraloccipital'	5622	0	34	2	225	80	27	3	0	0	0	0	0	0	0	0	0	4358	10	11815	6333	7335	0	0	2273	1837	0	3126	494	0	0	0	0	265	0	0	0	0	0	0	0	3340	3368	0	0	906	0	3512	0
'l.lateralorbitofrontal'	1732	0	4425	490	702	872	0	0	0	0	0	0	0	0	0	0	0	0	13	36	7995	2	0	2273	0	251	12552	10	4	0	3	5047	654	0	0	0	0	1	4743	3779	0	354	3058	0	122	691	0	4960	0
'l.lingual'	12	0	0	0	1995	4	9	0	0	0	0	3	0	0	0	0	0	6458	2292	8579	0	303	425	1837	251	0	0	0	11455	0	0	0	0	9633	0	2	0	1054	0	0	0	1	0	0	0	3083	0	846	0
'l.medialorbitofrontal'	4774	325	5072	450	217	1	478	48	5	10	6	0	0	0	0	0	0	0	0	1	1072	0	0	0	12552	0	0	0	0	0	0	0	0	1	0	0	0	31	13412	27	903	289	0	0	639	43	0	826	0
'l.middletemporal'	34	0	3349	657	0	0	0	0	0	0	0	0	0	0	6673	0	0	0	0	0	26473	8273	0	3126	10	0	0	0	0	0	4822	0	108	0	0	0	565	0	0	22	0	659	8921	642	0	0	839	1168	0
'l.parahippocampal'	60	0	0	0	444	621	0	0	0	0	0	0	0	0	0	0	0	4545	18059	13103	0	372	266	494	4	11455	0	0	0	0	0	0	0	1785	0	0	0	1402	0	0	0	66	0	0	0	6499	0	0	0
'l.paracentral'	0	29	0	0	0	0	0	0	1	0	0	0	0	0	0	1029	0	0	0	0	0	0	25	0	0	0	0	0	0	0	0	0	0	0	483	4394	335	4893	0	7	17232	140	0	0	0	0	0	0	0
'l.parsopercularis'	0	0	227	0	0	0	0	0	0	0	0	0	0	0	392	0	145	0	0	0	5559	2	0	0	3	0	0	4822	0	0	0	0	5160	0	1359	0	3621	0	0	842	5456	4115	6145	4663	0	0	689	7743	0
'l.parsorbitalis'	21	0	8654	617	1	0	0	0	0	0	0	0	0	0	0	0	0	0	0	0	1267	0	0	0	5047	0	0	0	0	0	0	0	603	0	9	0	1	0	0	1306	375	68	1	0	0	0	0	0	0
'l.parstriangularis'	1	0	1119	0	0	0	0	0	0	0	0	0	0	0	12	0	0	0	0	0	2676	0	0	0	654	0	0	108	0	0	5160	603	0	0	56	0	59	0	0	6753	1520	274	169	5	0	0	31	2105	0
'l.pericalcarine'	0	0	0	0	43	5	2	0	0	0	0	9	0	0	0	0	0	4839	2528	0	0	0	23	265	0	9633	1	0	1785	0	0	0	0	0	0	0	0	461	0	0	0	2	0	0	0	631	0	38	0
'l.postcentral'	747	436	3023	1226	14	0	0	103	136	0	16	0	0	0	0	0	2921	0	0	0	14	0	0	0	0	0	0	0	0	483	1359	9	56	0	0	0	72932	0	0	393	396	15690	989	34754	0	0	426	5034	0
'l.posteriorcingulate'	0	0	0	0	0	0	0	0	0	0	0	0	0	0	0	10911	0	10	0	0	0	0	5734	0	0	2	0	0	0	4394	0	0	0	0	0	0	0	18946	1	0	6325	36	0	0	0	0	0	0	0
'l.precentral'	1967	497	188	51	0	0	0	794	72	0	4	0	0	0	39	0	56701	0	0	0	3669	0	0	0	0	0	0	565	0	335	3621	1	59	0	72932	0	0	0	0	2144	13235	2750	1023	26939	0	0	35	6510	0
'l.precuneus'	0	1	0	0	392	2	59	2	0	0	0	180	0	0	0	3592	0	2572	2754	34	0	0	15932	0	1	1054	31	0	1402	4893	0	0	0	461	0	18946	0	0	21	0	6453	9555	0	0	0	367	0	0	0
'l.rostralanteriorcingulate'	368	1041	503	1	939	5	3168	36	7	17	4	0	0	9	0	293	0	0	0	0	177	0	0	0	4743	0	13412	0	0	0	0	0	0	0	0	1	0	21	0	11	6832	206	0	0	100	0	0	2	0
'l.rostralmiddlefrontal'	7998	2193	11974	5173	2537	60	46	369	2183	2	3	0	0	0	0	0	15085	0	0	0	8986	0	0	0	3779	0	27	22	0	7	842	1306	6753	0	393	0	2144	0	11	0	36126	2579	0	136	276	0	0	2	0
'l.superiorfrontal'	11471	109	7703	1135	193	29	0	1193	0	3640	683	0	0	0	0	5766	12608	0	0	0	0	0	214	0	0	0	903	0	0	17232	5456	375	1520	0	396	6325	13235	6453	6832	36126	0	320	55	0	18	0	89	223	0
'l.superiorparietal'	20203	1186	3748	3193	448	103	243	4600	227	241	427	39	1	0	26	0	2599	6080	19	2	42888	1	990	3340	354	1	289	659	66	140	4115	68	274	2	15690	36	2750	9555	206	2579	320	0	183	4145	0	1	90	545	0
'l.superiortemporal'	0	0	758	2	0	15	0	0	0	0	0	0	0	0	4772	0	0	0	0	0	50123	144	0	3368	3058	0	0	8921	0	0	6145	1	169	0	989	0	1023	0	0	0	55	183	0	10694	0	0	8035	17590	0
'l.supramarginal'	0	0	77	0	0	0	0	0	0	0	0	0	0	0	28	0	282	0	0	0	18546	0	0	0	0	0	0	642	0	0	4663	0	5	0	34754	0	26939	0	0	136	0	4145	10694	0	0	0	3484	2960	0
'l.frontalpole'	5889	122	505	351	1	0	88	20	42	0	9	0	0	0	0	0	0	0	0	0	0	0	0	0	122	0	639	0	0	0	0	0	0	0	0	0	0	0	100	276	18	0	0	0	0	2	0	1	0
'l.temporalpole'	962	6	0	0	14580	1885	3	2	0	0	0	0	0	0	0	0	0	1844	3135	16127	0	76	2	906	691	3083	43	0	6499	0	0	0	0	631	0	0	0	367	0	0	0	1	0	0	2	0	0	2442	0
'l.transversetemporal'	0	0	74	1	0	0	0	0	0	0	0	0	0	0	49	0	0	0	0	0	453	8	0	0	0	0	0	839	0	0	689	0	31	0	426	0	35	0	0	0	89	90	8035	3484	0	0	0	6238	0
'l.insula'	243	0	48	0	3706	1798	16	0	0	0	0	0	0	0	37	0	0	0	55	30	9346	82	0	3512	4960	846	826	1168	0	0	7743	0	2105	38	5034	0	6510	0	2	2	223	545	17590	2960	1	2442	6238	0	0
'r.bankssts'	0	0	0	0	0	0	0	0	0	0	0	0	0	0	0	0	0	0	0	0	0	0	0	0	0	0	0	0	0	0	0	0	0	0	0	0	0	0	0	0	0	0	0	0	0	0	0	0	0
'r.caudalanteriorcingulate'	0	0	0	0	0	0	0	0	0	0	0	0	0	0	0	7	0	0	0	0	0	0	33	0	0	0	0	0	0	0	0	0	0	0	0	1891	0	110	4	0	192	0	0	0	0	0	0	0	0
'r.caudalmiddlefrontal'	0	0	0	0	0	0	0	0	0	0	0	0	0	0	0	0	0	0	0	0	0	0	0	0	0	0	0	0	0	0	0	0	0	0	0	0	0	0	0	0	0	0	0	0	0	0	0	0	0
'r.cuneus'	3	0	0	0	0	0	0	496	10	9	0	3289	134	88	0	0	0	1196	0	0	0	0	0	0	0	0	0	0	0	0	0	0	0	0	0	0	0	55	0	0	0	1389	0	0	0	0	0	0	0
'r.entorhinal'	0	0	0	0	0	0	0	0	0	0	0	975	103	0	0	0	0	0	0	0	0	0	0	0	0	0	0	0	1	0	0	0	0	0	0	0	0	0	0	0	0	0	0	0	0	0	0	0	0
'r.fusiform'	0	0	0	0	0	0	0	2	0	0	0	191	0	0	0	0	0	2	0	3	0	0	0	0	0	0	0	0	1364	0	0	0	0	0	0	0	0	0	0	0	0	0	0	0	0	0	0	0	0
'r.inferiorparietal'	0	0	0	0	0	0	0	0	0	753	0	0	0	0	0	0	0	0	0	0	0	0	0	0	0	0	0	0	0	0	0	0	0	0	0	0	0	0	0	0	0	0	0	0	0	0	0	0	824
'r.inferiortemporal'	0	0	0	0	0	0	0	961	18	0	21	2728	14	1	0	0	0	3	0	0	0	0	0	0	0	0	0	0	0	0	0	0	0	0	0	0	0	0	0	0	0	0	0	0	0	0	0	0	0
'r.isthmuscingulate'	0	0	0	0	5	0	0	1	0	0	0	4813	63	0	0	0	0	188	0	0	0	0	1709	0	0	92	0	0	16	92	0	0	0	21	0	654	0	2870	0	0	52	334	0	0	0	0	0	0	0
'r.lateraloccipital'	16	0	0	0	2	0	0	1174	98	4	0	186	1	6	0	0	0	0	0	0	0	0	0	0	0	0	0	0	0	0	0	0	0	0	0	0	0	0	0	0	0	0	0	0	0	0	0	0	4
'r.lateralorbitofrontal'	0	5	0	0	1	0	26	3186	175	3345	329	39	0	1285	0	0	0	0	0	0	0	0	0	0	0	0	43	0	0	0	0	0	0	0	0	0	0	0	29	0	0	0	0	0	0	0	0	0	0
'r.lingual'	0	0	0	0	0	0	0	39	0	0	0	3003	7	0	0	0	0	144	0	0	0	0	0	0	0	135	0	0	4	0	0	0	0	261	0	0	0	0	0	0	0	0	0	0	0	0	0	0	0
'r.medialorbitofrontal'	0	20	0	0	7	0	610	410	109	2229	79	7	0	1263	0	0	0	0	0	0	0	0	0	0	0	0	6895	0	0	0	0	0	0	0	0	0	0	0	538	2	1	0	0	0	2783	0	0	0	0
'r.middletemporal'	0	0	0	0	0	0	0	222	4	3	5	123	0	3	0	0	0	0	0	0	0	0	0	0	0	0	0	0	0	0	0	0	0	0	0	0	0	0	0	0	0	0	0	0	0	0	0	0	3976
'r.parahippocampal'	0	0	0	0	0	0	0	1	0	0	0	2509	18	0	0	0	0	170	0	0	0	0	0	0	0	0	0	0	91	0	0	0	0	0	0	0	0	0	0	0	0	0	0	0	0	0	0	0	0
'r.paracentral'	13	0	0	0	0	0	0	4316	0	28	0	0	0	0	0	0	0	0	0	0	0	0	0	0	0	0	0	0	0	9159	0	0	0	0	913	0	13253	2408	0	0	92	10221	0	0	0	0	0	0	0
'r.parsopercularis'	195	0	0	0	0	0	0	0	0	0	0	0	0	0	0	0	0	0	0	0	0	0	0	0	0	0	0	0	0	0	0	0	0	0	0	0	0	0	0	0	1225	0	0	0	0	0	0	0	620
'r.parsorbitalis'	1	0	0	0	0	0	0	341	0	5457	229	11	0	0	0	0	0	0	0	0	0	0	0	0	0	0	0	0	0	0	0	0	0	0	0	0	0	0	0	0	2	0	0	0	0	0	0	0	0
'r.parstriangularis'	158	33	0	0	0	0	0	1367	260	7711	381	0	0	0	0	0	0	0	0	0	0	0	0	0	0	0	0	0	0	0	4	0	11	0	0	0	2	0	0	53	15340	0	0	0	0	0	0	0	65
'r.pericalcarine'	0	0	0	0	0	0	0	29	0	0	0	1077	5	0	0	0	0	203	0	0	0	0	0	0	0	0	0	0	0	0	0	0	0	4	0	0	0	1	0	0	0	0	0	0	0	0	0	0	0
'r.postcentral'	3	0	0	0	0	0	0	369	0	12700	2009	735	0	259	0	0	0	0	0	0	0	0	0	0	0	0	0	0	0	0	0	0	0	0	0	0	0	0	0	0	0	0	0	0	0	0	0	0	0
'r.posteriorcingulate'	0	0	0	0	0	0	0	0	0	0	0	31	0	0	0	17	0	4	0	0	0	0	1077	0	0	4	0	0	0	120	0	0	0	0	0	657	0	793	0	0	181	367	0	0	0	0	0	0	0
'r.precentral'	2	0	0	0	0	0	0	1868	0	372	25	0	0	0	0	0	0	0	0	0	0	0	0	0	0	0	0	0	0	0	0	0	0	0	0	0	10	0	0	0	0	0	0	0	0	0	0	0	0
'r.precuneus'	4	0	0	0	0	0	0	508	6	526	1883	7734	27	108	0	0	0	288	0	0	0	0	4357	446	0	98	0	0	42	796	0	0	0	197	0	43	76	26687	0	0	1	69691	0	0	0	0	0	0	0
'r.rostralanteriorcingulate'	0	9	1	0	0	0	333	0	16	539	39	0	0	1324	0	28	0	0	0	0	0	0	0	0	21	0	146	0	0	0	0	0	0	0	0	0	0	0	1131	0	21	0	0	0	1	0	0	0	0
'r.rostralmiddlefrontal'	12	0	2	1	0	0	0	8674	91	12541	5432	600	0	73	0	0	0	0	0	0	0	0	1	0	0	0	165	0	0	0	12	0	24	0	0	3	0	0	0	102	6330	0	0	0	0	0	0	0	0
'r.superiorfrontal'	216	1	1	0	0	0	35	6228	20	8484	1069	9	0	6	0	8	0	0	0	0	0	0	52	0	0	0	1173	0	0	4232	0	1	0	0	661	368	3195	105	127	3	29697	2	0	0	0	0	0	0	0
'r.superiorparietal'	3	0	0	0	4	0	0	6	69	7957	9166	370	0	1412	0	0	0	0	0	0	0	0	0	501	0	0	0	0	0	0	0	0	0	0	0	0	0	0	0	0	0	8417	0	0	0	0	0	0	5
'r.superiortemporal'	0	0	0	0	0	0	0	708	184	7	16	119	289	12	0	0	0	0	0	0	0	0	0	0	0	0	0	0	0	0	0	0	0	0	0	0	0	0	0	0	0	0	0	0	0	0	0	0	25345
'r.supramarginal'	0	0	0	0	0	0	0	0	0	0	0	0	0	0	0	0	0	0	0	0	0	0	0	0	0	0	0	0	0	0	0	0	0	0	0	0	0	0	0	0	0	0	0	0	0	0	0	0	1752
'r.frontalpole'	8	3	0	0	0	0	60	3275	92	1364	583	21	0	222	0	0	0	0	0	0	0	0	0	0	0	0	3496	0	0	0	0	0	0	0	0	0	0	0	19	315	102	0	0	0	1695	0	0	0	0
'r.temporalpole'	0	0	0	0	0	0	0	536	16	4	19	10603	1289	17	0	0	0	12	0	0	0	0	0	0	0	0	0	0	0	0	0	0	0	0	0	0	0	0	0	0	0	0	0	0	0	0	0	0	0
'r.transversetemporal'	0	0	0	0	0	0	0	0	0	0	0	0	0	0	0	0	0	0	0	0	0	0	0	0	0	0	0	0	0	0	0	0	0	0	0	0	0	0	0	0	0	0	0	0	0	0	0	0	51
'r.insula'	2	0	0	0	0	0	66	3250	70	31	36	6432	3245	35	0	0	0	0	0	0	0	0	0	0	0	0	0	0	0	0	0	0	0	0	0	0	0	0	10	0	163	0	0	0	0	0	0	0	1524
[truncated: 33 more columns]

## Sheet: Figure 2E
Behavioral results -/p/ bias
PARTICIPANT 1	PRE-disconnection P bias				POST-disconnection P bias
		Mean	Standard error of mean			Mean	Standard error of mean
	VOT0	0.0555556	0.0555556		VOT0	0.666667	0.073621
	VOT8	0.176471	0.095305		VOT8	0.761905	0.0665172
	VOT16	0.5	0.129099		VOT16	0.857143	0.0546494
	VOT24	0.714286	0.101015		VOT24	0.642857	0.0748318
	VOT32	0.8	0.0816497		VOT32	0.880952	0.050576
	VOT40	0.826087	0.0808105		VOT40	0.904762	0.0458438
PARTICIPANT 2	PRE-disconnection P bias				POST-disconnection P bias
		Mean	Standard error of mean			Mean	Standard error of mean
	VOT0	0.119048	0.050576		VOT0	0.0344828	0.0339032
	VOT8	0.285714	0.0705521		VOT8	0	0
	VOT16	0.285714	0.0705521		VOT16	0.0769231	0.0496139
	VOT24	0.52381	0.0779983		VOT24	0.1	0.0557086
	VOT32	0.666667	0.073621		VOT32	0.344828	0.0883157
	VOT40	0.642857	0.0748318		VOT40	0.342857	0.0879266
Control subjects		s03	s04	s05	s06	s08	s09	s10	s11	s12	s15	s17	s19	s20	s21	s24	s26	s27	s29	s34	s35	AVERAGE
	VOT0	0	0	0	0	0	0	0.0238095	0	0	0	0	0	0	0	0	0	0.047619	0.0238095	0	0	0.00595238
	VOT8	0	0	0	0.0238095	0	0.0238095	0.0238095	0	0	0	0	0	0.0714286	0	0	0	0	0.0714286	0.047619	0.047619	0.00595238
	VOT16	0	0.119048	0.0714286	0.452381	0.142857	0.0714286	0.166667	0.261905	0.547619	0.380952	0.0714286	0.142857	0.428571	0.190476	0.142857	0.380952	0.047619	0.404762	0.142857	0.547619	0.113095
	VOT24	0.142857	0.47619	0.357143	0.809524	0.547619	0.285714	0.47619	0.666667	0.928571	0.97619	0.714286	0.761905	0.904762	0.547619	0.690476	0.952381	0.380952	0.785714	0.47619	0.97619	0.559524
	VOT32	0.738095	0.97619	0.833333	0.97619	0.880952	0.904762	0.97619	0.928571	1	0.97619	1	0.952381	0.97619	0.97619	0.97619	1	0.785714	0.952381	0.785714	0.97619	0.946429
	VOT40	0.904762	0.952381	0.880952	0.97619	0.952381	0.928571	0.952381	1	1	1	1	1	1	0.904762	1	1	0.928571	0.952381	0.952381	1	0.958333
