# Supplementary material for: Immediate neural impact and incomplete compensation after semantic hub disconnection
Source: Nat Commun. 2023 Oct 7;14:6264. doi: 10.1038/s41467-023-42088-7 (PMC10560235; doi:10.1038/s41467-023-42088-7)
Supplement: Supplementary file 4 — Source Data [file 41467_2023_42088_MOESM4_ESM.zip › Figure3_sourcedata.xlsx]

## Sheet: Figure 3A right
Time (ms)	-150	-149	-148	-147	-146	-145	-144	-143	-142	-141	-140	-139	-138	-137	-136	-135	-134	-133	-132	-131	-130	-129	-128	-127	-126	-125	-124	-123	-122	-121	-120	-119	-118	-117	-116	-115	-114	-113	-112	-111	-110	-109	-108	-107	-106	-105	-104	-103	-102
Pre-disconnection VOT0 mean ERP voltage (microvolts)	-0.207412	0.0746546	0.330614	0.551682	0.732085	0.869214	0.96351	1.01809	1.03816	1.03034	1.00187	0.959803	0.910368	0.858357	0.806749	0.756516	0.706646	0.65435	0.595434	0.524803	0.437016	0.326859	0.189875	0.0227967	-0.176151	-0.407102	-0.66856	-0.957566	-1.26999	-1.60093	-1.94514	-2.29749	-2.65338	-3.00904	-3.36179	-3.71007	-4.05345	-4.39237	-4.72792	-5.06143	-5.39408	-5.72647	-6.05832	-6.38815	-6.71312	-7.02906	-7.33054	-7.61114	-7.86379
Pre-disconnection VOT8 mean ERP voltage (microvolts)	-1.30619	-1.41214	-1.50912	-1.59685	-1.67561	-1.74612	-1.80926	-1.86585	-1.91646	-1.96125	-1.99992	-2.03168	-2.05537	-2.06965	-2.07324	-2.06518	-2.04513	-2.01359	-1.97211	-1.92332	-1.87095	-1.81963	-1.77464	-1.74148	-1.72548	-1.73127	-1.7623	-1.82046	-1.9057	-2.01594	-2.14701	-2.29285	-2.4459	-2.59755	-2.73888	-2.86131	-2.95732	-3.0212	-3.04954	-3.04167	-2.99981	-2.92907	-2.83708	-2.73352	-2.62935	-2.53594	-2.46417	-2.42341	-2.42075
Pre-disconnection VOT16 mean ERP voltage (microvolts)	-0.535239	-0.718093	-0.858031	-0.958802	-1.0259	-1.06618	-1.08737	-1.09756	-1.10471	-1.11604	-1.13763	-1.17397	-1.22767	-1.29929	-1.38731	-1.48821	-1.59675	-1.7063	-1.80939	-1.89821	-1.96525	-2.00388	-2.00889	-1.97704	-1.90732	-1.80121	-1.66272	-1.49822	-1.31617	-1.1266	-0.940556	-0.769399	-0.62408	-0.514431	-0.448507	-0.432053	-0.468112	-0.556828	-0.695441	-0.878495	-1.09824	-1.34517	-1.60874	-1.8781	-2.14282	-2.39368	-2.62323	-2.82622	-2.99991
Pre-disconnection VOT24 mean ERP voltage (microvolts)	-3.20822	-2.96733	-2.75275	-2.56666	-2.40748	-2.27028	-2.14758	-2.03023	-1.90847	-1.77305	-1.61613	-1.43219	-1.21854	-0.975697	-0.707377	-0.420218	-0.123257	0.172795	0.456427	0.71624	0.941836	1.12461	1.25839	1.33982	1.36859	1.34729	1.28122	1.17784	1.04618	0.89615	0.737786	0.580598	0.432961	0.301657	0.191568	0.105532	0.0443532	0.00695908	-0.00934458	-0.00854695	0.00442719	0.0240794	0.0446475	0.0603787	0.0657263	0.0554898	0.0248942	-0.0303626	-0.114076
Pre-disconnection VOT32 mean ERP voltage (microvolts)	-5.1215	-4.93664	-4.7576	-4.59362	-4.45207	-4.33792	-4.25349	-4.19834	-4.16954	-4.16195	-4.16886	-4.18261	-4.19535	-4.19971	-4.18946	-4.16007	-4.10902	-4.03601	-3.94292	-3.83362	-3.71361	-3.58946	-3.46831	-3.3572	-3.26251	-3.18944	-3.14159	-3.12075	-3.12674	-3.1575	-3.20932	-3.27718	-3.3552	-3.43714	-3.51693	-3.58913	-3.64939	-3.69472	-3.72373	-3.73665	-3.73527	-3.72273	-3.70321	-3.68155	-3.66282	-3.65187	-3.65294	-3.66928	-3.70291
Pre-disconnection VOT40 mean ERP voltage (microvolts)	3.28663	3.18969	3.07518	2.95411	2.8373	2.73504	2.65657	2.60975	2.60075	2.6338	2.71103	2.83244	2.99585	3.1971	3.43023	3.68772	3.96096	4.24053	4.51676	4.7801	5.02158	5.23322	5.40835	5.54184	5.63028	5.672	5.66703	5.61694	5.52457	5.39375	5.22894	5.03487	4.8162	4.57722	4.32168	4.05257	3.7722	3.48218	3.18361	2.87733	2.56417	2.24523	1.92213	1.59727	1.27387	0.956002	0.648493	0.356636	0.0858561
Post-disconnection VOT0 mean ERP voltage (microvolts)	-4.62749	-4.72818	-4.76914	-4.75001	-4.67337	-4.54443	-4.37068	-4.16137	-3.92692	-3.67824	-3.42611	-3.1805	-2.95009	-2.74176	-2.5603	-2.40826	-2.28589	-2.19134	-2.1209	-2.06941	-2.03073	-1.99828	-1.96556	-1.92667	-1.87674	-1.81226	-1.73133	-1.63368	-1.52072	-1.39524	-1.2612	-1.12333	-0.986672	-0.856141	-0.736107	-0.630009	-0.540074	-0.467135	-0.410585	-0.36845	-0.33758	-0.313944	-0.293009	-0.270152	-0.241081	-0.202238	-0.151126	-0.0865568	-0.00876975
Post-disconnection VOT8 mean ERP voltage (microvolts)	-2.19487	-2.36981	-2.53799	-2.69817	-2.85014	-2.99457	-3.13273	-3.26632	-3.39712	-3.52679	-3.65662	-3.78738	-3.91915	-4.05129	-4.18243	-4.31052	-4.43296	-4.5467	-4.64847	-4.73495	-4.80297	-4.8497	-4.87285	-4.87078	-4.84267	-4.78856	-4.70939	-4.60706	-4.48431	-4.34467	-4.19236	-4.03204	-3.86872	-3.70744	-3.55308	-3.41007	-3.28216	-3.17217	-3.08181	-3.01148	-2.96021	-2.92559	-2.90388	-2.8901	-2.87828	-2.8617	-2.83334	-2.78618	-2.71369
Post-disconnection VOT16 mean ERP voltage (microvolts)	0.0849195	0.14148	0.138279	0.0728217	-0.0547335	-0.241508	-0.482024	-0.768509	-1.09136	-1.43975	-1.80228	-2.16772	-2.52568	-2.86721	-3.18532	-3.47529	-3.73482	-3.96402	-4.16515	-4.34226	-4.50068	-4.6464	-4.78549	-4.92344	-5.06468	-5.21212	-5.36692	-5.52835	-5.69392	-5.85958	-6.0201	-6.16961	-6.30213	-6.4121	-6.49499	-6.54767	-6.56875	-6.55875	-6.52008	-6.45687	-6.37459	-6.27963	-6.17872	-6.07832	-5.98403	-5.90008	-5.82889	-5.77083	-5.72407
Post-disconnection VOT24 mean ERP voltage (microvolts)	-0.641779	-0.538638	-0.45451	-0.393913	-0.361032	-0.359574	-0.392599	-0.462397	-0.570371	-0.71696	-0.901596	-1.1227	-1.37775	-1.66329	-1.97514	-2.30846	-2.65793	-3.01794	-3.38273	-3.74656	-4.10388	-4.44942	-4.77833	-5.08622	-5.36925	-5.6241	-5.84802	-6.03878	-6.19461	-6.3142	-6.39661	-6.44121	-6.44762	-6.41569	-6.34542	-6.23694	-6.0905	-5.90647	-5.68535	-5.42781	-5.1347	-4.80718	-4.44672	-4.0552	-3.635	-3.18905	-2.72091	-2.23479	-1.7356
Post-disconnection VOT32 mean ERP voltage (microvolts)	-2.00176	-2.02304	-2.03932	-2.05028	-2.05379	-2.0461	-2.02213	-1.97608	-1.90205	-1.79482	-1.65053	-1.46739	-1.24615	-0.99044	-0.70679	-0.404472	-0.0950193	0.20846	0.492166	0.742596	0.947586	1.09731	1.18513	1.2083	1.16833	1.0711	0.926626	0.748527	0.553188	0.3587	0.183647	0.0458188	-0.0390434	-0.0583943	-0.00382109	0.128292	0.336419	0.6139	0.949301	1.3271	1.72865	2.13336	2.51998	2.86795	3.15871	3.37678	3.51073	3.5538	3.50427
Post-disconnection VOT40 mean ERP voltage (microvolts)	2.50754	2.25471	1.95947	1.62805	1.26818	0.888909	0.500317	0.113175	-0.261497	-0.612902	-0.930972	-1.20686	-1.43343	-1.60561	-1.72075	-1.77879	-1.78228	-1.73635	-1.64842	-1.52783	-1.38535	-1.23258	-1.08129	-0.942761	-0.827136	-0.742804	-0.695923	-0.690055	-0.725949	-0.801511	-0.911933	-1.05	-1.20654	-1.37102	-1.53221	-1.67887	-1.80054	-1.8882	-1.93487	-1.93611	-1.89038	-1.79918	-1.66703	-1.50129	-1.31178	-1.1102	-0.909515	-0.723157	-0.564246
[truncated: 902 more columns]

## Sheet: Figure 3A left
Average for BOTH subjects	pre Peak1 time (ms)	pre Peak2 time (ms)	post Peak1 time (ms)	post Peak2 time (ms)			SD	pre Peak1	pre Peak2	post Peak1	post Peak2
VOT 0	266	322	257	315				14.5	15	4	3.5
VOT 8	269	312	269	320				10	13	9	20.5
VOT 16	268	329	270	330				5.5	17.5	8	10
VOT 24	279	332	283	332				11.5	7.5	5	13.5
VOT 32	281	339	293	341				7	14	0	4
VOT 40	292	340	294	347				4	3	3	10
PARTICIPANT 1	pre Peak1 time (ms)	pre Peak2 time (ms)	post Peak1 time (ms)	post Peak2 time (ms)
VOT 0	272	324	261	319
VOT 8	272	335	270	354
VOT 16	272	351	275	342
VOT 24	288	340	285	356
VOT 32	289	362	292	343
VOT 40	295	343	297	363
PARTICIPANT 2	pre Peak1 time (ms)	pre Peak2 time (ms)	post Peak1 time (ms)	post Peak2 time (ms)
VOT 0	243	294	253	312
VOT 8	252	309	252	313
VOT 16	261	316	259	322
VOT 24	265	325	275	329
VOT 32	275	334	292	335
VOT 40	287	337	291	343

## Sheet: Figure 3B
BOTH participants' average PRE-disconnection ERSP
Time (ms)	-145	-138	-131	-124	-117	-110	-103	-96	-89	-82	-75	-69	-62	-55	-48	-41	-34	-27	-20	-13	-6	1	8	15	22	29	36	43	50	57	64	71	78	85	92	99	105	112	119	126	133	140	147	154	161	168	175	182	189
Frequencies: 150 Hz	0.032228	0.0217701	0.0153638	0.0127666	0.0121402	0.0129015	0.0145837	0.0157606	0.0168893	0.0155152	0.0125171	0.00837144	0.00287946	-0.00406635	-0.0116553	-0.0197677	-0.0266165	-0.031488	-0.0347899	-0.0349226	-0.0314283	-0.0253582	-0.0169176	-0.00648751	0.00643203	0.0191536	0.0321814	0.0435323	0.0512321	0.0556344	0.056359	0.0513492	0.0404318	0.0240825	0.00196918	-0.0239746	-0.0481734	-0.0778067	-0.10639	-0.132682	-0.156182	-0.174161	-0.18591	-0.189889	-0.18604	-0.174715	-0.155561	-0.128586	-0.0941957
146.061	0.130068	0.0939131	0.0622095	0.0355925	0.0145638	-0.000833536	-0.0100823	-0.0158081	-0.0182916	-0.0182937	-0.0156483	-0.0138915	-0.0115252	-0.0111272	-0.012407	-0.0154594	-0.0205005	-0.0278608	-0.037472	-0.0494617	-0.0625627	-0.0775788	-0.0939716	-0.111901	-0.130575	-0.151256	-0.172376	-0.194825	-0.218057	-0.240856	-0.263845	-0.285138	-0.304588	-0.322871	-0.337599	-0.347492	-0.351971	-0.352527	-0.346603	-0.333651	-0.314966	-0.289449	-0.257511	-0.219257	-0.175474	-0.127222	-0.0745043	-0.0193912	0.0382242
142.225	-0.0574219	-0.071729	-0.0784999	-0.0798089	-0.0757774	-0.0681264	-0.0571844	-0.0446445	-0.0307579	-0.0170252	-0.00320595	0.00886993	0.0218544	0.0339884	0.0452148	0.0557732	0.0662449	0.0750074	0.0835587	0.0899013	0.0946932	0.0963769	0.0950509	0.0884682	0.0783548	0.0643556	0.0446736	0.020035	-0.00883589	-0.0416202	-0.0783155	-0.117715	-0.159498	-0.20334	-0.2476	-0.289112	-0.324001	-0.361613	-0.394062	-0.421128	-0.441979	-0.455372	-0.459938	-0.454903	-0.440994	-0.417599	-0.384925	-0.344929	-0.297843
138.49	-0.146988	-0.145594	-0.140814	-0.134336	-0.125647	-0.115332	-0.10352	-0.0901942	-0.0756601	-0.0597966	-0.0421935	-0.0265107	-0.00518722	0.0205781	0.0493752	0.0822647	0.11847	0.158461	0.201211	0.245926	0.291937	0.337235	0.381339	0.422624	0.459431	0.491537	0.516594	0.535098	0.54612	0.549092	0.543263	0.529737	0.507957	0.478484	0.442346	0.401599	0.362565	0.315674	0.26888	0.22337	0.181948	0.145189	0.11501	0.092059	0.0779884	0.0730126	0.0773255	0.0894508	0.108943
134.853	-0.185499	-0.207611	-0.220393	-0.225448	-0.220624	-0.206559	-0.184342	-0.154538	-0.118782	-0.078889	-0.036624	0.0001197	0.0436696	0.0879772	0.129402	0.168518	0.204855	0.23817	0.26785	0.293552	0.317359	0.33863	0.359133	0.378417	0.397298	0.417059	0.43812	0.460972	0.486745	0.517332	0.551548	0.590315	0.634059	0.680241	0.728713	0.778471	0.820227	0.86831	0.913811	0.955525	0.993026	1.0247	1.04857	1.06566	1.07549	1.07722	1.07229	1.06017	1.04378
131.312	0.126366	0.101415	0.0810738	0.0648134	0.0530475	0.0449159	0.0394112	0.0341285	0.0298108	0.0259307	0.0202308	0.0120372	0.000416818	-0.0126531	-0.0285007	-0.0456726	-0.0656572	-0.0877724	-0.110401	-0.136	-0.16051	-0.182545	-0.201592	-0.216374	-0.226662	-0.231092	-0.231263	-0.22759	-0.219198	-0.207463	-0.191717	-0.172904	-0.151699	-0.128418	-0.103794	-0.0783001	-0.0562845	-0.0307181	-0.00529653	0.0201377	0.0479432	0.0769643	0.105543	0.135845	0.168149	0.200095	0.232665	0.2647	0.297495
127.863	0.286783	0.256797	0.227554	0.198012	0.167801	0.139198	0.111473	0.0839366	0.0557706	0.0271923	-0.00142766	-0.0262487	-0.0554108	-0.0841616	-0.11355	-0.14444	-0.176429	-0.208951	-0.241472	-0.273295	-0.304458	-0.334501	-0.361914	-0.386402	-0.40829	-0.424414	-0.435533	-0.441256	-0.440593	-0.432014	-0.417953	-0.396994	-0.371365	-0.341014	-0.306241	-0.268693	-0.233162	-0.192621	-0.152614	-0.114805	-0.0779319	-0.0436474	-0.0124739	0.0161707	0.042124	0.0648233	0.0856574	0.106495	0.126938
124.505	-0.159984	-0.149249	-0.137894	-0.124806	-0.109801	-0.0921204	-0.0726469	-0.051243	-0.0311748	-0.0115125	0.00885263	0.0284389	0.0481728	0.0656776	0.0797403	0.0922516	0.104173	0.113321	0.120137	0.126309	0.129758	0.131146	0.131711	0.132345	0.134072	0.138864	0.142853	0.146592	0.151538	0.160255	0.171799	0.185225	0.199466	0.215014	0.23161	0.249519	0.264772	0.28118	0.295757	0.308947	0.3223	0.335635	0.348026	0.360654	0.371336	0.383219	0.397801	0.414509	0.431615
121.236	0.226718	0.211715	0.196343	0.178722	0.157975	0.134719	0.107698	0.080537	0.0525219	0.0234902	-0.00615297	-0.0323383	-0.0603994	-0.0878863	-0.114149	-0.13922	-0.162299	-0.181939	-0.199006	-0.21424	-0.227217	-0.238082	-0.246149	-0.251713	-0.255308	-0.258292	-0.259092	-0.255223	-0.247719	-0.240129	-0.23218	-0.221323	-0.207732	-0.191191	-0.173915	-0.15424	-0.135866	-0.114109	-0.0905029	-0.0659113	-0.0387803	-0.0100748	0.0210098	0.0525453	0.0842152	0.116668	0.150014	0.183524	0.218175
118.052	0.0881015	0.05955	0.033946	0.0115005	-0.00667196	-0.0189862	-0.0263282	-0.0322766	-0.0355852	-0.0356249	-0.0328859	-0.0280326	-0.0224265	-0.0165599	-0.0104341	-0.00483977	0.000104088	0.00605364	0.0142465	0.0235757	0.0310569	0.0370099	0.0447963	0.05614	0.0676912	0.0787429	0.0896987	0.103088	0.117118	0.127965	0.137812	0.149585	0.161056	0.169168	0.174764	0.178859	0.183865	0.186839	0.186569	0.183181	0.17927	0.173917	0.167278	0.160805	0.155123	0.148592	0.141459	0.136055	0.133461
114.952	-0.0278632	-0.0339635	-0.0392922	-0.0396394	-0.0375331	-0.0336013	-0.0303879	-0.0272484	-0.0227613	-0.0164161	-0.0111483	-0.010538	-0.00261069	0.00758079	0.0146526	0.0194891	0.0298565	0.0435728	0.0584104	0.0708699	0.0851768	0.102361	0.119085	0.136194	0.152635	0.169621	0.184852	0.199007	0.2107	0.21911	0.225272	0.226478	0.224467	0.219508	0.211573	0.200493	0.18799	0.17105	0.154182	0.137055	0.1208	0.104571	0.0883658	0.0767263	0.0690168	0.06315	0.0599678	0.0595883	0.062254
111.933	0.294377	0.235742	0.18103	0.129452	0.0824044	0.0424598	0.0077563	-0.0209466	-0.0452058	-0.0656855	-0.0802518	-0.0889733	-0.0956291	-0.100681	-0.10083	-0.096656	-0.0915273	-0.082152	-0.0664178	-0.0465082	-0.0246608	-0.000498532	0.0307912	0.0658703	0.101989	0.138534	0.175053	0.21121	0.245718	0.275705	0.300008	0.319284	0.33258	0.337993	0.334224	0.323199	0.309605	0.285438	0.254236	0.21795	0.176694	0.132068	0.0855693	0.0388694	-0.00706625	-0.0525966	-0.094253	-0.13236	-0.164007
108.993	0.418608	0.342518	0.265311	0.19113	0.12487	0.0652285	0.0118586	-0.033803	-0.0708426	-0.100059	-0.122158	-0.134198	-0.143076	-0.146717	-0.145704	-0.137707	-0.125648	-0.111622	-0.0950695	-0.0732468	-0.0493531	-0.0251194	0.000430451	0.0275085	0.0544265	0.0809448	0.106231	0.128946	0.149018	0.166756	0.180682	0.189511	0.195247	0.197232	0.194974	0.190053	0.185653	0.176082	0.166784	0.160795	0.153691	0.146722	0.144455	0.148536	0.153273	0.160844	0.174888	0.193804	0.214328
106.131	0.35783	0.320296	0.279878	0.235392	0.192795	0.151323	0.107443	0.0636696	0.0257286	-0.0121766	-0.049607	-0.0768346	-0.10645	-0.134532	-0.157727	-0.177367	-0.196069	-0.211144	-0.221992	-0.234234	-0.246906	-0.256907	-0.266379	-0.27807	-0.291318	-0.307146	-0.323607	-0.338719	-0.355452	-0.375968	-0.394613	-0.408123	-0.420361	-0.432065	-0.43667	-0.432665	-0.429615	-0.413682	-0.390259	-0.362328	-0.326634	-0.281662	-0.232195	-0.17905	-0.119384	-0.0567865	0.00486143	0.0686046	0.133952
103.344	0.0514378	0.0455152	0.0388602	0.0321481	0.0215559	0.0137682	0.00708324	0.00266403	0.000257931	-0.00460344	-0.00331968	-0.000834	-0.00205165	9.49089e-05	0.00141655	-0.00305454	-0.00918414	-0.017686	-0.0337206	-0.0586936	-0.0839582	-0.117172	-0.160158	-0.205401	-0.254288	-0.311138	-0.367434	-0.424207	-0.483039	-0.536536	-0.585618	-0.631828	-0.669905	-0.697062	-0.716709	-0.726763	-0.726497	-0.71567	-0.697263	-0.669416	-0.633638	-0.591106	-0.54378	-0.497056	-0.444949	-0.391353	-0.341311	-0.292979	-0.243229
100.63	0.310289	0.282724	0.250524	0.219828	0.184535	0.144389	0.107221	0.0675028	0.0293304	-0.00835603	-0.0442019	-0.0720852	-0.10113	-0.129932	-0.150904	-0.169372	-0.18402	-0.19419	-0.203646	-0.205871	-0.20704	-0.208942	-0.204276	-0.202853	-0.202607	-0.198509	-0.198655	-0.205651	-0.209792	-0.217998	-0.235728	-0.252723	-0.273822	-0.301817	-0.331374	-0.361911	-0.392766	-0.425821	-0.4592	-0.49194	-0.519131	-0.539864	-0.556968	-0.564094	-0.561558	-0.550247	-0.53148	-0.499541	-0.461166
97.9872	0.183423	0.170168	0.156764	0.140479	0.12413	0.106491	0.0874855	0.0684818	0.0440719	0.0222205	0.0013065	-0.0216743	-0.0442021	-0.0652459	-0.0888689	-0.110099	-0.128452	-0.147509	-0.163223	-0.178943	-0.192362	-0.205932	-0.220154	-0.233466	-0.248641	-0.265917	-0.28523	-0.304957	-0.330504	-0.35983	-0.387586	-0.421606	-0.459324	-0.495614	-0.535433	-0.576373	-0.610716	-0.650202	-0.686832	-0.722127	-0.751807	-0.771298	-0.789449	-0.795479	-0.785836	-0.771426	-0.742135	-0.696504	-0.641035
95.4139	0.166693	0.124667	0.0874941	0.0607719	0.0336212	0.013738	0.00173186	-0.00970008	-0.0172414	-0.019213	-0.0227308	-0.0266332	-0.0257689	-0.0281212	-0.0354951	-0.0346726	-0.0402751	-0.0497179	-0.0542438	-0.0617791	-0.0721584	-0.0813341	-0.0910167	-0.103745	-0.118332	-0.132138	-0.149957	-0.17248	-0.195426	-0.224557	-0.257815	-0.295276	-0.335693	-0.380768	-0.428346	-0.476311	-0.518023	-0.565767	-0.61129	-0.652307	-0.682912	-0.710871	-0.72247	-0.722466	-0.716939	-0.689018	-0.648262	-0.601198	-0.536244
92.9082	0.197907	0.16986	0.144403	0.114196	0.0899895	0.0673403	0.0424439	0.0230405	0.00500507	-0.0153271	-0.0292055	-0.0407143	-0.0547895	-0.0647427	-0.0742504	-0.0843573	-0.0899432	-0.0977904	-0.102279	-0.109096	-0.113949	-0.117238	-0.128062	-0.131642	-0.139564	-0.153526	-0.163553	-0.178825	-0.198623	-0.217625	-0.240661	-0.266079	-0.291654	-0.319108	-0.344492	-0.371161	-0.389998	-0.408994	-0.425019	-0.43144	-0.435102	-0.430725	-0.419068	-0.401013	-0.37491	-0.344375	-0.306781	-0.264712	-0.222563
90.4683	0.071098	0.0651596	0.0605414	0.0581584	0.0562221	0.0539076	0.0511512	0.0481905	0.0402596	0.0349767	0.0235134	0.0144109	0.00119859	-0.0173409	-0.0295953	-0.0503115	-0.0671725	-0.0820254	-0.101626	-0.114115	-0.126381	-0.139708	-0.146089	-0.151614	-0.159569	-0.161261	-0.162438	-0.166552	-0.164146	-0.164533	-0.165452	-0.164051	-0.165251	-0.164075	-0.164758	-0.161765	-0.160148	-0.156971	-0.14916	-0.140685	-0.130261	-0.113605	-0.0974724	-0.0779097	-0.0534177	-0.0279261	-0.000422653	0.0279376	0.0593772
88.0925	0.141535	0.104411	0.0770746	0.0508922	0.0292547	0.0153458	0.00282367	-0.00585775	-0.0081953	-0.0133845	-0.0137362	-0.0156831	-0.0181505	-0.0175946	-0.0249363	-0.02825	-0.0361567	-0.0456217	-0.0541732	-0.0673116	-0.0792788	-0.0919693	-0.104067	-0.120458	-0.131977	-0.146288	-0.163523	-0.175628	-0.19477	-0.213689	-0.231562	-0.256501	-0.279933	-0.304838	-0.334084	-0.362759	-0.387684	-0.417413	-0.444447	-0.471482	-0.491334	-0.507538	-0.519223	-0.520037	-0.51753	-0.502787	-0.480456	-0.449156	-0.411059
85.7791	0.235594	0.21463	0.189462	0.166712	0.13852	0.112348	0.0830483	0.054328	0.025346	-0.00523669	-0.031354	-0.0553524	-0.0781643	-0.0998746	-0.117653	-0.131979	-0.14262	-0.148862	-0.151387	-0.152397	-0.147803	-0.143995	-0.140718	-0.135294	-0.133526	-0.135283	-0.138429	-0.149774	-0.163216	-0.183415	-0.21136	-0.241466	-0.279943	-0.321571	-0.366883	-0.41597	-0.455148	-0.503907	-0.546816	-0.586008	-0.619616	-0.641648	-0.654318	-0.6558	-0.641057	-0.615739	-0.575619	-0.521593	-0.457104
83.5264	0.266794	0.226259	0.191826	0.151337	0.120158	0.0862403	0.0574279	0.0313261	0.00641895	-0.0141637	-0.0338475	-0.0475003	-0.0625878	-0.0777688	-0.0899084	-0.104697	-0.117229	-0.132329	-0.148834	-0.16465	-0.185442	-0.205277	-0.226178	-0.250282	-0.273116	-0.296949	-0.320225	-0.34213	-0.363807	-0.381583	-0.398829	-0.411606	-0.420951	-0.429995	-0.430973	-0.431486	-0.428192	-0.419627	-0.409696	-0.39373	-0.374981	-0.352266	-0.32478	-0.295234	-0.257538	-0.219777	-0.175442	-0.127299	-0.0778924
81.3329	0.265887	0.22189	0.178	0.14616	0.110267	0.0863183	0.061359	0.0414035	0.0235123	0.00664076	-0.00951941	-0.0224216	-0.0404229	-0.0564744	-0.0794521	-0.0976427	-0.124986	-0.147002	-0.175985	-0.201938	-0.229612	-0.256986	-0.281996	-0.307047	-0.32758	-0.347017	-0.360514	-0.371851	-0.377662	-0.379306	-0.375301	-0.368399	-0.354667	-0.337935	-0.317427	-0.294287	-0.272456	-0.246715	-0.218043	-0.191887	-0.164306	-0.137965	-0.113721	-0.0873248	-0.0663807	-0.0408657	-0.0189249	0.0057391	0.0314881
79.1969	0.0868483	0.0627645	0.0430557	0.0307612	0.0219994	0.0180725	0.0154576	0.0170671	0.0161451	0.0170517	0.015904	0.0126758	0.00872531	-0.000804433	-0.00812944	-0.0227509	-0.0344284	-0.0529697	-0.0666188	-0.0847475	-0.101028	-0.116012	-0.132888	-0.142631	-0.157754	-0.164317	-0.172697	-0.177936	-0.179541	-0.181426	-0.179254	-0.174726	-0.16856	-0.159352	-0.146833	-0.134414	-0.118696	-0.102509	-0.0805517	-0.0579036	-0.0330277	-0.00772017	0.0202495	0.0487615	0.0784184	0.110322	0.142937	0.177335	0.212292
77.1171	0.142202	0.10946	0.0822971	0.0560379	0.0372687	0.0183109	0.00675844	-0.0074541	-0.0137239	-0.0242962	-0.0288671	-0.0346906	-0.0381648	-0.0412962	-0.0428827	-0.0448026	-0.0431692	-0.0414332	-0.0378377	-0.0338377	-0.0268998	-0.0202484	-0.01181	-0.00426512	0.00464315	0.0119812	0.0189842	0.0259991	0.0312438	0.0370736	0.0415064	0.0455061	0.0493146	0.0545815	0.0582358	0.066772	0.0722371	0.0838489	0.0954113	0.10927	0.126971	0.14603	0.167998	0.190126	0.21648	0.2391	0.267596	0.290998	0.319495
75.0919	0.0750606	0.0442303	0.0145723	-0.00447387	-0.0233989	-0.0334355	-0.0429448	-0.0456287	-0.0471877	-0.0435773	-0.0387548	-0.0324861	-0.0241046	-0.0133591	-0.00304139	0.00998861	0.0205903	0.0329931	0.0422613	0.0519519	0.0572585	0.0592813	0.0581873	0.0511689	0.0404825	0.024414	0.00292697	-0.0240383	-0.0546252	-0.0890316	-0.126922	-0.163243	-0.202766	-0.237241	-0.27007	-0.294467	-0.312486	-0.32165	-0.325593	-0.314151	-0.297272	-0.263926	-0.225182	-0.173622	-0.117587	-0.0503672	0.0164964	0.0921492	0.164352
73.1199	-0.0487027	-0.0755449	-0.0901369	-0.101817	-0.102824	-0.0996865	-0.0902549	-0.0756726	-0.0591371	-0.0374634	-0.016588	0.00268402	0.0252392	0.0459056	0.0672214	0.0829738	0.0991916	0.108294	0.116733	0.117223	0.115919	0.106831	0.0946611	0.07574	0.0533396	0.0243465	-0.00794376	-0.044982	-0.085376	-0.128222	-0.171845	-0.216887	-0.259568	-0.301376	-0.337674	-0.371381	-0.393277	-0.415912	-0.42619	-0.431294	-0.423898	-0.411242	-0.385091	-0.352258	-0.309285	-0.259829	-0.200744	-0.137534	-0.0675445
71.1997	-0.150586	-0.16238	-0.167568	-0.164133	-0.152415	-0.13671	-0.112008	-0.0857929	-0.0529438	-0.0227405	0.0109599	0.0381201	0.0679721	0.0942936	0.116108	0.13358	0.144265	0.150284	0.147947	0.141701	0.125622	0.106781	0.0780212	0.04795	0.00796424	-0.0327402	-0.0801464	-0.128523	-0.179713	-0.23203	-0.28452	-0.335822	-0.385258	-0.431318	-0.473661	-0.510025	-0.537829	-0.562409	-0.582119	-0.593797	-0.598083	-0.593557	-0.583438	-0.564504	-0.538194	-0.505889	-0.466987	-0.423599	-0.373955
69.3299	0.00488548	-0.0188906	-0.0368651	-0.0516809	-0.0610431	-0.06542	-0.0651862	-0.0614717	-0.0534278	-0.0424609	-0.0284696	-0.015763	0.000763616	0.0163306	0.0334318	0.0476325	0.0616286	0.0717052	0.0814961	0.0854511	0.0903367	0.0877026	0.0865143	0.0760526	0.06771	0.0524358	0.0372098	0.0176583	-0.0043625	-0.0281538	-0.053872	-0.0805588	-0.108562	-0.135393	-0.163212	-0.189053	-0.210063	-0.232804	-0.250884	-0.268334	-0.279248	-0.28935	-0.291287	-0.290291	-0.284041	-0.272185	-0.255846	-0.232263	-0.206861
67.5092	-0.068178	-0.0736669	-0.0802268	-0.0787388	-0.0768058	-0.0681553	-0.0581363	-0.0442073	-0.0282497	-0.010625	0.00705495	0.0216163	0.0389935	0.0524327	0.0646213	0.0718064	0.074988	0.0753283	0.0683329	0.0601421	0.0430365	0.026209	0.000485697	-0.0243086	-0.0550719	-0.0880852	-0.122713	-0.160884	-0.198217	-0.236722	-0.274759	-0.311813	-0.348291	-0.38195	-0.413755	-0.441131	-0.464151	-0.483153	-0.503117	-0.511537	-0.521564	-0.520158	-0.518783	-0.508655	-0.494838	-0.476105	-0.452804	-0.427274	-0.395634
65.7363	0.076208	0.0657302	0.0622528	0.0540895	0.0506906	0.0438547	0.0392589	0.0353779	0.0287398	0.02468	0.0169392	0.0117232	0.00143761	-0.00858366	-0.0214011	-0.0360015	-0.0511392	-0.0708531	-0.0885181	-0.111565	-0.131302	-0.155639	-0.175671	-0.198422	-0.219035	-0.23858	-0.256845	-0.273064	-0.286244	-0.301733	-0.311623	-0.323913	-0.333525	-0.343583	-0.353819	-0.363571	-0.371678	-0.38463	-0.393202	-0.4073	-0.417269	-0.429816	-0.439734	-0.450285	-0.457352	-0.463644	-0.466003	-0.465417	-0.462387
64.0099	0.260377	0.222859	0.181521	0.147058	0.111294	0.0816692	0.0548477	0.0278272	0.00924589	-0.0138808	-0.0289487	-0.0456303	-0.0588473	-0.0745754	-0.0892551	-0.101417	-0.11815	-0.12904	-0.145435	-0.158225	-0.171669	-0.184833	-0.197061	-0.211221	-0.220997	-0.233745	-0.243412	-0.253561	-0.265099	-0.270974	-0.282064	-0.288128	-0.295373	-0.30216	-0.306122	-0.311131	-0.31458	-0.313614	-0.316324	-0.311353	-0.307846	-0.299238	-0.289319	-0.274686	-0.260025	-0.239877	-0.219795	-0.194851	-0.169883
62.329	0.0740908	0.0446821	0.0194001	-0.00334111	-0.0223426	-0.0370217	-0.0499332	-0.0541965	-0.0601845	-0.0547414	-0.0509142	-0.0418973	-0.0306278	-0.0168001	0.000294325	0.0133172	0.0318049	0.0429989	0.055949	0.0646703	0.069885	0.0707334	0.0682573	0.062686	0.0507098	0.0359533	0.0179362	-0.00558751	-0.0275642	-0.0570362	-0.0825774	-0.110895	-0.139969	-0.16484	-0.190235	-0.211332	-0.225611	-0.242854	-0.25152	-0.258837	-0.260937	-0.258333	-0.253544	-0.243248	-0.230754	-0.215497	-0.197147	-0.177933	-0.157168
60.6921	-0.160339	-0.166468	-0.169886	-0.169509	-0.162673	-0.153943	-0.136473	-0.118118	-0.0905963	-0.0653499	-0.0328199	-0.00363505	0.0305025	0.066125	0.0985609	0.13419	0.161955	0.191197	0.214566	0.232334	0.246765	0.254118	0.256157	0.251869	0.241022	0.227336	0.203527	0.180048	0.14727	0.115024	0.0761884	0.0358756	-0.00389552	-0.0462767	-0.0876402	-0.127414	-0.16128	-0.195496	-0.228263	-0.255609	-0.277824	-0.295639	-0.306166	-0.31184	-0.310293	-0.301906	-0.288595	-0.268962	-0.242578
59.0982	0.19733	0.171805	0.145543	0.121751	0.0953128	0.07164	0.0480778	0.0261256	0.00469203	-0.0126948	-0.0302849	-0.0438644	-0.0572737	-0.0674607	-0.0770393	-0.0862671	-0.0921477	-0.100019	-0.10643	-0.112484	-0.119751	-0.126558	-0.136582	-0.1465	-0.157098	-0.173156	-0.186099	-0.205006	-0.222682	-0.241814	-0.261168	-0.280968	-0.300021	-0.317681	-0.334316	-0.347032	-0.356882	-0.363285	-0.367184	-0.366035	-0.360607	-0.349467	-0.334328	-0.313411	-0.28901	-0.261851	-0.228816	-0.194825	-0.157018
57.5462	0.308702	0.273356	0.239585	0.202123	0.167485	0.132729	0.0990778	0.0652976	0.0338239	0.00225343	-0.026321	-0.049784	-0.0779398	-0.103839	-0.127339	-0.15136	-0.171915	-0.192876	-0.213528	-0.230456	-0.250264	-0.267309	-0.281766	-0.300045	-0.313866	-0.32824	-0.342209	-0.353472	-0.363989	-0.375662	-0.382921	-0.389285	-0.394421	-0.395395	-0.3966	-0.39316	-0.38869	-0.382992	-0.371042	-0.35982	-0.343437	-0.326645	-0.306589	-0.285106	-0.260677	-0.232764	-0.205643	-0.17307	-0.142457
56.035	-0.0153395	-0.0346367	-0.0492164	-0.0551545	-0.0553975	-0.0500365	-0.0405941	-0.0253798	-0.0093957	0.00881108	0.0238866	0.0371984	0.0503337	0.0576441	0.0613469	0.0586048	0.0484995	0.0337265	0.0135714	-0.015788	-0.0468366	-0.0847989	-0.128989	-0.171423	-0.221095	-0.270163	-0.318285	-0.369002	-0.416137	-0.458141	-0.501516	-0.537423	-0.570128	-0.599261	-0.620447	-0.63963	-0.65014	-0.658079	-0.663232	-0.661264	-0.658133	-0.648855	-0.636551	-0.620848	-0.601903	-0.58181	-0.555697	-0.530778	-0.499907
54.5634	-0.152449	-0.177815	-0.19602	-0.201597	-0.196363	-0.184184	-0.159504	-0.130638	-0.0951117	-0.0559211	-0.0121931	0.0218733	0.0626355	0.102311	0.134119	0.16442	0.187841	0.203012	0.210581	0.211532	0.202661	0.186529	0.163798	0.130879	0.0937916	0.051005	0.000479834	-0.0501657	-0.106672	-0.163928	-0.219568	-0.277188	-0.328898	-0.379521	-0.423613	-0.463198	-0.494061	-0.520032	-0.54191	-0.556106	-0.562421	-0.56402	-0.558424	-0.547942	-0.533045	-0.512458	-0.491217	-0.465294	-0.437725
53.1305	-0.0087941	-0.0420125	-0.0665054	-0.0862414	-0.0989253	-0.102456	-0.101994	-0.0941582	-0.0798005	-0.0622975	-0.0424803	-0.02037	0.00480864	0.0299044	0.05711	0.078198	0.0987236	0.116249	0.128312	0.136213	0.138795	0.136436	0.12666	0.113537	0.0935913	0.0678236	0.0385304	0.00225538	-0.0350011	-0.0775532	-0.122417	-0.166759	-0.213954	-0.258857	-0.304006	-0.344931	-0.375491	-0.411157	-0.438959	-0.460509	-0.478897	-0.487305	-0.493061	-0.491203	-0.482765	-0.473239	-0.456055	-0.437775	-0.419455
51.7352	-0.0464324	-0.0559468	-0.0628956	-0.0655947	-0.0642863	-0.0618971	-0.0543371	-0.0447269	-0.0339494	-0.0206517	-0.00550387	0.0070923	0.0210915	0.033581	0.044838	0.0567443	0.0632638	0.0687367	0.0730192	0.0715508	0.0695156	0.0635376	0.0547489	0.0440365	0.0302078	0.0143069	-0.00372559	-0.022539	-0.0446794	-0.0672438	-0.0904484	-0.116899	-0.142559	-0.168186	-0.195654	-0.222364	-0.244544	-0.26917	-0.292839	-0.315329	-0.333061	-0.350441	-0.36275	-0.372683	-0.378941	-0.37996	-0.378845	-0.373178	-0.362274
50.3766	-0.0786015	-0.0782721	-0.076031	-0.0694812	-0.0616409	-0.0507595	-0.0384994	-0.0251232	-0.010917	0.00382741	0.0152445	0.0250074	0.0369392	0.0449414	0.0523363	0.0556245	0.0570496	0.0564296	0.0511937	0.0468826	0.0376092	0.0271652	0.0176899	0.00258226	-0.0111741	-0.0248186	-0.0412615	-0.0570862	-0.0726129	-0.0894314	-0.105483	-0.120478	-0.136693	-0.153403	-0.166728	-0.18024	-0.192888	-0.205686	-0.216964	-0.22718	-0.236347	-0.242899	-0.246472	-0.247338	-0.246695	-0.241143	-0.23273	-0.222649	-0.209204
49.0536	0.0939236	0.0687758	0.0456397	0.0229513	0.00381169	-0.0115509	-0.0248637	-0.0335101	-0.0384163	-0.0425398	-0.0399908	-0.0362155	-0.032587	-0.0241127	-0.0163438	-0.00835469	0.00027569	0.00873223	0.0163425	0.019752	0.0250959	0.028488	0.0257834	0.0267163	0.0237818	0.0157308	0.0108396	0.00234763	-0.00880039	-0.0174297	-0.0299158	-0.0440125	-0.0545507	-0.0668837	-0.0814693	-0.0944218	-0.103925	-0.115819	-0.127136	-0.136237	-0.144614	-0.151808	-0.155864	-0.158433	-0.158508	-0.155841	-0.151285	-0.144507	-0.135077
47.7654	0.258265	0.21566	0.173987	0.131353	0.0915912	0.054092	0.0172505	-0.0154616	-0.0442109	-0.0659038	-0.0847539	-0.0982104	-0.106269	-0.10805	-0.107181	-0.100289	-0.0864389	-0.0714455	-0.0522709	-0.0275757	-0.00389866	0.0210305	0.0484928	0.0735016	0.0978126	0.121613	0.141733	0.160716	0.174361	0.184467	0.19363	0.196391	0.195421	0.193169	0.184994	0.173529	0.163628	0.147842	0.130536	0.113485	0.0942646	0.0760744	0.057907	0.0409051	0.0266524	0.0133708	0.00299325	-0.00235251	-0.00586391
46.511	-0.0884116	-0.0973816	-0.105182	-0.10774	-0.10969	-0.107514	-0.0995864	-0.0884245	-0.0763343	-0.0621075	-0.0419142	-0.0229797	-0.000429285	0.0233834	0.0501657	0.0783184	0.106681	0.13629	0.165288	0.194126	0.224732	0.251318	0.278236	0.304876	0.326291	0.347537	0.36513	0.376817	0.389306	0.396544	0.397316	0.399111	0.394744	0.384663	0.376016	0.363901	0.349868	0.335241	0.318224	0.299275	0.283275	0.266763	0.251423	0.23792	0.226599	0.21802	0.212254	0.208741	0.208245
45.2896	-0.208127	-0.200074	-0.189083	-0.175472	-0.15754	-0.137693	-0.11629	-0.0924809	-0.0639709	-0.036407	-0.0101765	0.0155929	0.0447256	0.0716054	0.100217	0.12768	0.151139	0.174081	0.197283	0.217844	0.235301	0.253155	0.269214	0.281907	0.294359	0.304573	0.312885	0.320248	0.325387	0.3289	0.331716	0.332377	0.333597	0.333622	0.332608	0.332417	0.331957	0.329574	0.329725	0.331406	0.331052	0.331213	0.334206	0.337906	0.340493	0.343583	0.348445	0.35245	0.356094
44.1002	-0.123439	-0.114126	-0.103087	-0.0898173	-0.0747756	-0.058947	-0.0409923	-0.0247132	-0.00897694	0.00883611	0.0231791	0.0336075	0.0469319	0.0565603	0.0616215	0.0660879	0.0704283	0.0700206	0.0676784	0.0643129	0.0586208	0.0524946	0.0445363	0.0357064	0.0272898	0.0190009	0.010802	0.00303135	-0.00378575	-0.00988241	-0.0146513	-0.0187752	-0.021882	-0.0226612	-0.0224977	-0.0214207	-0.0182305	-0.0121544	-0.00654623	0.000537834	0.0110756	0.0227958	0.032766	0.0438076	0.0570033	0.0697674	0.0821265	0.0948655	0.106513
42.9421	-0.102122	-0.0937862	-0.083903	-0.0722088	-0.0592584	-0.0450001	-0.0310455	-0.0157392	-0.000746832	0.011758	0.0267665	0.0368781	0.0439783	0.0522788	0.058347	0.0575353	0.0557283	0.0526623	0.0444766	0.0341141	0.0222431	0.00709142	-0.00809449	-0.0247604	-0.0432171	-0.0610777	-0.0780604	-0.0953506	-0.11153	-0.124512	-0.136507	-0.146962	-0.154212	-0.159112	-0.162116	-0.162122	-0.160488	-0.156879	-0.149555	-0.139972	-0.13008	-0.116324	-0.100065	-0.0836189	-0.0634011	-0.042213	-0.0235137	-0.0013477	0.0223278
41.8144	-0.143526	-0.14769	-0.14683	-0.143053	-0.135183	-0.121123	-0.102595	-0.0812543	-0.0581964	-0.0325835	-0.00535257	0.0176181	0.0437342	0.0688306	0.0923355	0.114764	0.130543	0.143238	0.154017	0.159665	0.160374	0.15882	0.153092	0.143635	0.13404	0.120973	0.104742	0.0898216	0.0738983	0.0570971	0.0421064	0.028313	0.0154169	0.00599311	-0.00212591	-0.00681338	-0.0078855	-0.00688821	-0.00176835	0.00768349	0.0193798	0.0342589	0.0547263	0.0775616	0.102301	0.129852	0.161089	0.192736	0.224489
40.7163	-0.105869	-0.118901	-0.12738	-0.130277	-0.127251	-0.119482	-0.108965	-0.0919851	-0.0703089	-0.0476002	-0.0235065	0.000537169	0.0286061	0.053938	0.0786137	0.103163	0.125027	0.143377	0.158295	0.170121	0.17982	0.183032	0.182141	0.180667	0.173156	0.162006	0.150458	0.135732	0.118554	0.0997805	0.0802924	0.0610711	0.0421321	0.0235685	0.00821617	-0.00517763	-0.0143084	-0.0206726	-0.0242728	-0.0235452	-0.017037	-0.00652008	0.00793954	0.0280872	0.0500805	0.0766287	0.107884	0.138205	0.169063
39.647	0.00396319	-0.0149966	-0.0321193	-0.0430503	-0.0482727	-0.0531627	-0.0546551	-0.0500878	-0.0422499	-0.0332964	-0.0233353	-0.0128654	0.00170439	0.0155518	0.027722	0.0386256	0.0504431	0.059784	0.0652755	0.0692997	0.0710974	0.0698283	0.0658732	0.058012	0.0464294	0.0324146	0.0145151	-0.00588264	-0.0302877	-0.0573635	-0.0847613	-0.114687	-0.147559	-0.179672	-0.209363	-0.240813	-0.266359	-0.291584	-0.314147	-0.333999	-0.347616	-0.354485	-0.358097	-0.355676	-0.345956	-0.330937	-0.313073	-0.289879	-0.262777
38.6058	0.00460946	-0.0147173	-0.0299494	-0.042231	-0.0499414	-0.0527178	-0.0500558	-0.0453415	-0.0387963	-0.0285245	-0.015488	-0.00445002	0.00860925	0.0209937	0.0325361	0.0425056	0.0498565	0.0539966	0.0554573	0.0531022	0.0468376	0.0391979	0.0267533	0.00881549	-0.0101261	-0.0319285	-0.0591416	-0.0891721	-0.120388	-0.154531	-0.192446	-0.230697	-0.269086	-0.310087	-0.352043	-0.391405	-0.423897	-0.462265	-0.496412	-0.525162	-0.550754	-0.571671	-0.585922	-0.594338	-0.595056	-0.589815	-0.579997	-0.562758	-0.539976
37.592	-0.0793519	-0.0841271	-0.0845516	-0.083801	-0.0812287	-0.0731927	-0.0623501	-0.0507002	-0.0363409	-0.0203011	-0.00396273	0.0101764	0.0257952	0.041531	0.0561015	0.0679876	0.0776038	0.0856678	0.092397	0.0961	0.0952395	0.0905736	0.0853731	0.0780341	0.065587	0.0496753	0.0337727	0.0146398	-0.00784353	-0.0316209	-0.0580067	-0.0868776	-0.116203	-0.146702	-0.179563	-0.211887	-0.238992	-0.271002	-0.302957	-0.332182	-0.358845	-0.384202	-0.405959	-0.424064	-0.438721	-0.449415	-0.455367	-0.457218	-0.454978
36.6048	-0.196101	-0.185527	-0.173001	-0.155465	-0.134214	-0.112254	-0.0901039	-0.0659073	-0.0392322	-0.0117714	0.0140417	0.033807	0.0564073	0.0799605	0.10081	0.116003	0.128638	0.140836	0.149865	0.153387	0.153937	0.152575	0.148687	0.141336	0.131482	0.119559	0.104668	0.0884679	0.0703271	0.0491481	0.0273516	0.00463507	-0.0197305	-0.0453589	-0.0724775	-0.100479	-0.124374	-0.151852	-0.180606	-0.210124	-0.238221	-0.265636	-0.292685	-0.317468	-0.340839	-0.362617	-0.381785	-0.399673	-0.415431
35.6435	-0.215954	-0.194017	-0.17247	-0.149036	-0.122582	-0.0961148	-0.070867	-0.0451311	-0.019258	0.00467609	0.0278114	0.047018	0.0662089	0.0811566	0.0956214	0.11003	0.119627	0.123411	0.124883	0.126676	0.126185	0.121179	0.112349	0.102231	0.0915847	0.0793671	0.0634281	0.0452271	0.0269853	0.00831177	-0.011916	-0.0351966	-0.0602915	-0.0845162	-0.108583	-0.135235	-0.160006	-0.188049	-0.214764	-0.242944	-0.27189	-0.298697	-0.324477	-0.350582	-0.375648	-0.399319	-0.4221	-0.44367	-0.464369
34.7074	-0.165697	-0.146061	-0.125321	-0.103742	-0.0841132	-0.0662202	-0.0471305	-0.0270703	-0.00956452	0.00434533	0.0180267	0.0307853	0.0448984	0.0559804	0.0650614	0.0736429	0.0820264	0.0889987	0.0941773	0.0983154	0.101525	0.104195	0.106175	0.10716	0.106291	0.104732	0.103015	0.0990822	0.0927785	0.0849505	0.0757796	0.0644214	0.0500215	0.0326136	0.014625	-0.00467045	-0.0242887	-0.0502763	-0.0766256	-0.103243	-0.132056	-0.161791	-0.190594	-0.219474	-0.248765	-0.277062	-0.302663	-0.327244	-0.352088
33.7959	-0.162334	-0.146998	-0.130068	-0.11245	-0.0966222	-0.0814738	-0.0657726	-0.0499093	-0.0341251	-0.0186912	-0.00356998	0.00949547	0.0262201	0.0440748	0.060523	0.0758373	0.0937657	0.113521	0.132769	0.151488	0.170668	0.190881	0.211619	0.232253	0.252361	0.270716	0.28874	0.306896	0.32286	0.335776	0.345862	0.354601	0.361745	0.363672	0.360847	0.355828	0.349839	0.338729	0.323359	0.306397	0.287401	0.264624	0.239185	0.213447	0.187931	0.161316	0.133003	0.10488	0.0785843
32.9084	-0.163068	-0.150434	-0.137276	-0.124417	-0.112087	-0.0985178	-0.0836992	-0.0688115	-0.054207	-0.0374255	-0.0194864	-0.00394457	0.0155261	0.0367364	0.0583735	0.0817156	0.108115	0.135549	0.163729	0.194148	0.22712	0.261425	0.297229	0.334765	0.373539	0.412375	0.453119	0.495001	0.53591	0.576166	0.615505	0.653262	0.688964	0.722876	0.753181	0.778714	0.797921	0.818133	0.833935	0.843508	0.848052	0.848872	0.845014	0.836197	0.823409	0.806601	0.784818	0.759365	0.730939
32.0442	-0.117133	-0.113572	-0.110747	-0.106766	-0.0991697	-0.0892133	-0.0785997	-0.0673097	-0.05538	-0.0412246	-0.0247022	-0.00950513	0.00825417	0.0265184	0.0465368	0.0690183	0.0934966	0.119146	0.145778	0.174298	0.206109	0.240878	0.277809	0.317031	0.359228	0.405435	0.454441	0.505001	0.556963	0.611723	0.66959	0.72756	0.784023	0.840917	0.897945	0.95297	0.997788	1.04741	1.09305	1.13339	1.16895	1.20069	1.2276	1.24743	1.25934	1.2658	1.26828	1.26449	1.25303
31.2027	-0.090218	-0.0958292	-0.0976806	-0.0962027	-0.0923364	-0.0871915	-0.0798729	-0.0703592	-0.0576908	-0.0436693	-0.0282412	-0.0137637	0.00387141	0.0220418	0.0433865	0.0668848	0.08899	0.111176	0.136955	0.165007	0.193865	0.223862	0.256267	0.291304	0.328461	0.368832	0.411648	0.457325	0.506511	0.55856	0.612325	0.668274	0.726393	0.785981	0.84532	0.904788	0.95585	1.01323	1.06755	1.12007	1.16993	1.21496	1.25412	1.28829	1.31735	1.34047	1.35777	1.36815	1.37197
30.3832	-0.0940836	-0.0960816	-0.0940974	-0.089361	-0.0828087	-0.0751568	-0.065994	-0.0541899	-0.0390069	-0.023453	-0.00940241	0.00297826	0.0188496	0.0352064	0.0506434	0.0650685	0.0787469	0.0929072	0.107488	0.121533	0.135813	0.151639	0.169433	0.188669	0.209376	0.233049	0.260559	0.292239	0.32866	0.36829	0.409538	0.454846	0.505424	0.558944	0.613305	0.668882	0.717175	0.772796	0.82776	0.881967	0.933157	0.979282	1.02075	1.05861	1.09199	1.11888	1.13814	1.15061	1.15693
29.5853	-0.198822	-0.182763	-0.165502	-0.147312	-0.125798	-0.101218	-0.0763756	-0.052842	-0.0287477	-0.00354724	0.0200441	0.0379469	0.0576177	0.0762306	0.0916845	0.104208	0.115991	0.127115	0.134932	0.140052	0.14538	0.152384	0.159338	0.167046	0.177502	0.190928	0.20745	0.227145	0.250352	0.278072	0.310227	0.346131	0.384757	0.42555	0.469736	0.515525	0.554415	0.599441	0.644618	0.688027	0.727994	0.764396	0.797396	0.826145	0.849547	0.867392	0.879132	0.885718	0.88762
28.8084	-0.28167	-0.253454	-0.225277	-0.196093	-0.164504	-0.131093	-0.0973037	-0.0647733	-0.033649	-0.00261429	0.0276573	0.051413	0.0763696	0.0999819	0.121677	0.139896	0.154184	0.165987	0.176535	0.186101	0.193343	0.198524	0.203505	0.209326	0.216123	0.223638	0.233093	0.243916	0.255556	0.269651	0.287899	0.308677	0.330144	0.352568	0.377384	0.40324	0.424836	0.45034	0.475967	0.499858	0.521008	0.539812	0.556551	0.570656	0.581488	0.588717	0.591988	0.591535	0.587766
28.0518	-0.284866	-0.257717	-0.228599	-0.197621	-0.165948	-0.134431	-0.10277	-0.0700287	-0.0375274	-0.00708454	0.0224233	0.0463763	0.0727806	0.0979926	0.121332	0.141583	0.158069	0.172021	0.185635	0.198938	0.209126	0.216224	0.222856	0.230421	0.237261	0.242572	0.247685	0.254069	0.26225	0.270833	0.279162	0.287952	0.298636	0.310502	0.321686	0.332615	0.34258	0.354266	0.364823	0.373724	0.381661	0.38863	0.393661	0.396182	0.396442	0.394603	0.39102	0.384597	0.374738
27.3152	-0.210054	-0.196569	-0.179085	-0.159144	-0.138532	-0.117283	-0.0949386	-0.0708742	-0.0455861	-0.0207655	0.00349217	0.0239557	0.0477785	0.0701614	0.0909733	0.111161	0.131745	0.151765	0.170023	0.186791	0.203161	0.219393	0.235232	0.250994	0.266372	0.28115	0.295191	0.309304	0.324637	0.34035	0.354662	0.367986	0.381625	0.394767	0.406778	0.418374	0.428091	0.437208	0.443309	0.448175	0.452982	0.456814	0.457272	0.45343	0.447353	0.440165	0.431529	0.420163	0.405013
26.5978	-0.0957933	-0.096723	-0.0946794	-0.0904731	-0.0849355	-0.0775285	-0.0681276	-0.0573477	-0.045635	-0.032852	-0.0194504	-0.00644076	0.00996154	0.0260155	0.0419894	0.0595531	0.0799281	0.101714	0.122874	0.14384	0.167134	0.192693	0.218651	0.243819	0.269005	0.295461	0.322656	0.348933	0.373593	0.397145	0.42029	0.442754	0.463169	0.480979	0.497239	0.51234	0.523934	0.534841	0.542964	0.549062	0.553273	0.555355	0.554787	0.551427	0.545804	0.537794	0.527086	0.513942	0.498733
25.8993	-0.00907662	-0.018003	-0.0257419	-0.0322853	-0.036994	-0.0396422	-0.0398748	-0.0392177	-0.0386686	-0.0364685	-0.0321048	-0.0264674	-0.0183312	-0.0087998	0.00263992	0.0164001	0.0327499	0.0518145	0.0731871	0.0967487	0.122704	0.151276	0.181681	0.212729	0.243945	0.275986	0.309509	0.343231	0.374813	0.404015	0.432273	0.459821	0.485296	0.508071	0.528076	0.544894	0.556907	0.56907	0.579671	0.587195	0.590684	0.590703	0.588527	0.585044	0.578764	0.568442	0.554398	0.538001	0.51958
25.2192	0.0325837	0.0267338	0.0198571	0.0127224	0.00669966	0.00155975	-0.00340345	-0.00863525	-0.0144512	-0.0194416	-0.0229622	-0.0248232	-0.0256671	-0.024579	-0.0214655	-0.0163903	-0.00915973	0.000507381	0.01333	0.0289167	0.0469744	0.0672932	0.0899776	0.115006	0.142418	0.17066	0.199248	0.228406	0.258176	0.287493	0.315688	0.342404	0.367747	0.391959	0.413881	0.432423	0.445742	0.45956	0.471551	0.480322	0.485308	0.486719	0.485344	0.481143	0.473403	0.462259	0.447672	0.429096	0.406704
24.5569	0.015576	0.0196401	0.0225885	0.0241991	0.0246474	0.023778	0.0210075	0.0172757	0.0130016	0.00776942	0.00184168	-0.00368697	-0.00998208	-0.0151882	-0.0192571	-0.0223774	-0.0249006	-0.0265011	-0.0264216	-0.024102	-0.0198381	-0.0138113	-0.00628277	0.00348911	0.0159338	0.0298576	0.0438784	0.0583759	0.0750571	0.0935683	0.112141	0.129564	0.146216	0.162977	0.179838	0.19621	0.209072	0.222613	0.233908	0.243369	0.251399	0.25781	0.262244	0.263635	0.262155	0.25892	0.253465	0.244559	0.23151
23.912	-0.0399782	-0.0236731	-0.00860154	0.00416079	0.0139472	0.0209184	0.0252372	0.0280009	0.0298526	0.0295763	0.0271309	0.0232751	0.0169675	0.00933116	0.00130326	-0.00655907	-0.014644	-0.0229921	-0.0311149	-0.0384965	-0.045137	-0.0512649	-0.0567535	-0.0613799	-0.064322	-0.0656001	-0.0664657	-0.0673931	-0.067161	-0.0648548	-0.0610465	-0.056976	-0.0532586	-0.0492729	-0.0437445	-0.0363856	-0.029509	-0.0220331	-0.0150362	-0.00758564	0.000854774	0.00973792	0.0187476	0.0270937	0.0350141	0.0426257	0.0492423	0.054722	0.0581042
23.284	-0.0813836	-0.0574704	-0.0344666	-0.0138533	0.00372424	0.0182141	0.029636	0.0384222	0.0450015	0.0484735	0.0484532	0.0459195	0.0400386	0.0311973	0.0201907	0.00737715	-0.00687817	-0.0220716	-0.0380992	-0.0545664	-0.0719992	-0.0897213	-0.106904	-0.123808	-0.140183	-0.155411	-0.169362	-0.182564	-0.195271	-0.20679	-0.216517	-0.224105	-0.229882	-0.234414	-0.237371	-0.238257	-0.237505	-0.234678	-0.229152	-0.220868	-0.21025	-0.198028	-0.184152	-0.168288	-0.150775	-0.132858	-0.115378	-0.0977267	-0.0798779
22.6725	-0.0958236	-0.0726622	-0.0494116	-0.0266576	-0.00538367	0.0136255	0.0295443	0.0419166	0.0509922	0.0563851	0.0579976	0.0567031	0.0521313	0.0443935	0.0334301	0.0187563	0.000945753	-0.0189092	-0.0407876	-0.0641123	-0.08917	-0.115205	-0.140767	-0.165933	-0.191564	-0.217265	-0.241681	-0.264018	-0.285027	-0.304828	-0.322577	-0.33709	-0.347823	-0.355282	-0.360153	-0.362512	-0.361945	-0.356892	-0.347015	-0.332849	-0.315542	-0.295865	-0.274016	-0.249385	-0.222227	-0.194413	-0.166888	-0.139566	-0.113203
22.0771	-0.0649779	-0.0495669	-0.0337015	-0.017288	-0.00114429	0.0139073	0.027011	0.0367893	0.0431978	0.0466905	0.0476175	0.0462547	0.0420657	0.0352563	0.0255052	0.0126881	-0.00314805	-0.021348	-0.0416564	-0.0630692	-0.0852336	-0.108064	-0.130912	-0.153345	-0.17573	-0.198138	-0.219316	-0.237914	-0.254315	-0.26876	-0.280655	-0.289115	-0.293797	-0.294264	-0.290647	-0.283204	-0.273341	-0.257861	-0.238561	-0.215249	-0.188506	-0.158828	-0.127221	-0.0944094	-0.0605476	-0.0267005	0.00630918	0.0368139	0.0636381
21.4974	-0.00119604	0.00306053	0.00750642	0.0116547	0.0153709	0.0190938	0.0226842	0.0250721	0.0255051	0.0244407	0.0219572	0.0184644	0.0128284	0.00599683	-0.00178704	-0.0102575	-0.0196183	-0.0297667	-0.0404019	-0.0511139	-0.061053	-0.0702449	-0.07922	-0.0874763	-0.0944999	-0.100011	-0.103735	-0.105111	-0.103761	-0.0998153	-0.0934639	-0.0850049	-0.0740816	-0.0593914	-0.0404593	-0.0176938	0.00421128	0.0316492	0.0610262	0.0930281	0.127778	0.165124	0.203348	0.24062	0.276374	0.310532	0.342437	0.370405	0.393446
20.9328	0.0317095	0.0285139	0.0253093	0.0216692	0.0177392	0.0139861	0.0106867	0.00784683	0.00511548	0.00216788	-0.00128801	-0.00464984	-0.00892018	-0.0129375	-0.0164123	-0.0191805	-0.0210482	-0.0219685	-0.0215919	-0.0202321	-0.0172813	-0.0126689	-0.00698172	0.000179259	0.00927701	0.0209907	0.0352944	0.0518413	0.0709922	0.0925415	0.116073	0.140974	0.167567	0.196839	0.228915	0.263155	0.293432	0.329805	0.367672	0.406518	0.445989	0.485958	0.525562	0.563665	0.599427	0.632346	0.661752	0.68709	0.707687
20.3831	0.0193741	0.0143547	0.00990228	0.00570158	0.00176087	-0.00220721	-0.00569501	-0.0081474	-0.00959785	-0.010381	-0.0111734	-0.0116374	-0.0115271	-0.0109109	-0.00968809	-0.00769717	-0.00429042	0.000814309	0.00789819	0.0163806	0.0264516	0.0383943	0.0522606	0.0679129	0.0857565	0.106152	0.128969	0.15384	0.180769	0.209644	0.240185	0.272291	0.306168	0.341458	0.37809	0.415579	0.448435	0.487913	0.528535	0.569243	0.608819	0.647321	0.684868	0.721397	0.756184	0.788395	0.817344	0.842321	0.862502
19.8478	-0.00674222	-0.0106906	-0.0138761	-0.0160851	-0.0173683	-0.0180038	-0.0181951	-0.0179601	-0.017447	-0.0164618	-0.0147921	-0.0122051	-0.00803866	-0.00339845	0.00156003	0.00721421	0.0146627	0.0239264	0.0349788	0.0471072	0.0605615	0.0760466	0.0938951	0.113977	0.135986	0.159698	0.184725	0.211166	0.239014	0.268262	0.29904	0.331704	0.366028	0.401093	0.436289	0.471798	0.502901	0.53988	0.57748	0.614719	0.650837	0.685531	0.71905	0.751756	0.78282	0.811736	0.837681	0.859664	0.876535
19.3266	-0.0744229	-0.0745864	-0.0734897	-0.0704619	-0.06544	-0.0589034	-0.0517512	-0.0443149	-0.0368851	-0.0288533	-0.019339	-0.00951942	0.00322988	0.016493	0.030343	0.0452436	0.0619951	0.0801765	0.0994823	0.119582	0.140564	0.162957	0.18718	0.213443	0.24109	0.269411	0.298004	0.326883	0.356266	0.386346	0.417319	0.449314	0.481815	0.514046	0.545635	0.577113	0.604158	0.635266	0.665772	0.695364	0.724009	0.751556	0.777707	0.80248	0.825083	0.845097	0.862033	0.87519	0.883831
18.819	-0.176644	-0.173279	-0.167069	-0.157739	-0.145556	-0.130774	-0.114161	-0.0958895	-0.0761835	-0.0547043	-0.0312524	-0.00945638	0.0175044	0.0456194	0.0753432	0.106521	0.139043	0.172527	0.206926	0.241969	0.277369	0.312865	0.34863	0.384889	0.421443	0.45767	0.493124	0.527681	0.561273	0.594148	0.626216	0.657216	0.686799	0.714873	0.741831	0.767802	0.789236	0.812792	0.834546	0.854697	0.873768	0.891729	0.908042	0.922137	0.933586	0.942218	0.94793	0.950759	0.950416
18.3248	-0.253421	-0.249908	-0.242388	-0.23102	-0.21617	-0.197613	-0.175378	-0.149418	-0.119777	-0.0868154	-0.0511846	-0.0186672	0.0213874	0.0641462	0.109712	0.15718	0.205677	0.254963	0.305348	0.356575	0.407992	0.458868	0.50871	0.557442	0.605183	0.651802	0.696968	0.74041	0.781527	0.820276	0.856379	0.889507	0.919649	0.947531	0.973446	0.997194	1.01576	1.03518	1.05225	1.06715	1.08022	1.0914	1.10027	1.10644	1.10983	1.11058	1.10863	1.10419	1.09714
17.8436	-0.278219	-0.278997	-0.275203	-0.26709	-0.25479	-0.237719	-0.215438	-0.187462	-0.153981	-0.115686	-0.0733957	-0.0343208	0.014662	0.0675958	0.12392	0.182385	0.242274	0.30318	0.365234	0.428427	0.492058	0.555226	0.61711	0.677146	0.735344	0.791664	0.845988	0.898053	0.947185	0.993012	1.03526	1.07369	1.10862	1.1406	1.16972	1.19562	1.21526	1.23535	1.25273	1.26737	1.27922	1.28832	1.29457	1.29801	1.29893	1.29719	1.29245	1.28462	1.27358
17.375	-0.259279	-0.268113	-0.2716	-0.26988	-0.262958	-0.250159	-0.231009	-0.204957	-0.172238	-0.133683	-0.0898741	-0.0485132	0.00420982	0.0613195	0.121799	0.18473	0.249845	0.316565	0.384343	0.452932	0.52207	0.590857	0.658737	0.724798	0.788687	0.850171	0.909127	0.965464	1.01887	1.06907	1.11578	1.15894	1.19872	1.23515	1.26813	1.29758	1.32005	1.34332	1.36372	1.38111	1.39529	1.4064	1.41461	1.42005	1.42313	1.42346	1.42035	1.41366	1.40302
16.9187	-0.186135	-0.205628	-0.219128	-0.22643	-0.227393	-0.221874	-0.209725	-0.19077	-0.165137	-0.13331	-0.0956085	-0.0589163	-0.0113217	0.0406319	0.0961492	0.154936	0.216723	0.280702	0.345885	0.411474	0.477462	0.543229	0.608374	0.672128	0.733955	0.793511	0.850554	0.905109	0.957188	1.00679	1.0537	1.098	1.13949	1.17793	1.21307	1.24539	1.271	1.29851	1.3236	1.34613	1.3659	1.38295	1.39736	1.40922	1.41859	1.42494	1.42791	1.42717	1.4224
16.4744	-0.0690038	-0.0946759	-0.115208	-0.13014	-0.139324	-0.142939	-0.141208	-0.134135	-0.121971	-0.104522	-0.0819376	-0.0586724	-0.0272469	0.00802574	0.0468583	0.089169	0.134584	0.18236	0.231698	0.281826	0.332525	0.383424	0.434281	0.484592	0.534084	0.582483	0.629636	0.675477	0.720168	0.763713	0.806161	0.847413	0.887242	0.925437	0.961939	0.997295	1.02685	1.0603	1.09258	1.12345	1.15273	1.18021	1.20536	1.22815	1.24817	1.26502	1.27847	1.28822	1.29385
16.0417	0.0413031	0.0166719	-0.00491267	-0.0229952	-0.0375015	-0.0485605	-0.0562944	-0.0607882	-0.0622905	-0.0603981	-0.0550578	-0.0477549	-0.036149	-0.0217691	-0.00480952	0.0148509	0.0368813	0.0608532	0.0864229	0.11306	0.14078	0.169393	0.198813	0.228911	0.259619	0.290922	0.322744	0.355096	0.388156	0.421953	0.456506	0.491759	0.527611	0.563897	0.600698	0.638564	0.671737	0.711021	0.750532	0.789926	0.828875	0.866902	0.903307	0.9376	0.96927	0.99783	1.02293	1.04418	1.06093
15.6205	0.103625	0.0835657	0.0648199	0.0475137	0.0317168	0.017489	0.00480558	-0.00641749	-0.0161081	-0.0239855	-0.02993	-0.0335881	-0.0361784	-0.0372756	-0.0369439	-0.0350537	-0.0318226	-0.02728	-0.0214701	-0.0147768	-0.00688787	0.00213175	0.0125218	0.0245468	0.0383252	0.0539556	0.0714838	0.0909727	0.112576	0.136392	0.162346	0.190616	0.221119	0.253856	0.288732	0.326113	0.359881	0.400847	0.44289	0.485686	0.528851	0.571812	0.614091	0.654967	0.693682	0.729642	0.762259	0.790984	0.815118
15.2102	0.114625	0.100632	0.0871103	0.0738676	0.0609648	0.0484993	0.0362625	0.0242204	0.0126116	0.00171969	-0.00867761	-0.0173016	-0.0270412	-0.0365119	-0.0455255	-0.0541261	-0.0623251	-0.0699155	-0.0767995	-0.0830972	-0.0885643	-0.0930537	-0.0960517	-0.0969404	-0.0953559	-0.0912389	-0.0844543	-0.0749074	-0.062468	-0.0470118	-0.0284144	-0.00645158	0.01898	0.0479035	0.0799947	0.11518	0.147486	0.187167	0.228426	0.271218	0.315038	0.359372	0.40377	0.447664	0.489906	0.52981	0.566759	0.600018	0.628992
14.8108	0.0882378	0.0815817	0.0751745	0.0687088	0.0622499	0.0555484	0.0483642	0.0404702	0.0318936	0.0227617	0.0126905	0.00325981	-0.00875843	-0.021706	-0.0354904	-0.0501376	-0.0655349	-0.0812458	-0.0971367	-0.112964	-0.128463	-0.143315	-0.156889	-0.168402	-0.177312	-0.183497	-0.186654	-0.186519	-0.182857	-0.175312	-0.163587	-0.147355	-0.126438	-0.100783	-0.0708751	-0.0370722	-0.00539628	0.0343184	0.076682	0.121625	0.16843	0.21655	0.265369	0.314206	0.361944	0.407954	0.451492	0.491785	0.528091
14.4218	0.0418403	0.0429374	0.0444754	0.0462634	0.0480506	0.0493353	0.0497113	0.0486777	0.0459384	0.041256	0.0343992	0.0265998	0.0151878	0.001458	-0.0146237	-0.0329145	-0.0533552	-0.0754035	-0.0987426	-0.12289	-0.147318	-0.171571	-0.194965	-0.216807	-0.236396	-0.253232	-0.266827	-0.276524	-0.281817	-0.282012	-0.276661	-0.265404	-0.247969	-0.224336	-0.194894	-0.160064	-0.126253	-0.082473	-0.0344299	0.0175151	0.0724197	0.12946	0.187841	0.246568	0.304811	0.361943	0.416965	0.468951	0.516981
14.0431	-0.007454	-0.000287618	0.00804243	0.0172278	0.0267521	0.035829	0.0437717	0.0499449	0.0537093	0.0546376	0.0523708	0.0475916	0.0385824	0.0258927	0.00959345	-0.0102412	-0.0335318	-0.0599531	-0.088914	-0.119769	-0.151817	-0.184344	-0.216698	-0.248116	-0.277801	-0.304959	-0.328543	-0.347586	-0.361226	-0.368437	-0.368652	-0.361464	-0.346459	-0.323578	-0.293058	-0.255139	-0.216985	-0.166193	-0.109421	-0.0473363	0.018891	0.0881407	0.159398	0.231638	0.303886	0.375312	0.444786	0.51109	0.573198
13.6743	-0.0536273	-0.0436538	-0.0311977	-0.0170638	-0.00181777	0.0134547	0.0278959	0.0407672	0.0512309	0.0586175	0.0622751	0.0621176	0.0577755	0.0488724	0.0354096	0.0173157	-0.00550074	-0.0327519	-0.063993	-0.0983116	-0.135026	-0.173242	-0.212302	-0.2513	-0.289295	-0.325254	-0.357703	-0.385281	-0.406907	-0.421357	-0.42782	-0.425843	-0.414863	-0.394447	-0.364645	-0.325584	-0.284904	-0.229387	-0.166207	-0.0962781	-0.0209373	0.0586223	0.141098	0.225521	0.31053	0.394957	0.477505	0.556842	0.631769
13.3152	-0.0858662	-0.0778489	-0.0659811	-0.0511786	-0.0342299	-0.0162678	0.00191506	0.0194431	0.0353798	0.0488025	0.0589044	0.0644823	0.0669717	0.0648024	0.0576909	0.0453411	0.0274395	0.00433018	-0.0236943	-0.0558629	-0.0915165	-0.129763	-0.169968	-0.211282	-0.252524	-0.292543	-0.329759	-0.362716	-0.390202	-0.411014	-0.424092	-0.428879	-0.424556	-0.410236	-0.385606	-0.350819	-0.312957	-0.25968	-0.197343	-0.127093	-0.0501604	0.0324159	0.119125	0.20872	0.299803	0.390824	0.480293	0.56681	0.649169
12.9655	-0.0793089	-0.0786515	-0.0731696	-0.0636646	-0.0510112	-0.0361164	-0.0196244	-0.00246245	0.0142768	0.0296809	0.0429833	0.0521203	0.0596937	0.0633238	0.0625069	0.0566873	0.0454831	0.0290419	0.00778611	-0.0179497	-0.047616	-0.0804486	-0.115816	-0.153042	-0.190956	-0.228376	-0.263836	-0.296128	-0.324214	-0.346888	-0.363204	-0.372341	-0.373163	-0.364682	-0.346321	-0.318063	-0.285904	-0.239171	-0.183169	-0.118854	-0.0472062	0.0309108	0.114071	0.200732	0.289508	0.378775	0.466967	0.552703	0.634867
12.625	-0.0356025	-0.043854	-0.0470183	-0.0458599	-0.0409731	-0.0329849	-0.0225838	-0.0106291	0.00176863	0.0139161	0.0251188	0.0333785	0.0409067	0.0455482	0.0467127	0.0438685	0.0365087	0.0247762	0.00894331	-0.010738	-0.0339641	-0.0601275	-0.0887472	-0.119124	-0.150306	-0.181169	-0.210433	-0.237225	-0.260648	-0.279827	-0.293814	-0.301675	-0.302254	-0.294747	-0.278617	-0.253591	-0.225048	-0.183393	-0.133385	-0.0758038	-0.0112162	0.0596067	0.135346	0.214539	0.295719	0.377485	0.458511	0.537517	0.613464
12.2935	0.020023	0.00506951	-0.00533808	-0.0116858	-0.0143475	-0.0137696	-0.010668	-0.00585941	-0.000137213	0.00591091	0.0116617	0.0158575	0.01943	0.021114	0.0203352	0.0167621	0.0100619	0.000352354	-0.0123284	-0.0276532	-0.0454998	-0.0654327	-0.0871716	-0.110079	-0.133228	-0.155713	-0.176531	-0.195106	-0.210543	-0.22231	-0.229495	-0.231304	-0.226851	-0.21569	-0.197414	-0.171846	-0.144147	-0.105072	-0.0592299	-0.00726021	0.0504676	0.113383	0.180283	0.249984	0.321164	0.392677	0.463602	0.532854	0.599458
11.9706	0.0662039	0.0467609	0.0310887	0.0190102	0.0102602	0.00447111	0.00114529	-0.000352997	-0.000651514	-0.000225243	0.000339209	0.000565829	0.000245673	-0.00114156	-0.00399086	-0.00849699	-0.0146179	-0.0224249	-0.0318993	-0.0428281	-0.0551582	-0.0685733	-0.0828772	-0.0976629	-0.112126	-0.125591	-0.137387	-0.147016	-0.153817	-0.15723	-0.15673	-0.151679	-0.141558	-0.126179	-0.105416	-0.0791153	-0.0522137	-0.0158825	0.0255369	0.0716439	0.122056	0.176366	0.233707	0.293131	0.353636	0.41444	0.474784	0.533894	0.590936
11.6563	0.0946507	0.0718424	0.0522625	0.0359095	0.02261	0.0121139	0.00412748	-0.00170149	-0.00586101	-0.00876687	-0.0109798	-0.0125904	-0.0144349	-0.0165788	-0.0192733	-0.0225884	-0.0264755	-0.030982	-0.0361686	-0.0419902	-0.0483172	-0.0550532	-0.0619394	-0.0687526	-0.0750508	-0.0803732	-0.0841652	-0.0861736	-0.0857949	-0.0826199	-0.0762759	-0.0664338	-0.0527824	-0.0353012	-0.0140559	0.0111871	0.035982	0.0684703	0.104722	0.144617	0.187808	0.233912	0.282355	0.332457	0.383529	0.435061	0.486434	0.537075	0.586334
11.3502	0.111792	0.0863625	0.0637633	0.0441234	0.0274102	0.0135342	0.00229709	-0.00650653	-0.0131332	-0.017938	-0.0214074	-0.0235836	-0.0255292	-0.0270457	-0.0283335	-0.0293931	-0.0303419	-0.0312158	-0.0320979	-0.0330347	-0.0339637	-0.0347797	-0.0353434	-0.0354284	-0.0349403	-0.033637	-0.0310408	-0.0270801	-0.0212198	-0.0132675	-0.00295514	0.00992422	0.025527	0.0437286	0.0645106	0.0881323	0.110703	0.139757	0.17173	0.206577	0.244146	0.284113	0.32603	0.369444	0.413845	0.458912	0.504207	0.549255	0.593503
11.0521	0.13278	0.104316	0.0784333	0.0553354	0.0350877	0.0176748	0.00301216	-0.00899309	-0.0184772	-0.0256159	-0.0308706	-0.034134	-0.0367124	-0.0382148	-0.0388243	-0.0384565	-0.0371843	-0.0353275	-0.0329668	-0.0301339	-0.0269338	-0.0230935	-0.0185527	-0.013258	-0.00720039	-0.000280574	0.0076517	0.0166816	0.0271057	0.0390997	0.0527991	0.0684208	0.0859236	0.105187	0.126221	0.14934	0.170911	0.19826	0.227988	0.260124	0.294624	0.331251	0.369673	0.409569	0.450531	0.492436	0.534878	0.57744	0.619626
10.7619	0.160211	0.127954	0.0981611	0.0711178	0.0469131	0.0255538	0.00709048	-0.00854915	-0.021389	-0.0315814	-0.0394327	-0.0444768	-0.0485581	-0.0509337	-0.0517972	-0.0510339	-0.0486899	-0.0452051	-0.0407098	-0.0352751	-0.0289952	-0.0216644	-0.0132002	-0.00378692	0.00665147	0.0180227	0.0302872	0.0434405	0.0576132	0.0729697	0.0895815	0.107554	0.126848	0.147436	0.169334	0.192912	0.214529	0.241527	0.270581	0.301773	0.335043	0.370295	0.407391	0.446106	0.486148	0.527393	0.569421	0.611834	0.65417
10.4792	0.183456	0.148008	0.115051	0.0849258	0.0576358	0.0332193	0.0118177	-0.00664819	-0.0221739	-0.0349432	-0.0451213	-0.0518469	-0.0575211	-0.0610627	-0.0626068	-0.0621098	-0.0596593	-0.0555548	-0.0500015	-0.0431251	-0.0349645	-0.025448	-0.0146045	-0.00263018	0.0104672	0.0245886	0.0396227	0.0554095	0.0720369	0.089538	0.108	0.127392	0.147774	0.169226	0.191862	0.215993	0.237964	0.265138	0.294164	0.325156	0.358056	0.392876	0.429627	0.468301	0.508653	0.55049	0.593305	0.636756	0.680422
10.204	0.195876	0.15923	0.125137	0.0938548	0.065354	0.0396923	0.0169702	-0.00285746	-0.0198788	-0.0341884	-0.0459311	-0.053999	-0.0611779	-0.0661232	-0.068856	-0.0694599	-0.0680006	-0.0646332	-0.0595046	-0.0527686	-0.0444687	-0.0346712	-0.0234831	-0.0109847	0.00271313	0.0175606	0.0334458	0.0501509	0.0677538	0.0861774	0.10545	0.125569	0.146585	0.168682	0.192149	0.217138	0.23985	0.26793	0.297751	0.329442	0.363031	0.398569	0.436163	0.47594	0.517729	0.561261	0.605944	0.651471	0.69746
9.93606	0.198509	0.162759	0.129594	0.0990816	0.0712181	0.0459941	0.0234195	0.00340243	-0.0141074	-0.0291976	-0.0420075	-0.05123	-0.0599874	-0.0666934	-0.0713207	-0.0739406	-0.0746356	-0.0734072	-0.0702936	-0.0654074	-0.0588939	-0.0507772	-0.0411241	-0.0300547	-0.0175532	-0.00366904	0.0114417	0.0277244	0.0452071	0.0637753	0.0833807	0.104112	0.125963	0.149228	0.174159	0.20089	0.225215	0.255367	0.287342	0.321196	0.3571	0.3951	0.435327	0.477884	0.52262	0.569279	0.617282	0.666223	0.715712
9.67512	0.193667	0.160242	0.12944	0.101172	0.0753177	0.0518017	0.0304859	0.0112007	-0.00602036	-0.0213026	-0.0347631	-0.0449496	-0.0552385	-0.0638417	-0.0707832	-0.0759925	-0.0795289	-0.081352	-0.0813565	-0.0796288	-0.0762781	-0.0712302	-0.064462	-0.0561262	-0.0460358	-0.0342008	-0.020793	-0.00576036	0.0109629	0.0292523	0.0490933	0.0705103	0.0935813	0.118558	0.145624	0.17485	0.201578	0.234753	0.269991	0.307324	0.346947	0.388891	0.433231	0.479961	0.528916	0.579851	0.632232	0.685589	0.739447
9.42104	0.186797	0.156233	0.128346	0.102896	0.0795627	0.0581849	0.038508	0.0203267	0.00359101	-0.0117819	-0.0258848	-0.037098	-0.0490763	-0.0598471	-0.0694289	-0.077723	-0.084663	-0.090156	-0.0940221	-0.0963065	-0.0969399	-0.0957814	-0.0927214	-0.0877768	-0.0807216	-0.0714754	-0.0601294	-0.0466618	-0.0309577	-0.013089	0.00697841	0.0292217	0.0537723	0.0807662	0.110369	0.14251	0.172092	0.20886	0.24806	0.28973	0.333931	0.380706	0.429988	0.48167	0.535529	0.591294	0.648497	0.706636	0.765137
9.17363	0.185593	0.157519	0.132057	0.108866	0.0874791	0.0675874	0.0489324	0.031268	0.0143792	-0.0017531	-0.0172216	-0.029996	-0.044308	-0.0579033	-0.0707067	-0.0826596	-0.0936261	-0.103351	-0.111617	-0.118367	-0.1234	-0.126526	-0.127504	-0.126185	-0.122327	-0.115783	-0.106565	-0.0946434	-0.0799477	-0.0624555	-0.042109	-0.0188873	0.00727548	0.0364697	0.0687787	0.104074	0.136683	0.177379	0.220916	0.26733	0.316583	0.368582	0.423152	0.480082	0.539075	0.599825	0.661887	0.724793	0.787885
8.93272	0.193842	0.167229	0.143053	0.120862	0.100185	0.0806307	0.0618473	0.0435582	0.0255333	0.00770613	-0.00999307	-0.02503	-0.0424203	-0.0594738	-0.0761098	-0.0921779	-0.107575	-0.121888	-0.134824	-0.146189	-0.15577	-0.163274	-0.168344	-0.170736	-0.170143	-0.166314	-0.159304	-0.149014	-0.135379	-0.118336	-0.0977895	-0.0736997	-0.046078	-0.0148358	0.0199928	0.0583078	0.0938393	0.138421	0.186287	0.237379	0.291655	0.34879	0.408573	0.470637	0.534692	0.600386	0.667232	0.73479	0.802412
8.69813	0.21132	0.184986	0.16085	0.138425	0.117207	0.0968323	0.0768357	0.0568643	0.0367447	0.0163516	-0.00430806	-0.022236	-0.0433071	-0.0643601	-0.0853063	-0.105925	-0.126055	-0.145249	-0.163089	-0.179313	-0.19367	-0.205757	-0.215157	-0.221516	-0.224413	-0.223624	-0.219161	-0.210886	-0.1986	-0.182293	-0.161815	-0.137164	-0.108366	-0.0754468	-0.0384184	0.00255537	0.0407804	0.0889757	0.140929	0.196486	0.255507	0.317574	0.382355	0.44938	0.518329	0.588834	0.660413	0.732581	0.804754
8.46971	0.236623	0.209701	0.18466	0.161036	0.138317	0.116146	0.0940349	0.0715835	0.0485641	0.0249194	0.000613058	-0.0207348	-0.0461065	-0.0718228	-0.0977236	-0.12353	-0.148967	-0.173613	-0.196956	-0.218692	-0.238429	-0.255737	-0.270054	-0.280977	-0.288033	-0.290948	-0.289666	-0.283962	-0.273545	-0.258358	-0.238286	-0.21334	-0.183614	-0.149192	-0.110111	-0.0665627	-0.0256578	0.0261042	0.082079	0.142026	0.205654	0.272531	0.342193	0.414126	0.487967	0.563296	0.639637	0.716496	0.79324
8.24728	0.266048	0.23805	0.211628	0.186299	0.161578	0.137082	0.11235	0.0870186	0.060729	0.0335017	0.00522646	-0.0197916	-0.0498026	-0.0805238	-0.111756	-0.14314	-0.174324	-0.204859	-0.234248	-0.262034	-0.28774	-0.310843	-0.330702	-0.346831	-0.358734	-0.366062	-0.368645	-0.366117	-0.35818	-0.344635	-0.325453	-0.300651	-0.270382	-0.234732	-0.193855	-0.147926	-0.10451	-0.0494048	0.0103168	0.0743375	0.142242	0.213546	0.28776	0.364349	0.442862	0.522831	0.603776	0.685195	0.766397
8.0307	0.293215	0.263896	0.235914	0.208751	0.181979	0.155157	0.127921	0.0999142	0.0707462	0.0403583	0.00866314	-0.0195014	-0.0534854	-0.0884713	-0.124257	-0.160422	-0.196618	-0.232342	-0.267108	-0.30031	-0.331408	-0.359814	-0.384883	-0.40604	-0.422728	-0.434558	-0.441222	-0.442263	-0.437318	-0.426153	-0.408722	-0.385075	-0.355357	-0.319641	-0.27817	-0.231095	-0.186353	-0.129273	-0.0672557	-0.000656749	0.0700639	0.144348	0.221809	0.301848	0.383978	0.467692	0.552481	0.637815	0.722954
7.8198	0.311283	0.280519	0.250992	0.222215	0.193761	0.165198	0.136213	0.106413	0.075491	0.0432544	0.00967196	-0.0201998	-0.0562864	-0.0935299	-0.13169	-0.170413	-0.209375	-0.248064	-0.285919	-0.322336	-0.356733	-0.388536	-0.417142	-0.441927	-0.462277	-0.477789	-0.488022	-0.492561	-0.49092	-0.482923	-0.468406	-0.447428	-0.420075	-0.386383	-0.346555	-0.300809	-0.256957	-0.200603	-0.139017	-0.072582	-0.00171077	0.0730543	0.151383	0.232699	0.316479	0.402239	0.489397	0.577358	0.665455
7.61444	0.316367	0.284245	0.253456	0.22353	0.194065	0.164709	0.135082	0.104839	0.0736931	0.0414405	0.00797557	-0.0217098	-0.0574876	-0.0944066	-0.132188	-0.170614	-0.209366	-0.248025	-0.285948	-0.322598	-0.357448	-0.389954	-0.41958	-0.445742	-0.467847	-0.485422	-0.498073	-0.505357	-0.506805	-0.502199	-0.491375	-0.474273	-0.450907	-0.421226	-0.385353	-0.343463	-0.302832	-0.250084	-0.191856	-0.128539	-0.0605072	0.0118962	0.0883482	0.168343	0.251372	0.336964	0.424464	0.513253	0.602723
7.41447	0.309227	0.276092	0.244527	0.214079	0.184395	0.155158	0.125963	0.0965001	0.0664946	0.035775	0.00411943	-0.0237723	-0.057224	-0.0916049	-0.126706	-0.162366	-0.198321	-0.2342	-0.269448	-0.303599	-0.3362	-0.366792	-0.394907	-0.420043	-0.441678	-0.459344	-0.472724	-0.481358	-0.484866	-0.483015	-0.475624	-0.462531	-0.443639	-0.418809	-0.388104	-0.351555	-0.315602	-0.268371	-0.215621	-0.15765	-0.094747	-0.0270873	0.0450686	0.121277	0.201106	0.28408	0.369525	0.456874	0.545515
7.21976	0.293423	0.25985	0.228118	0.197786	0.168591	0.140152	0.112149	0.0842701	0.0562664	0.027973	-0.000862291	-0.0260483	-0.0560199	-0.0865872	-0.117658	-0.149039	-0.180575	-0.211932	-0.24273	-0.272571	-0.301065	-0.327882	-0.352618	-0.374851	-0.394158	-0.410192	-0.422634	-0.431129	-0.435331	-0.435051	-0.430076	-0.420222	-0.405274	-0.385044	-0.359494	-0.328563	-0.297709	-0.256703	-0.21038	-0.1589	-0.102422	-0.0410419	0.0250823	0.095605	0.170176	0.2483	0.329413	0.412997	0.498443
7.03016	0.27219	0.238892	0.207639	0.178097	0.149939	0.122835	0.0965218	0.0707238	0.0451877	0.0197026	-0.00587885	-0.0280027	-0.0540393	-0.0803375	-0.106843	-0.133401	-0.159855	-0.18604	-0.211675	-0.236448	-0.260031	-0.282232	-0.302743	-0.321158	-0.337197	-0.350641	-0.361214	-0.368653	-0.372633	-0.372973	-0.369505	-0.362031	-0.350294	-0.334037	-0.313156	-0.287512	-0.261638	-0.226829	-0.187095	-0.142456	-0.0929253	-0.0385636	0.020567	0.0842528	0.152157	0.223883	0.298974	0.377003	0.45738
6.84554	0.247699	0.215277	0.185094	0.156885	0.13024	0.104922	0.0806689	0.0572591	0.0344549	0.0120024	-0.0102089	-0.0291517	-0.0511966	-0.0732014	-0.0951026	-0.116822	-0.13823	-0.159298	-0.179794	-0.199528	-0.218257	-0.235843	-0.25211	-0.266725	-0.279499	-0.290275	-0.298873	-0.305061	-0.30859	-0.309276	-0.306966	-0.301471	-0.292537	-0.279856	-0.263245	-0.242534	-0.221382	-0.192591	-0.159299	-0.121453	-0.0789799	-0.0318285	0.019996	0.0763566	0.136971	0.201569	0.269789	0.341255	0.415476
6.66576	0.222345	0.191108	0.162309	0.135699	0.110872	0.0876055	0.0656113	0.0447104	0.0246797	0.00529407	-0.013587	-0.0294523	-0.0476616	-0.0656038	-0.0831933	-0.100412	-0.117228	-0.133657	-0.149534	-0.164775	-0.179221	-0.192775	-0.205356	-0.21675	-0.226801	-0.235397	-0.242429	-0.247691	-0.251004	-0.252191	-0.251071	-0.247498	-0.241211	-0.231868	-0.219258	-0.203179	-0.186465	-0.163377	-0.136204	-0.104835	-0.0691802	-0.0290363	0.015622	0.064695	0.118009	0.175406	0.236594	0.301244	0.368973
6.49071	0.199152	0.16911	0.141715	0.116702	0.0937147	0.0724584	0.0526564	0.0341186	0.0166265	3.45756e-05	-0.0158703	-0.0290314	-0.0439022	-0.0583437	-0.0722963	-0.0857648	-0.0988302	-0.111522	-0.123723	-0.135432	-0.14657	-0.157086	-0.166942	-0.176025	-0.184217	-0.191408	-0.197526	-0.20242	-0.205929	-0.207909	-0.208164	-0.206534	-0.202761	-0.196528	-0.187597	-0.175736	-0.163053	-0.145108	-0.123474	-0.0979808	-0.0685145	-0.0347877	0.00326461	0.0455854	0.0921154	0.142785	0.197341	0.255516	0.317008
6.32025	0.180902	0.151864	0.125659	0.102012	0.0805906	0.0610465	0.0430796	0.0264818	0.0110491	-0.00335674	-0.0169376	-0.0280454	-0.0403991	-0.0522432	-0.0635778	-0.074438	-0.0849494	-0.0951062	-0.104907	-0.114375	-0.12346	-0.132204	-0.140565	-0.148453	-0.155795	-0.16251	-0.168498	-0.173676	-0.177892	-0.18098	-0.182816	-0.183182	-0.181769	-0.178374	-0.172717	-0.164557	-0.155377	-0.141819	-0.124907	-0.104459	-0.0802572	-0.0520509	-0.0197072	0.0167934	0.057478	0.102289	0.151038	0.203519	0.259467
6.15428	0.170076	0.141561	0.116056	0.0932793	0.0728582	0.0544247	0.0376358	0.0222671	0.00813881	-0.00492968	-0.0171041	-0.0269761	-0.0378691	-0.0482243	-0.0581216	-0.0676195	-0.0768286	-0.0857743	-0.0944989	-0.103045	-0.111401	-0.119622	-0.127674	-0.135455	-0.142934	-0.15004	-0.15667	-0.162736	-0.168122	-0.172634	-0.176192	-0.178533	-0.179366	-0.17849	-0.175663	-0.170641	-0.164371	-0.154433	-0.141401	-0.125065	-0.105157	-0.0814439	-0.0537842	-0.0220441	0.0138247	0.0537907	0.0977352	0.145481	0.19676
5.99266	0.169376	0.140502	0.114803	0.0919476	0.0715576	0.0532232	0.0365998	0.0214515	0.0075887	-0.00522618	-0.0171258	-0.026719	-0.0373144	-0.0473816	-0.0570527	-0.0663874	-0.0754781	-0.0843954	-0.0931921	-0.101923	-0.110599	-0.11927	-0.127907	-0.136388	-0.144688	-0.152779	-0.160546	-0.167872	-0.174663	-0.18075	-0.186004	-0.190211	-0.19308	-0.194391	-0.193946	-0.191517	-0.18761	-0.1806	-0.170683	-0.157639	-0.141179	-0.121053	-0.0971207	-0.0692084	-0.0372316	-0.00119189	0.0388488	0.0827152	0.130148
5.83528	0.181229	0.150753	0.12357	0.0992886	0.0775485	0.0579181	0.0400956	0.0238138	0.00886582	-0.0049952	-0.017926	-0.0283326	-0.0398711	-0.0508729	-0.0614537	-0.0717062	-0.0817208	-0.0915582	-0.101302	-0.110994	-0.12069	-0.130373	-0.14005	-0.149621	-0.159043	-0.168311	-0.177316	-0.185942	-0.194094	-0.201611	-0.20836	-0.214157	-0.218737	-0.221875	-0.223375	-0.222999	-0.220972	-0.216318	-0.208914	-0.198498	-0.184827	-0.167626	-0.146695	-0.121918	-0.0931649	-0.0603863	-0.0236295	0.0169552	0.0611383
5.68204	0.205977	0.172581	0.142474	0.11529	0.0906954	0.0682591	0.0477292	0.028826	0.0113481	-0.00491736	-0.0201625	-0.0324854	-0.0461465	-0.0591669	-0.071654	-0.0836811	-0.0953815	-0.106797	-0.118019	-0.129116	-0.140138	-0.151037	-0.161856	-0.172527	-0.183018	-0.193338	-0.203374	-0.213046	-0.222247	-0.230832	-0.238708	-0.245683	-0.251534	-0.256063	-0.259037	-0.260246	-0.259683	-0.256915	-0.251554	-0.243312	-0.231966	-0.217237	-0.198882	-0.176836	-0.150924	-0.121049	-0.087251	-0.0496231	-0.00837749
5.53282	0.240362	0.202979	0.168806	0.137542	0.108894	0.0824541	0.0580213	0.03535	0.0142491	-0.00545078	-0.0239581	-0.03896	-0.0555531	-0.0712915	-0.0862864	-0.100577	-0.114358	-0.127638	-0.140521	-0.153089	-0.165376	-0.177381	-0.189128	-0.20064	-0.211877	-0.222868	-0.233525	-0.243797	-0.253587	-0.262788	-0.27133	-0.279022	-0.2857	-0.291184	-0.295214	-0.297597	-0.298177	-0.296915	-0.29323	-0.286843	-0.277511	-0.264964	-0.248973	-0.229437	-0.206179	-0.17908	-0.148129	-0.113382	-0.0749958
5.38752	0.278696	0.236728	0.197883	0.161942	0.12864	0.0976404	0.0687496	0.0417965	0.0166193	-0.00691632	-0.0290298	-0.0469129	-0.0666521	-0.085232	-0.102764	-0.119332	-0.135081	-0.150068	-0.164389	-0.178135	-0.191334	-0.204061	-0.216333	-0.228224	-0.239741	-0.250895	-0.26167	-0.272031	-0.281927	-0.291277	-0.300021	-0.308022	-0.315128	-0.321166	-0.325899	-0.329141	-0.330608	-0.330535	-0.328246	-0.323482	-0.315965	-0.305436	-0.29171	-0.274594	-0.253943	-0.229616	-0.201554	-0.169742	-0.134332
5.24604	0.315952	0.269291	0.225687	0.185007	0.147017	0.111471	0.0781681	0.0470035	0.0178623	-0.00936498	-0.0348704	-0.0554167	-0.0779886	-0.0990874	-0.118778	-0.137226	-0.154512	-0.170737	-0.186013	-0.200416	-0.214046	-0.226975	-0.23927	-0.251027	-0.262299	-0.273125	-0.283521	-0.293496	-0.303037	-0.312111	-0.320634	-0.328546	-0.335679	-0.341885	-0.346987	-0.350785	-0.352876	-0.353714	-0.352562	-0.349177	-0.343276	-0.334616	-0.323004	-0.308252	-0.29019	-0.26865	-0.243523	-0.214788	-0.182532
5.10827	0.34918	0.2981	0.250028	0.20492	0.162594	0.122865	0.0855521	0.0505957	0.0179292	-0.0125475	-0.0409696	-0.0637531	-0.0886057	-0.111684	-0.133018	-0.152791	-0.171071	-0.187989	-0.203677	-0.218218	-0.231772	-0.244405	-0.25626	-0.267416	-0.277969	-0.288012	-0.297596	-0.306742	-0.315509	-0.323882	-0.331783	-0.339168	-0.345919	-0.35188	-0.356943	-0.36092	-0.363304	-0.364678	-0.364302	-0.36195	-0.357356	-0.350285	-0.340537	-0.327963	-0.312353	-0.293523	-0.271313	-0.24571	-0.216754
4.97412	0.376549	0.321615	0.269658	0.220717	0.174647	0.131339	0.0906477	0.0525291	0.0169557	-0.016154	-0.0468595	-0.0713611	-0.0978687	-0.122296	-0.144709	-0.165212	-0.183927	-0.200999	-0.216545	-0.230736	-0.243746	-0.255656	-0.26662	-0.276767	-0.286209	-0.295054	-0.303423	-0.311356	-0.318922	-0.326156	-0.332998	-0.339402	-0.345288	-0.35055	-0.355087	-0.358756	-0.361031	-0.362483	-0.362449	-0.360685	-0.35699	-0.351145	-0.342932	-0.332237	-0.318841	-0.302528	-0.283135	-0.260624	-0.234997
4.84349	0.396135	0.338157	0.283152	0.231217	0.182249	0.136201	0.092988	0.0525704	0.0149375	-0.0199475	-0.052139	-0.0776928	-0.105124	-0.13017	-0.152937	-0.173498	-0.192022	-0.208643	-0.223498	-0.236821	-0.248765	-0.259478	-0.26908	-0.277765	-0.28568	-0.292933	-0.299689	-0.30602	-0.312002	-0.31768	-0.323052	-0.328059	-0.332657	-0.336789	-0.340369	-0.343265	-0.34507	-0.346196	-0.34609	-0.344532	-0.341353	-0.336355	-0.329353	-0.320224	-0.308786	-0.294789	-0.278068	-0.258568	-0.236257
4.71629	0.405983	0.345954	0.288956	0.235084	0.184294	0.136584	0.0919237	0.0503129	0.0117116	-0.0238862	-0.0565428	-0.0822894	-0.109719	-0.134486	-0.156713	-0.176537	-0.194097	-0.209559	-0.223096	-0.234952	-0.245291	-0.254297	-0.262104	-0.268923	-0.27493	-0.280255	-0.285079	-0.289502	-0.293581	-0.297408	-0.300991	-0.3043	-0.307323	-0.310026	-0.312321	-0.314125	-0.315194	-0.315705	-0.315238	-0.313621	-0.310689	-0.306292	-0.300269	-0.292466	-0.282749	-0.270894	-0.256701	-0.240094	-0.221002
4.59244	0.405307	0.344341	0.286529	0.231923	0.180543	0.132381	0.0874813	0.0458612	0.00746822	-0.0277127	-0.059758	-0.0848134	-0.111265	-0.134849	-0.155688	-0.173993	-0.189883	-0.203568	-0.21523	-0.225095	-0.233391	-0.240263	-0.245911	-0.250552	-0.254375	-0.257546	-0.260233	-0.262543	-0.264542	-0.26636	-0.267989	-0.269434	-0.27073	-0.271822	-0.272651	-0.273163	-0.273307	-0.272986	-0.271937	-0.270032	-0.267125	-0.263085	-0.257796	-0.251097	-0.24287	-0.232939	-0.221054	-0.207157	-0.191136
4.47183	0.394877	0.334155	0.276724	0.222589	0.171809	0.124381	0.0804003	0.0398507	0.00271601	-0.0310576	-0.061565	-0.0851807	-0.109883	-0.131557	-0.150381	-0.166582	-0.180321	-0.191808	-0.20125	-0.208845	-0.214839	-0.219399	-0.222745	-0.225103	-0.226657	-0.227607	-0.228091	-0.228222	-0.228103	-0.227841	-0.227439	-0.226964	-0.226441	-0.225792	-0.225007	-0.22408	-0.223136	-0.22175	-0.219901	-0.217473	-0.214346	-0.210411	-0.205576	-0.1997	-0.192679	-0.184354	-0.174512	-0.163047	-0.149836
4.3544	0.37669	0.317362	0.261382	0.208806	0.159669	0.113981	0.0718337	0.0332062	-0.00190071	-0.0335709	-0.0619127	-0.0836196	-0.106052	-0.125403	-0.141909	-0.15575	-0.167153	-0.176318	-0.183452	-0.188755	-0.192439	-0.194724	-0.195817	-0.195952	-0.195318	-0.194101	-0.192444	-0.190462	-0.188277	-0.18597	-0.183559	-0.181139	-0.17873	-0.176276	-0.173788	-0.171286	-0.169104	-0.166452	-0.163574	-0.16037	-0.156751	-0.15263	-0.147936	-0.142558	-0.136425	-0.12936	-0.121206	-0.111824	-0.101102
4.24004	0.353234	0.296227	0.242589	0.19241	0.145701	0.102487	0.0628145	0.0266749	-0.00594762	-0.0351113	-0.0609473	-0.0805288	-0.100484	-0.117392	-0.131524	-0.143012	-0.152124	-0.159055	-0.164	-0.167163	-0.168725	-0.168928	-0.167962	-0.166069	-0.163437	-0.160222	-0.156576	-0.152631	-0.148489	-0.144229	-0.139892	-0.135561	-0.131268	-0.126999	-0.122776	-0.118624	-0.11512	-0.11106	-0.106983	-0.102815	-0.0984795	-0.0939336	-0.0891152	-0.0839549	-0.0783913	-0.0722545	-0.0654355	-0.0577847	-0.0491962
4.12869	0.32691	0.272859	0.222184	0.174955	0.131175	0.0908665	0.0540388	0.0206844	-0.00924998	-0.0357734	-0.0590072	-0.0764155	-0.0939017	-0.108464	-0.120306	-0.129621	-0.136618	-0.141509	-0.144484	-0.145725	-0.14542	-0.143784	-0.141023	-0.137335	-0.132926	-0.127914	-0.122455	-0.116712	-0.110763	-0.104667	-0.0985248	-0.0923859	-0.0862743	-0.0802451	-0.0743355	-0.0685643	-0.0637422	-0.0582531	-0.0529066	-0.0476965	-0.0425414	-0.0374272	-0.0323193	-0.0271935	-0.0219663	-0.0165181	-0.0107413	-0.00451355	0.00227735
4.02027	0.299692	0.24896	0.201557	0.157537	0.116903	0.0796467	0.045782	0.0152719	-0.0119241	-0.0358285	-0.0565351	-0.0718398	-0.0869877	-0.0993428	-0.109059	-0.116394	-0.121479	-0.124526	-0.125737	-0.125268	-0.123315	-0.120054	-0.115703	-0.110423	-0.104406	-0.0977804	-0.0906948	-0.0833038	-0.0756988	-0.067918	-0.0600971	-0.0522694	-0.0444767	-0.0368017	-0.0293064	-0.0220206	-0.0159728	-0.00915945	-0.00262797	0.00359241	0.0095434	0.0152293	0.0206524	0.0258092	0.0307908	0.0356765	0.0405839	0.0456033	0.0508429
PARTICIPANT 1 channel 111 PRE-disconnection ERSP
Time (ms)	-145	-138	-131	-124	-117	-110	-103	-96	-89	-82	-75	-69	-62	-55	-48	-41	-34	-27	-20	-13	-6	1	8	15	22	29	36	43	50	57	64	71	78	85	92	99	105	112	119	126	133	140	147	154	161	168	175	182	189
Frequencies: 150 Hz	0.67099	0.614909	0.557094	0.49537	0.430476	0.363543	0.292145	0.218103	0.140382	0.0586702	-0.0245447	-0.096468	-0.179144	-0.263745	-0.343788	-0.420346	-0.490411	-0.552929	-0.605792	-0.649075	-0.681749	-0.702939	-0.712178	-0.710882	-0.702048	-0.686081	-0.663008	-0.635453	-0.606513	-0.580354	-0.551681	-0.525673	-0.501957	-0.483963	-0.467714	-0.450359	-0.435258	-0.419299	-0.397465	-0.367608	-0.327738	-0.276754	-0.210908	-0.12836	-0.0276076	0.0905454	0.225001	0.374302	0.534601
146.061	0.490267	0.419076	0.347461	0.275512	0.20988	0.149797	0.0929963	0.0398461	-0.00706384	-0.0472487	-0.0844275	-0.114611	-0.140427	-0.163518	-0.185701	-0.203173	-0.217979	-0.229814	-0.243603	-0.255535	-0.26323	-0.27263	-0.282579	-0.292055	-0.298992	-0.307477	-0.316735	-0.32517	-0.331781	-0.338206	-0.345711	-0.35166	-0.354829	-0.360376	-0.361225	-0.355607	-0.351699	-0.343699	-0.322542	-0.291518	-0.25742	-0.213336	-0.149656	-0.0691406	0.0216483	0.125204	0.248882	0.389215	0.538685
142.225	0.63162	0.563119	0.490809	0.417978	0.344613	0.271322	0.199323	0.129757	0.0637748	-0.00199952	-0.0631435	-0.108145	-0.166072	-0.219939	-0.265451	-0.313027	-0.366167	-0.412304	-0.456159	-0.5022	-0.551449	-0.596623	-0.63709	-0.681125	-0.723612	-0.761531	-0.794116	-0.823155	-0.848399	-0.870402	-0.88279	-0.888514	-0.891303	-0.887789	-0.876655	-0.858392	-0.838987	-0.804467	-0.763538	-0.714133	-0.648425	-0.565994	-0.474748	-0.366562	-0.239147	-0.0968585	0.0589495	0.227322	0.406271
138.49	0.615843	0.561622	0.504704	0.44808	0.38909	0.326465	0.263113	0.19989	0.13508	0.0632193	-0.00582784	-0.0649835	-0.139637	-0.212837	-0.285939	-0.360458	-0.431904	-0.503031	-0.57074	-0.63578	-0.693251	-0.744122	-0.792389	-0.829762	-0.857271	-0.878474	-0.890583	-0.893288	-0.888384	-0.875699	-0.853929	-0.828592	-0.794749	-0.753674	-0.709934	-0.658644	-0.606868	-0.543916	-0.474962	-0.395083	-0.308746	-0.214597	-0.109079	0.0050412	0.127653	0.262418	0.405302	0.555844	0.715045
134.853	0.825761	0.759956	0.691754	0.621384	0.538613	0.45317	0.366531	0.270415	0.16975	0.0690647	-0.0354888	-0.125396	-0.229906	-0.334683	-0.432095	-0.527098	-0.617795	-0.698627	-0.772662	-0.83924	-0.894492	-0.945775	-0.982695	-1.01159	-1.04061	-1.05721	-1.06784	-1.07966	-1.08846	-1.09065	-1.09499	-1.09987	-1.10224	-1.10311	-1.10562	-1.10392	-1.09877	-1.08756	-1.06756	-1.03724	-0.99181	-0.930551	-0.849596	-0.749255	-0.624071	-0.478409	-0.312995	-0.126233	0.074122
131.312	0.727805	0.671365	0.612196	0.550175	0.489119	0.419324	0.346324	0.270979	0.189732	0.10156	0.0140027	-0.0670127	-0.164798	-0.260961	-0.360558	-0.461451	-0.560721	-0.656206	-0.74811	-0.835208	-0.913487	-0.982039	-1.04749	-1.10117	-1.1418	-1.17565	-1.19991	-1.21456	-1.21996	-1.2176	-1.21068	-1.1951	-1.16912	-1.14614	-1.11212	-1.06757	-1.03093	-0.979375	-0.911012	-0.840332	-0.757786	-0.655816	-0.54191	-0.414213	-0.266764	-0.101839	0.0757564	0.267846	0.472413
127.863	0.717476	0.66895	0.617879	0.562454	0.498122	0.431169	0.359014	0.279042	0.194819	0.108087	0.0124705	-0.0718239	-0.169431	-0.272941	-0.377665	-0.474834	-0.573278	-0.66788	-0.752575	-0.831557	-0.90299	-0.957034	-1.00516	-1.04186	-1.06082	-1.07247	-1.07775	-1.06827	-1.05329	-1.03643	-1.01125	-0.986874	-0.962434	-0.934088	-0.909148	-0.882489	-0.86049	-0.831757	-0.800845	-0.768362	-0.720292	-0.668881	-0.603662	-0.519681	-0.422912	-0.308893	-0.169253	-0.0147063	0.15443
124.505	0.668151	0.615613	0.55708	0.494215	0.426505	0.356646	0.280449	0.201794	0.124538	0.0404263	-0.0406013	-0.10798	-0.189833	-0.265115	-0.336519	-0.407971	-0.468527	-0.529049	-0.578691	-0.62373	-0.664685	-0.696292	-0.724132	-0.745958	-0.763566	-0.779064	-0.787925	-0.796408	-0.805015	-0.807314	-0.81303	-0.816995	-0.815852	-0.817858	-0.811036	-0.803531	-0.794415	-0.772321	-0.746674	-0.70295	-0.651514	-0.585487	-0.49904	-0.398584	-0.277961	-0.13835	0.0169188	0.187791	0.373798
121.236	0.529552	0.48816	0.445273	0.399381	0.353852	0.302343	0.252054	0.197416	0.137385	0.0803295	0.015516	-0.040088	-0.104918	-0.177897	-0.246847	-0.317467	-0.390094	-0.459578	-0.530772	-0.597852	-0.663418	-0.729891	-0.786811	-0.842487	-0.895397	-0.94035	-0.982768	-1.0208	-1.04894	-1.07562	-1.09325	-1.10477	-1.11095	-1.10688	-1.09869	-1.07828	-1.05433	-1.01793	-0.967456	-0.906395	-0.832543	-0.739952	-0.635316	-0.515187	-0.37377	-0.221146	-0.0537099	0.130171	0.323704
118.052	0.661838	0.594725	0.527482	0.46376	0.397235	0.332717	0.268006	0.201274	0.135135	0.0670515	-0.00389679	-0.0642488	-0.140634	-0.212947	-0.294244	-0.369942	-0.44958	-0.528933	-0.601594	-0.679222	-0.743105	-0.805115	-0.860986	-0.90893	-0.946567	-0.98013	-1.0044	-1.01937	-1.03389	-1.03887	-1.0421	-1.0441	-1.03991	-1.03756	-1.03472	-1.02543	-1.02135	-1.00668	-0.991218	-0.967114	-0.928293	-0.882158	-0.815932	-0.730797	-0.630274	-0.503191	-0.357123	-0.190535	-0.00588641
114.952	0.455648	0.422715	0.38552	0.346777	0.307713	0.263065	0.217401	0.168661	0.116791	0.0622879	0.00604491	-0.0444878	-0.102047	-0.163117	-0.221635	-0.280274	-0.336457	-0.389319	-0.438544	-0.485594	-0.525866	-0.564135	-0.597887	-0.627113	-0.656412	-0.68051	-0.706327	-0.730983	-0.753626	-0.780767	-0.804704	-0.832582	-0.862094	-0.89077	-0.919143	-0.946493	-0.963765	-0.982716	-0.989098	-0.985793	-0.969925	-0.931172	-0.878383	-0.799569	-0.698448	-0.575249	-0.427814	-0.261056	-0.0766279
111.933	0.756712	0.685066	0.613191	0.537888	0.461269	0.382531	0.303859	0.220902	0.139523	0.0539088	-0.0313103	-0.104137	-0.190731	-0.275668	-0.361447	-0.444273	-0.522533	-0.598959	-0.669896	-0.730635	-0.789417	-0.834869	-0.874445	-0.905793	-0.924492	-0.940016	-0.941758	-0.940391	-0.931394	-0.914032	-0.897979	-0.870105	-0.845419	-0.811762	-0.777786	-0.736571	-0.700361	-0.649218	-0.592077	-0.527768	-0.450368	-0.363383	-0.262713	-0.151433	-0.0226366	0.115166	0.267209	0.432161	0.602393
108.993	0.870367	0.774007	0.676464	0.577619	0.478372	0.381292	0.283466	0.190987	0.0969658	0.00865538	-0.0795193	-0.152469	-0.235708	-0.316232	-0.393575	-0.46826	-0.541042	-0.606656	-0.670434	-0.725894	-0.777746	-0.819326	-0.855091	-0.880665	-0.900103	-0.908834	-0.911917	-0.90624	-0.894706	-0.880271	-0.855816	-0.835048	-0.803696	-0.775968	-0.742024	-0.706578	-0.673246	-0.629746	-0.583026	-0.526326	-0.462447	-0.390992	-0.304049	-0.207351	-0.0961375	0.0285668	0.166806	0.318905	0.479202
106.131	0.762698	0.680184	0.59444	0.509232	0.424668	0.33962	0.256228	0.174725	0.0936163	0.0164644	-0.0602345	-0.123114	-0.19757	-0.266807	-0.337972	-0.405197	-0.469601	-0.534993	-0.592186	-0.651478	-0.701775	-0.749563	-0.791162	-0.824293	-0.854388	-0.873386	-0.88687	-0.892316	-0.88805	-0.88048	-0.862805	-0.840304	-0.811014	-0.775208	-0.733054	-0.687769	-0.64099	-0.585948	-0.520703	-0.451558	-0.375328	-0.290426	-0.201058	-0.100824	0.00600451	0.123252	0.248078	0.380423	0.520942
103.344	0.821864	0.728425	0.63073	0.531831	0.43182	0.333399	0.236615	0.140557	0.0516605	-0.0362053	-0.116579	-0.18251	-0.252026	-0.316196	-0.373631	-0.425283	-0.471327	-0.509625	-0.545473	-0.574047	-0.599998	-0.620204	-0.638181	-0.652214	-0.662405	-0.670144	-0.673829	-0.675957	-0.673688	-0.665226	-0.656741	-0.640178	-0.620362	-0.593503	-0.562383	-0.519867	-0.481326	-0.424238	-0.361588	-0.289126	-0.206246	-0.115266	-0.0141011	0.094232	0.211621	0.335444	0.465529	0.600861	0.7381
100.63	0.739602	0.654681	0.570868	0.485556	0.401532	0.316889	0.234423	0.152579	0.0741716	-0.00399957	-0.0772972	-0.1389	-0.205659	-0.271374	-0.329647	-0.38724	-0.438458	-0.488343	-0.532268	-0.574304	-0.611171	-0.647841	-0.678508	-0.709163	-0.735759	-0.761602	-0.786559	-0.809064	-0.830558	-0.851482	-0.867636	-0.881773	-0.891184	-0.894856	-0.891632	-0.881264	-0.863056	-0.83206	-0.788685	-0.732089	-0.662326	-0.578688	-0.480793	-0.372244	-0.248982	-0.119242	0.0225314	0.165833	0.319333
97.9872	0.541832	0.484548	0.425191	0.368692	0.311574	0.255992	0.199928	0.146121	0.0894698	0.0361567	-0.0193195	-0.0667482	-0.121705	-0.176194	-0.232387	-0.28697	-0.340603	-0.394013	-0.44511	-0.495671	-0.542397	-0.587607	-0.629695	-0.668691	-0.704908	-0.738317	-0.767907	-0.794322	-0.818092	-0.838707	-0.855826	-0.870952	-0.880597	-0.887755	-0.887606	-0.882882	-0.872662	-0.855126	-0.826386	-0.789687	-0.740209	-0.681102	-0.607148	-0.521958	-0.42507	-0.314434	-0.19414	-0.061511	0.0766297
95.4139	0.368619	0.332721	0.299269	0.26646	0.235711	0.203792	0.173775	0.14052	0.109026	0.0711256	0.0338605	-0.00170495	-0.0461496	-0.0954872	-0.146947	-0.201103	-0.259974	-0.318642	-0.381292	-0.440964	-0.50332	-0.561216	-0.619451	-0.674107	-0.725779	-0.774465	-0.81859	-0.860588	-0.897529	-0.931805	-0.963123	-0.988818	-1.01486	-1.03392	-1.05133	-1.06246	-1.06933	-1.07045	-1.06679	-1.0528	-1.03389	-1.00074	-0.962845	-0.907935	-0.845735	-0.768423	-0.682984	-0.584045	-0.476293
92.9082	0.326595	0.303584	0.280306	0.257072	0.231289	0.206875	0.178746	0.149827	0.116838	0.08328	0.0443535	0.00794429	-0.0364398	-0.0859751	-0.137723	-0.195325	-0.252125	-0.314551	-0.374556	-0.440312	-0.501329	-0.567293	-0.627726	-0.687622	-0.744691	-0.795387	-0.847379	-0.890031	-0.932122	-0.966417	-0.99603	-1.02169	-1.03863	-1.0525	-1.05708	-1.05647	-1.04789	-1.03359	-1.00727	-0.976515	-0.931653	-0.884366	-0.820808	-0.754965	-0.67615	-0.594026	-0.50054	-0.405592	-0.30252
90.4683	0.278142	0.255467	0.229871	0.20678	0.183747	0.159518	0.136488	0.110501	0.0854648	0.0563781	0.026981	-0.00033088	-0.0340253	-0.0704811	-0.11086	-0.150769	-0.197382	-0.241739	-0.291367	-0.337965	-0.389185	-0.435805	-0.484283	-0.530637	-0.573644	-0.61934	-0.654349	-0.693671	-0.722948	-0.75231	-0.774302	-0.792294	-0.80566	-0.810707	-0.812127	-0.803846	-0.793601	-0.770281	-0.741921	-0.701905	-0.656359	-0.598425	-0.536271	-0.462743	-0.383295	-0.297196	-0.207715	-0.111997	-0.0162432
88.0925	0.266422	0.250803	0.237612	0.220664	0.202166	0.181919	0.157948	0.133188	0.104429	0.074065	0.038915	0.00701066	-0.0338607	-0.0766865	-0.121999	-0.169949	-0.217458	-0.267988	-0.316012	-0.367017	-0.412439	-0.46088	-0.503936	-0.546616	-0.586274	-0.621267	-0.65716	-0.686449	-0.715634	-0.742419	-0.766142	-0.78792	-0.806624	-0.823224	-0.834985	-0.843327	-0.846253	-0.845522	-0.836629	-0.821879	-0.796076	-0.762536	-0.717287	-0.662571	-0.598076	-0.522076	-0.438354	-0.345717	-0.247074
85.7791	0.267619	0.24147	0.212644	0.183732	0.156922	0.128715	0.103009	0.0759025	0.0493607	0.022721	-0.00306837	-0.0245876	-0.0511127	-0.0778647	-0.103857	-0.13212	-0.160311	-0.189789	-0.221554	-0.253246	-0.289653	-0.325042	-0.365222	-0.406878	-0.451401	-0.499521	-0.547847	-0.601632	-0.653785	-0.707569	-0.759905	-0.811068	-0.857846	-0.899093	-0.934859	-0.960643	-0.973765	-0.979729	-0.970997	-0.949269	-0.912895	-0.862698	-0.797966	-0.722245	-0.634041	-0.538177	-0.431329	-0.321645	-0.2054
83.5264	0.203621	0.180062	0.160012	0.138072	0.116515	0.0943825	0.0714507	0.050184	0.0275397	0.00906571	-0.0141584	-0.0305227	-0.0491431	-0.0665597	-0.0836996	-0.100062	-0.115637	-0.131566	-0.147214	-0.163918	-0.18147	-0.201092	-0.222785	-0.246059	-0.273073	-0.301722	-0.334785	-0.367314	-0.405635	-0.44191	-0.482802	-0.519493	-0.557021	-0.592153	-0.619526	-0.64593	-0.659436	-0.671307	-0.672014	-0.66518	-0.648474	-0.622133	-0.588726	-0.544796	-0.496048	-0.438484	-0.380426	-0.313711	-0.248602
81.3329	0.0181938	0.0245495	0.0268785	0.0305056	0.0310874	0.0328144	0.032335	0.0309092	0.0295631	0.0223156	0.0204371	0.0139318	0.0065585	-0.002349	-0.0127293	-0.0219349	-0.0343618	-0.0450684	-0.0571508	-0.0691138	-0.0804761	-0.0929075	-0.103953	-0.115955	-0.127584	-0.139418	-0.151357	-0.166357	-0.177596	-0.194679	-0.208994	-0.227389	-0.246456	-0.264377	-0.288318	-0.308176	-0.329015	-0.350724	-0.373473	-0.394066	-0.412345	-0.427623	-0.439001	-0.444557	-0.444361	-0.43804	-0.421245	-0.401506	-0.368688
79.1969	0.240573	0.228542	0.214879	0.197753	0.180777	0.158059	0.134107	0.108296	0.0778253	0.0487113	0.0138968	-0.0165402	-0.0507677	-0.0864499	-0.122966	-0.157339	-0.190849	-0.223161	-0.251334	-0.278501	-0.301145	-0.319328	-0.335697	-0.346746	-0.354536	-0.359824	-0.360803	-0.359473	-0.357185	-0.351192	-0.346	-0.338965	-0.330652	-0.324535	-0.315421	-0.308128	-0.300682	-0.291292	-0.280943	-0.26781	-0.253828	-0.234782	-0.211671	-0.185049	-0.15107	-0.112509	-0.0678278	-0.0160441	0.0396147
77.1171	0.415135	0.374355	0.336578	0.297076	0.254191	0.214681	0.173327	0.127334	0.0841262	0.0368614	-0.00999959	-0.047268	-0.0987367	-0.14553	-0.189548	-0.23909	-0.277725	-0.318733	-0.355737	-0.384306	-0.411222	-0.432002	-0.442998	-0.452499	-0.453154	-0.447277	-0.43965	-0.421881	-0.404347	-0.382971	-0.357272	-0.332122	-0.3055	-0.278138	-0.251522	-0.223081	-0.199658	-0.171715	-0.140562	-0.110762	-0.0741331	-0.0371577	0.00535489	0.0532095	0.106486	0.166344	0.231978	0.305393	0.382541
75.0919	0.182724	0.1514	0.118581	0.0915395	0.0731493	0.0517533	0.0349839	0.0249922	0.0126847	0.00383581	-0.00634118	-0.0153897	-0.0219995	-0.0352919	-0.0481977	-0.0590257	-0.0793337	-0.0949606	-0.112883	-0.135748	-0.155771	-0.177547	-0.203645	-0.223488	-0.246819	-0.269291	-0.286344	-0.308903	-0.323574	-0.336888	-0.352142	-0.360218	-0.368995	-0.374715	-0.377319	-0.380432	-0.378045	-0.373924	-0.369374	-0.356652	-0.344488	-0.324174	-0.298861	-0.268306	-0.229319	-0.184043	-0.131154	-0.0715138	-0.00257238
73.1199	0.240247	0.185721	0.14023	0.0990461	0.0636196	0.0364337	0.014637	-0.00432623	-0.0177076	-0.0274986	-0.0328394	-0.0408178	-0.0463395	-0.0482662	-0.0574693	-0.0621092	-0.0690866	-0.0803313	-0.0907327	-0.104562	-0.1196	-0.136232	-0.151843	-0.171426	-0.189374	-0.207479	-0.227845	-0.242321	-0.262093	-0.277541	-0.291346	-0.306386	-0.315912	-0.326728	-0.332678	-0.33638	-0.340281	-0.337438	-0.333186	-0.326792	-0.312481	-0.298424	-0.277261	-0.251288	-0.223165	-0.186871	-0.147579	-0.103924	-0.0545169
71.1997	0.420362	0.347358	0.277409	0.213658	0.154763	0.101676	0.0547215	0.0131167	-0.0208198	-0.0520355	-0.0779182	-0.0928526	-0.111436	-0.127471	-0.136907	-0.150379	-0.160022	-0.168725	-0.180103	-0.188205	-0.198568	-0.208996	-0.219967	-0.230746	-0.241543	-0.250775	-0.260189	-0.270001	-0.274396	-0.281225	-0.282329	-0.280958	-0.279499	-0.270404	-0.261179	-0.246886	-0.229073	-0.209653	-0.182856	-0.151549	-0.120597	-0.081827	-0.0428682	-0.00174406	0.0438274	0.0873534	0.133775	0.180004	0.223179
69.3299	0.427191	0.367758	0.31003	0.252942	0.201036	0.151094	0.103192	0.0624098	0.020947	-0.0146645	-0.0488732	-0.0772652	-0.106617	-0.133871	-0.162546	-0.186802	-0.210305	-0.235345	-0.256204	-0.279321	-0.299334	-0.318181	-0.336564	-0.35066	-0.364774	-0.376356	-0.38306	-0.387649	-0.388204	-0.383455	-0.377684	-0.36539	-0.347696	-0.329242	-0.303707	-0.27475	-0.24943	-0.21205	-0.174522	-0.137071	-0.0916817	-0.0498549	-0.00665585	0.0384825	0.0804968	0.123405	0.163143	0.201095	0.23731
67.5092	0.285544	0.244451	0.206975	0.17477	0.141014	0.111929	0.085566	0.0567874	0.0333558	0.00917946	-0.0146927	-0.0337285	-0.0575791	-0.082532	-0.103632	-0.128014	-0.153707	-0.174889	-0.198928	-0.219978	-0.239209	-0.25745	-0.271108	-0.284288	-0.291195	-0.294587	-0.295333	-0.289883	-0.281836	-0.270039	-0.252172	-0.234305	-0.213029	-0.187472	-0.161923	-0.134425	-0.109547	-0.0825519	-0.0543296	-0.0249383	0.000353853	0.0267356	0.0534281	0.0770429	0.0991494	0.122012	0.141953	0.160813	0.180219
65.7363	0.1906	0.160268	0.131969	0.104602	0.0828246	0.0616417	0.0425931	0.0262224	0.0117544	-0.00362786	-0.0176682	-0.0284798	-0.0407861	-0.0534105	-0.0671095	-0.0781607	-0.0898311	-0.10064	-0.109751	-0.119035	-0.124759	-0.127089	-0.129851	-0.124658	-0.119195	-0.110875	-0.0953427	-0.0809859	-0.061216	-0.038507	-0.0176057	0.00832061	0.0352584	0.058846	0.0844544	0.107803	0.126072	0.148335	0.167612	0.184703	0.201795	0.215098	0.227559	0.239139	0.2501	0.259862	0.269622	0.277768	0.285223
64.0099	0.2989	0.258958	0.218683	0.177807	0.139476	0.101714	0.0642948	0.0311055	-0.00139959	-0.0309544	-0.0564948	-0.0774669	-0.0988776	-0.114506	-0.128255	-0.138596	-0.14239	-0.145543	-0.143723	-0.135515	-0.127831	-0.117084	-0.100827	-0.0860558	-0.0695551	-0.0505625	-0.0338549	-0.0145988	0.000974093	0.0157463	0.0323682	0.0428166	0.0522586	0.0628668	0.068472	0.0739325	0.0790358	0.0812924	0.0857692	0.090651	0.0935217	0.101282	0.109549	0.118511	0.13173	0.144372	0.15838	0.176719	0.193097
62.329	0.328881	0.282163	0.233434	0.187609	0.139351	0.0937786	0.051594	0.00964711	-0.0269977	-0.0602151	-0.0888051	-0.106898	-0.123486	-0.136392	-0.140073	-0.140066	-0.136296	-0.126009	-0.113355	-0.100053	-0.0823981	-0.0652934	-0.048903	-0.0326156	-0.0184997	-0.00622597	0.00359311	0.00842213	0.0131704	0.0156101	0.0116318	0.00958037	0.0048577	-0.00230368	-0.00643491	-0.0118909	-0.0150683	-0.0138329	-0.0142266	-0.00972977	0.00191769	0.0125481	0.0280036	0.0491836	0.0698524	0.0947554	0.122621	0.147903	0.173473
60.6921	0.311571	0.262751	0.215236	0.166357	0.120448	0.0762417	0.0338125	-0.00395741	-0.0363543	-0.0628786	-0.0859581	-0.10165	-0.11369	-0.120952	-0.123028	-0.120438	-0.114719	-0.105298	-0.0942412	-0.0811146	-0.0670461	-0.0538246	-0.0413432	-0.0296051	-0.0203924	-0.0130427	-0.00817161	-0.00505894	-0.00325238	-0.00533212	-0.00655443	-0.00705261	-0.00965278	-0.010303	-0.00743156	-0.00409837	-0.000209639	0.00959379	0.0234686	0.0391956	0.0586646	0.0826821	0.1085	0.136307	0.166952	0.197113	0.226425	0.256422	0.285169
59.0982	0.256093	0.222389	0.188853	0.155783	0.122879	0.0918168	0.0626618	0.0351229	0.00943333	-0.0152856	-0.0380267	-0.0550409	-0.0711688	-0.0858514	-0.10227	-0.114774	-0.123227	-0.133133	-0.141395	-0.148456	-0.156205	-0.162947	-0.170099	-0.177812	-0.184212	-0.191405	-0.198719	-0.204978	-0.210715	-0.21512	-0.218836	-0.220653	-0.217476	-0.213356	-0.208321	-0.194608	-0.179733	-0.162613	-0.137973	-0.109301	-0.0789036	-0.0435829	-0.00534741	0.0328881	0.0735546	0.115768	0.156433	0.196213	0.234081
57.5462	0.063239	0.0588156	0.0519286	0.0464952	0.0401357	0.0316024	0.0232071	0.0148933	0.00712231	-0.000488278	-0.00577262	-0.010947	-0.0192507	-0.0239247	-0.0250131	-0.0307743	-0.0364006	-0.0388551	-0.0434399	-0.0496298	-0.056256	-0.0634043	-0.0710792	-0.0813224	-0.0944447	-0.106891	-0.119884	-0.136748	-0.153649	-0.167827	-0.181958	-0.197384	-0.209779	-0.218088	-0.223146	-0.225741	-0.223957	-0.216503	-0.204802	-0.186499	-0.163509	-0.135106	-0.100689	-0.0622396	-0.0208453	0.0241844	0.071179	0.117587	0.164751
56.035	-0.0789754	-0.0742504	-0.070437	-0.0675504	-0.0635769	-0.0591206	-0.0536359	-0.0452272	-0.0379557	-0.028869	-0.015604	-0.0032232	0.0104845	0.024691	0.04046	0.0575799	0.0713942	0.0826497	0.0943227	0.102217	0.104914	0.105843	0.1017	0.0914294	0.0778918	0.0594696	0.0352848	0.00767933	-0.0247939	-0.0607292	-0.0977386	-0.137931	-0.178622	-0.215982	-0.252551	-0.28783	-0.312151	-0.333723	-0.35082	-0.359722	-0.358214	-0.347799	-0.329808	-0.301564	-0.263295	-0.219343	-0.1681	-0.109024	-0.0469861
54.5634	-0.125213	-0.123461	-0.118297	-0.113789	-0.107921	-0.09619	-0.0831452	-0.0699594	-0.0510936	-0.0304592	-0.0120758	0.0061868	0.0308904	0.0528855	0.0722747	0.0927929	0.1107	0.124681	0.134472	0.140929	0.142964	0.136417	0.123498	0.106996	0.08329	0.0502657	0.0112706	-0.0311918	-0.0786266	-0.133109	-0.192042	-0.24916	-0.307443	-0.368727	-0.425448	-0.474548	-0.51395	-0.553774	-0.582114	-0.600357	-0.606576	-0.600922	-0.583352	-0.55242	-0.510563	-0.458246	-0.397347	-0.33111	-0.259177
53.1305	-0.170715	-0.165739	-0.158629	-0.146774	-0.131021	-0.113958	-0.0945197	-0.0711385	-0.046916	-0.0218018	0.00591493	0.0284117	0.0528071	0.0776282	0.100985	0.118085	0.132077	0.143423	0.147314	0.145149	0.136819	0.122056	0.101687	0.0731608	0.0361915	-0.00468599	-0.0503077	-0.103825	-0.162088	-0.220381	-0.279663	-0.341979	-0.40234	-0.45595	-0.50667	-0.553676	-0.585725	-0.612466	-0.632061	-0.641831	-0.638818	-0.624832	-0.601367	-0.567873	-0.52622	-0.477336	-0.422397	-0.364152	-0.304584
51.7352	-0.105585	-0.0962798	-0.0857914	-0.0725263	-0.058945	-0.0465697	-0.0324241	-0.0162543	-0.0017895	0.0103905	0.0239323	0.0355543	0.0464543	0.0537817	0.0593892	0.0627384	0.0622565	0.0566269	0.0474722	0.0341135	0.0159658	-0.00539327	-0.0332066	-0.0668789	-0.101897	-0.140621	-0.185185	-0.231789	-0.279046	-0.327734	-0.37668	-0.424274	-0.469352	-0.510836	-0.547677	-0.577718	-0.597581	-0.614789	-0.62308	-0.621644	-0.614072	-0.597624	-0.57229	-0.542106	-0.50737	-0.468028	-0.426037	-0.382482	-0.339705
50.3766	0.0694893	0.0716713	0.0716747	0.0689166	0.064053	0.0582019	0.0516479	0.041556	0.0309553	0.0221407	0.0107855	-0.000589556	-0.0135498	-0.0247609	-0.0365996	-0.0504333	-0.0641381	-0.0754904	-0.0873282	-0.101664	-0.115631	-0.131287	-0.148314	-0.164819	-0.183603	-0.205687	-0.22763	-0.250101	-0.27439	-0.301005	-0.327196	-0.351448	-0.375628	-0.39941	-0.419599	-0.436027	-0.448594	-0.459507	-0.464234	-0.46441	-0.459488	-0.448776	-0.433978	-0.415389	-0.392236	-0.367136	-0.341621	-0.315498	-0.289865
49.0536	0.134327	0.121162	0.103929	0.0854721	0.0690458	0.052302	0.033035	0.0152962	0.000125417	-0.0132777	-0.0262425	-0.0372774	-0.0475388	-0.0539594	-0.0588739	-0.0635484	-0.0662668	-0.0662057	-0.0648994	-0.0640491	-0.0636143	-0.0622317	-0.059264	-0.0580595	-0.0606167	-0.0643436	-0.0681115	-0.0750351	-0.0856496	-0.0977579	-0.110579	-0.125867	-0.143216	-0.160726	-0.177604	-0.194005	-0.20738	-0.219507	-0.22828	-0.23403	-0.235661	-0.233927	-0.227262	-0.215865	-0.201579	-0.184709	-0.164654	-0.144205	-0.124534
47.7654	0.0729315	0.0612922	0.04863	0.0356838	0.0248512	0.0146042	0.00324647	-0.00643476	-0.0138025	-0.021864	-0.0279918	-0.0296968	-0.0311076	-0.0342119	-0.0338873	-0.0275896	-0.020961	-0.0173733	-0.0114428	0.000365108	0.0123357	0.021833	0.0317569	0.0428351	0.0538665	0.0636306	0.0710546	0.0770699	0.0823595	0.0865962	0.0872569	0.0843076	0.0807283	0.076894	0.0710376	0.0638773	0.0581639	0.0519993	0.0467755	0.0428204	0.0404103	0.0409278	0.0442898	0.0494992	0.0576565	0.0688657	0.0805308	0.0927614	0.107597
46.511	-0.132559	-0.119447	-0.103986	-0.0881401	-0.0739156	-0.0596736	-0.0442694	-0.0304838	-0.0187861	-0.00642409	0.00660608	0.0161331	0.026308	0.0375131	0.048526	0.0584545	0.0686247	0.0806363	0.0938032	0.10686	0.120773	0.135682	0.150919	0.167191	0.184798	0.202495	0.219457	0.236446	0.253597	0.268907	0.282453	0.295423	0.307177	0.316482	0.324217	0.330452	0.334783	0.337815	0.33948	0.340516	0.34151	0.343076	0.34461	0.34542	0.346015	0.347787	0.350938	0.353266	0.353923
45.2896	-0.243471	-0.215808	-0.186549	-0.155653	-0.126911	-0.100849	-0.0746627	-0.0482813	-0.02381	-0.00252941	0.0170757	0.0337237	0.052233	0.0703932	0.0867994	0.10205	0.118078	0.13691	0.155857	0.173107	0.192074	0.215378	0.240351	0.264746	0.289904	0.317368	0.345811	0.372915	0.398517	0.423866	0.448626	0.471415	0.49177	0.508494	0.52247	0.534127	0.54205	0.548607	0.552315	0.554533	0.555537	0.553066	0.548783	0.545705	0.542388	0.535892	0.528824	0.522713	0.515447
44.1002	-0.13412	-0.123932	-0.113321	-0.103564	-0.0948013	-0.0857316	-0.0751621	-0.0638256	-0.0522056	-0.0405622	-0.0276482	-0.0145298	0.0031592	0.0224059	0.0426419	0.0654442	0.0924947	0.122056	0.152187	0.184086	0.219079	0.256923	0.296214	0.335437	0.374551	0.413788	0.45367	0.492579	0.529525	0.564157	0.596158	0.625647	0.652122	0.674939	0.694547	0.710833	0.721872	0.732277	0.740193	0.745165	0.747169	0.746283	0.743634	0.740062	0.735473	0.727775	0.716429	0.703611	0.689895
42.9421	-0.0597319	-0.0573337	-0.0568597	-0.0577238	-0.0569972	-0.0547218	-0.05233	-0.0500881	-0.0471552	-0.0418424	-0.0345551	-0.0266186	-0.0145209	-0.000525552	0.015004	0.0332105	0.0558466	0.0812293	0.107787	0.137236	0.168987	0.201742	0.23581	0.271101	0.306311	0.340359	0.375088	0.410813	0.444593	0.475509	0.505098	0.533638	0.560184	0.585313	0.608408	0.628882	0.64487	0.662332	0.677611	0.690345	0.701195	0.711509	0.720124	0.724584	0.725803	0.72648	0.724079	0.715595	0.701842
41.8144	-0.129423	-0.121763	-0.112902	-0.101625	-0.0889362	-0.0756139	-0.06273	-0.0488314	-0.0340809	-0.0190852	-0.00376648	0.00976679	0.0254828	0.0391615	0.0540486	0.070975	0.0866335	0.100237	0.115039	0.131676	0.147725	0.162128	0.176254	0.191217	0.207706	0.224827	0.241131	0.256731	0.273023	0.29149	0.310702	0.330035	0.35009	0.371246	0.392389	0.414004	0.433689	0.457689	0.481225	0.503533	0.525545	0.547566	0.567992	0.585045	0.59861	0.609121	0.616319	0.617993	0.612709
40.7163	-0.239641	-0.226501	-0.208432	-0.187441	-0.164607	-0.140295	-0.114813	-0.0869259	-0.0560794	-0.0252397	0.00335338	0.0267087	0.0541529	0.0825454	0.110497	0.135913	0.158165	0.178475	0.197512	0.214883	0.230819	0.245405	0.258469	0.270767	0.283214	0.296019	0.308219	0.319715	0.332955	0.349018	0.365692	0.38246	0.400432	0.420811	0.443957	0.468973	0.490481	0.515722	0.542406	0.570323	0.597703	0.623086	0.646489	0.668451	0.687546	0.701651	0.710799	0.715878	0.715474
39.647	-0.310247	-0.289449	-0.264898	-0.238943	-0.210815	-0.179534	-0.144677	-0.109524	-0.0735386	-0.0357374	0.00195907	0.0326245	0.0674646	0.103204	0.137812	0.168827	0.197513	0.226149	0.253352	0.277056	0.298524	0.31968	0.340001	0.358478	0.374489	0.389565	0.404976	0.420328	0.435403	0.450304	0.465511	0.480577	0.495902	0.512438	0.531311	0.550673	0.566124	0.583548	0.602774	0.624077	0.644846	0.664156	0.682195	0.699955	0.716641	0.730467	0.740278	0.745894	0.747738
38.6058	-0.303315	-0.28351	-0.261786	-0.236704	-0.207473	-0.175873	-0.142311	-0.109029	-0.0759603	-0.0407199	-0.00298784	0.0290691	0.0639109	0.0974737	0.130757	0.163213	0.194611	0.224583	0.254015	0.282201	0.308209	0.332273	0.355566	0.377948	0.398543	0.417425	0.434828	0.451179	0.465505	0.477518	0.489397	0.501136	0.511643	0.520339	0.527743	0.534484	0.540459	0.547872	0.555587	0.563032	0.570255	0.57816	0.587092	0.596554	0.605237	0.613282	0.620564	0.626193	0.629291
37.592	-0.225493	-0.220533	-0.212055	-0.199565	-0.183436	-0.164472	-0.143622	-0.119286	-0.0919681	-0.0631106	-0.0326352	-0.00496574	0.0290766	0.0647185	0.101194	0.138473	0.176055	0.213049	0.250444	0.287758	0.324607	0.359788	0.392999	0.424264	0.454022	0.481606	0.505858	0.526579	0.543521	0.556684	0.566511	0.573367	0.577315	0.577413	0.572753	0.565966	0.560282	0.552826	0.543461	0.532658	0.522223	0.512938	0.505108	0.497943	0.491572	0.487045	0.48432	0.482131	0.479474
36.6048	-0.0368699	-0.0559832	-0.0716967	-0.0853999	-0.0972857	-0.105516	-0.109193	-0.107623	-0.101425	-0.0918512	-0.0786189	-0.0632532	-0.0397168	-0.0110415	0.0211969	0.0574203	0.097577	0.140898	0.186628	0.234189	0.283299	0.332284	0.379406	0.424501	0.46769	0.507609	0.543222	0.57381	0.599395	0.619208	0.631608	0.63752	0.638312	0.634049	0.624068	0.609402	0.593607	0.571929	0.547915	0.522857	0.498216	0.474068	0.450829	0.429357	0.410859	0.395861	0.383798	0.373697	0.365688
35.6435	0.172063	0.128505	0.0869054	0.0468217	0.00864024	-0.0259692	-0.0561328	-0.0820102	-0.102776	-0.117156	-0.123966	-0.123047	-0.114295	-0.0985892	-0.0759045	-0.0444891	-0.00446397	0.0427781	0.0949378	0.151079	0.210507	0.271918	0.334165	0.396101	0.45541	0.510043	0.559586	0.603988	0.64277	0.67464	0.698211	0.713214	0.720035	0.720249	0.714988	0.703992	0.689384	0.668136	0.644131	0.618985	0.593361	0.567768	0.543026	0.520743	0.502004	0.485655	0.471379	0.460072	0.451818
34.7074	0.218052	0.168845	0.121048	0.0756073	0.0331498	-0.00603835	-0.0410459	-0.0720281	-0.0978966	-0.117214	-0.128759	-0.132129	-0.128313	-0.116395	-0.0958577	-0.0666423	-0.0294752	0.0152054	0.0663251	0.122274	0.181375	0.243244	0.307354	0.37193	0.433886	0.491549	0.545035	0.594152	0.637743	0.675289	0.7067	0.731397	0.748606	0.759487	0.765584	0.767035	0.764695	0.75892	0.751208	0.741938	0.731229	0.720302	0.710256	0.701904	0.695387	0.689259	0.683034	0.677514	0.672377
33.7959	0.1125	0.0754532	0.0395545	0.00658356	-0.0222481	-0.047118	-0.0683456	-0.0848655	-0.096011	-0.102029	-0.102689	-0.0988056	-0.0881498	-0.0699744	-0.0442195	-0.0125875	0.0239495	0.0657234	0.112477	0.163211	0.216712	0.271962	0.327725	0.382781	0.43708	0.489938	0.540026	0.585945	0.627393	0.664717	0.698305	0.728322	0.754602	0.777128	0.796033	0.811548	0.823028	0.834653	0.844776	0.853931	0.862167	0.869855	0.876937	0.882524	0.886846	0.890445	0.892957	0.892479	0.887829
32.9084	-0.0549063	-0.0719862	-0.0852173	-0.0949086	-0.100946	-0.103951	-0.104071	-0.100012	-0.0916692	-0.0790497	-0.0626256	-0.0460984	-0.0241305	0.00142236	0.0310293	0.0638445	0.0991065	0.137036	0.176627	0.218162	0.261194	0.30431	0.34614	0.386936	0.428179	0.46978	0.509302	0.545248	0.578665	0.610366	0.640638	0.669242	0.69623	0.721583	0.745489	0.768099	0.78666	0.807278	0.827083	0.846662	0.866209	0.885001	0.902565	0.917587	0.92991	0.93979	0.947036	0.950342	0.94807
32.0442	-0.15599	-0.151756	-0.143061	-0.131576	-0.118238	-0.103345	-0.0873412	-0.0703568	-0.0525009	-0.0328928	-0.0117636	0.00664376	0.0273349	0.0473933	0.0675884	0.088859	0.111493	0.134537	0.157368	0.180853	0.205367	0.230403	0.255339	0.279874	0.305052	0.331182	0.357653	0.383945	0.410741	0.438111	0.465823	0.493515	0.521525	0.550152	0.579477	0.609182	0.635328	0.666374	0.697969	0.729808	0.761086	0.791161	0.820545	0.849019	0.875225	0.897541	0.915147	0.928018	0.935705
31.2027	-0.170407	-0.150686	-0.129247	-0.107074	-0.0842111	-0.0612032	-0.0390346	-0.0187313	-0.000697426	0.0154189	0.0297738	0.0404186	0.0504786	0.0582922	0.0643834	0.069977	0.0751879	0.0797367	0.083228	0.086739	0.0910249	0.0969525	0.104586	0.113169	0.122605	0.133747	0.147683	0.164712	0.184609	0.206828	0.231302	0.258167	0.287938	0.320729	0.356284	0.394486	0.428971	0.471624	0.516289	0.562102	0.608112	0.653656	0.699128	0.744299	0.78751	0.827042	0.861597	0.890783	0.914416
30.3832	-0.12251	-0.101522	-0.0801395	-0.0585283	-0.037602	-0.0182824	-0.000975841	0.0142678	0.0268136	0.0360928	0.0416994	0.0443332	0.0455539	0.0449172	0.042607	0.0382518	0.0319077	0.0244096	0.0160386	0.00762857	-0.000937524	-0.00857541	-0.0142266	-0.0178104	-0.0197611	-0.0201671	-0.0180798	-0.0124759	-0.00340963	0.00923998	0.0261443	0.0474492	0.0732544	0.103624	0.138836	0.178973	0.216626	0.264387	0.315697	0.3701	0.427604	0.486971	0.54706	0.606657	0.664646	0.720377	0.772639	0.819979	0.861099
29.5853	-0.0792902	-0.0642197	-0.048718	-0.0328214	-0.017735	-0.0044039	0.00711485	0.0166585	0.024525	0.0301011	0.0332222	0.0342635	0.0341456	0.0327545	0.0293872	0.0236489	0.0156041	0.00611276	-0.0039344	-0.0140532	-0.0250146	-0.0367198	-0.0483094	-0.0584237	-0.0670147	-0.0749587	-0.0820121	-0.0870683	-0.089387	-0.0878646	-0.081656	-0.0705706	-0.0550096	-0.0344657	-0.00796065	0.0252044	0.0587968	0.103355	0.153081	0.208179	0.269021	0.334352	0.402219	0.470676	0.539157	0.607461	0.67411	0.736547	0.792973
28.8084	-0.0802107	-0.0709873	-0.0603522	-0.0487227	-0.0365226	-0.0239704	-0.0117507	-0.000871801	0.00870726	0.0172145	0.024986	0.03043	0.0350757	0.0377235	0.0379786	0.0362014	0.0326845	0.0277832	0.021774	0.014348	0.00510409	-0.00574972	-0.0182316	-0.0312841	-0.0444991	-0.0576829	-0.0707003	-0.0826564	-0.0924446	-0.0991381	-0.102507	-0.101906	-0.0964095	-0.0850914	-0.0669402	-0.0411644	-0.0129397	0.0267708	0.0735346	0.127671	0.188806	0.256228	0.328403	0.403271	0.479669	0.556476	0.632056	0.704411	0.771651
28.0518	-0.0785612	-0.0762378	-0.0706133	-0.0627026	-0.0531629	-0.0418674	-0.0291568	-0.0162344	-0.00367025	0.00829343	0.0194875	0.0278858	0.0358873	0.0418206	0.0458057	0.0477068	0.0478748	0.0461297	0.0425126	0.0362683	0.0275303	0.0167326	0.00386489	-0.0110627	-0.0275615	-0.0443486	-0.0607238	-0.0761243	-0.0897754	-0.101161	-0.109905	-0.114936	-0.114258	-0.106784	-0.0918302	-0.06893	-0.0429038	-0.0046351	0.0424764	0.098255	0.161844	0.232638	0.309408	0.390278	0.473385	0.556661	0.638452	0.717455	0.792048
27.3152	-0.0169068	-0.0238558	-0.0262963	-0.0256295	-0.0232485	-0.0193128	-0.0135232	-0.00631405	0.00151212	0.00859356	0.0144093	0.0183302	0.0217738	0.0239995	0.0245798	0.0230613	0.0192851	0.0133765	0.00556571	-0.00438932	-0.0158159	-0.0287858	-0.0432606	-0.0596456	-0.077295	-0.0944264	-0.110116	-0.124056	-0.136324	-0.146476	-0.153432	-0.15584	-0.151882	-0.141079	-0.123279	-0.0983466	-0.0706205	-0.0300421	0.019649	0.0778549	0.143273	0.215491	0.293431	0.375891	0.460972	0.546537	0.630897	0.712385	0.789695
26.5978	0.0785336	0.0630743	0.0515109	0.0430339	0.0363106	0.0305325	0.0255924	0.0220075	0.0191197	0.0156471	0.0110137	0.00633014	0.000120106	-0.00735581	-0.0164053	-0.0272345	-0.0399191	-0.0543389	-0.0703328	-0.0876534	-0.105113	-0.122986	-0.141282	-0.160076	-0.178709	-0.195854	-0.210888	-0.223028	-0.232329	-0.238376	-0.240282	-0.236816	-0.227005	-0.210527	-0.187332	-0.156953	-0.124431	-0.0783504	-0.0238977	0.0381387	0.106361	0.180328	0.259398	0.343181	0.429838	0.517549	0.604428	0.688217	0.76715
25.8993	0.14207	0.122481	0.105415	0.0908633	0.0782544	0.0660747	0.0538249	0.0420058	0.0307542	0.0194517	0.00737781	-0.00338275	-0.0169758	-0.0321173	-0.0482503	-0.0651897	-0.0828607	-0.101565	-0.121435	-0.142131	-0.162783	-0.182992	-0.202103	-0.21978	-0.235776	-0.249871	-0.261613	-0.270132	-0.274542	-0.274092	-0.268278	-0.256621	-0.238923	-0.214959	-0.184254	-0.146164	-0.107277	-0.0545752	0.0053167	0.0717284	0.143933	0.221247	0.302792	0.387969	0.475165	0.562813	0.649392	0.732805	0.810998
25.2192	0.178406	0.158702	0.14004	0.122841	0.10694	0.0912747	0.074599	0.0572942	0.0400931	0.0229938	0.00546177	-0.0101984	-0.0297964	-0.0504997	-0.0714156	-0.092168	-0.112759	-0.133656	-0.154994	-0.176406	-0.19713	-0.216414	-0.233257	-0.247158	-0.257974	-0.26589	-0.270512	-0.27132	-0.267366	-0.257338	-0.240855	-0.21793	-0.188765	-0.153295	-0.111001	-0.061705	-0.013849	0.0480923	0.115958	0.189438	0.268008	0.351118	0.437152	0.524853	0.612635	0.699226	0.783454	0.863756	0.938626
24.5569	0.198741	0.181636	0.164052	0.146391	0.128921	0.111232	0.0923069	0.0721331	0.0511624	0.0297934	0.00769548	-0.0121493	-0.0363962	-0.0614322	-0.0865332	-0.111456	-0.136192	-0.160741	-0.184738	-0.207671	-0.228843	-0.247895	-0.264157	-0.276918	-0.285504	-0.289539	-0.288661	-0.282787	-0.271421	-0.253458	-0.228524	-0.196467	-0.157176	-0.110531	-0.0565976	0.00458024	0.0624563	0.135841	0.21478	0.298685	0.386783	0.478417	0.572021	0.66604	0.758788	0.848911	0.935112	1.01622	1.09102
23.912	0.173293	0.161391	0.148233	0.133974	0.119029	0.103523	0.0872334	0.0700012	0.0514417	0.031878	0.0110818	-0.00750151	-0.0298666	-0.0529512	-0.0767055	-0.101055	-0.125678	-0.150021	-0.173307	-0.194932	-0.214596	-0.232121	-0.247385	-0.259799	-0.267965	-0.271079	-0.268637	-0.260528	-0.24632	-0.225444	-0.197642	-0.162363	-0.118875	-0.0670392	-0.00693216	0.0611149	0.125283	0.206379	0.293529	0.385778	0.481968	0.581096	0.68186	0.782569	0.881893	0.978043	1.06957	1.15536	1.23382
23.284	0.125522	0.11667	0.107152	0.0968376	0.0857014	0.074195	0.0625342	0.0506917	0.0381579	0.0245049	0.00959056	-0.0038626	-0.0198876	-0.0363655	-0.05365	-0.0717183	-0.0901397	-0.10848	-0.126077	-0.142537	-0.157497	-0.170521	-0.18169	-0.190722	-0.196314	-0.19772	-0.194344	-0.185459	-0.170469	-0.148711	-0.120011	-0.0838197	-0.0394289	0.013451	0.0748387	0.144636	0.210526	0.293902	0.383841	0.479512	0.579385	0.682162	0.786435	0.890834	0.994259	1.09483	1.19092	1.28114	1.3637
22.6725	0.120552	0.107753	0.095622	0.0837096	0.0717327	0.0597466	0.0478997	0.0364391	0.0249985	0.0130233	0.00044283	-0.0108233	-0.0238638	-0.0367884	-0.0496153	-0.0623775	-0.0748763	-0.087167	-0.0990383	-0.110269	-0.120157	-0.128244	-0.134168	-0.137799	-0.138431	-0.135828	-0.129345	-0.117863	-0.100456	-0.0761812	-0.0446695	-0.00577339	0.0405414	0.0946594	0.15652	0.226497	0.292571	0.376251	0.466643	0.563058	0.664046	0.768038	0.873697	0.979936	1.08564	1.18903	1.28832	1.38192	1.46826
22.0771	0.167899	0.147629	0.128501	0.110331	0.0929422	0.0758359	0.0588628	0.0421156	0.0252611	0.00838614	-0.00847096	-0.0229683	-0.0394892	-0.0553554	-0.0703444	-0.0843464	-0.0973207	-0.109515	-0.120898	-0.131179	-0.139672	-0.146103	-0.149764	-0.150264	-0.147178	-0.140451	-0.129503	-0.113363	-0.0911517	-0.062101	-0.0257141	0.0180065	0.0689137	0.127164	0.192737	0.265999	0.334805	0.421631	0.515028	0.614005	0.717653	0.824453	0.933159	1.0425	1.15125	1.25773	1.36021	1.45716	1.54739
21.4974	0.233953	0.207476	0.181566	0.156626	0.132421	0.10842	0.0843742	0.0600001	0.0352619	0.0105725	-0.0136601	-0.0340947	-0.0572747	-0.0796668	-0.10116	-0.121187	-0.13964	-0.156554	-0.171587	-0.184493	-0.194947	-0.202583	-0.206839	-0.206914	-0.20229	-0.192748	-0.177938	-0.157183	-0.130047	-0.0961601	-0.0551657	-0.00679016	0.0489417	0.112067	0.182733	0.261147	0.334258	0.425966	0.52369	0.626475	0.733726	0.844251	0.95683	1.06991	1.18202	1.2917	1.39727	1.49759	1.59164
20.9328	0.296301	0.265271	0.234172	0.203124	0.172079	0.140892	0.109351	0.0773115	0.044983	0.012792	-0.0185585	-0.0447723	-0.0744084	-0.103269	-0.131093	-0.15728	-0.181643	-0.203729	-0.222942	-0.239145	-0.252005	-0.261417	-0.26677	-0.267371	-0.262777	-0.252494	-0.236282	-0.213812	-0.18491	-0.149408	-0.107136	-0.0575306	-0.000480236	0.0642408	0.136694	0.216968	0.291724	0.385132	0.484041	0.587979	0.696344	0.808164	0.922472	1.03762	1.15186	1.26387	1.37219	1.47569	1.57331
20.3831	0.336566	0.302485	0.26793	0.232705	0.196921	0.160719	0.124204	0.087442	0.0506726	0.014226	-0.0215142	-0.0514254	-0.0853221	-0.118166	-0.149703	-0.179605	-0.207683	-0.233388	-0.256003	-0.275275	-0.290787	-0.302684	-0.310465	-0.313496	-0.311716	-0.304625	-0.291773	-0.27295	-0.247933	-0.216387	-0.178105	-0.132375	-0.0787581	-0.0170363	0.0526243	0.130139	0.202638	0.293627	0.390598	0.493167	0.600904	0.712754	0.827852	0.944636	1.06132	1.17659	1.28911	1.39734	1.50001
19.8478	0.344631	0.310629	0.275781	0.24017	0.203836	0.166998	0.130175	0.0932806	0.0564149	0.0195857	-0.0171642	-0.0483961	-0.0841653	-0.118813	-0.152302	-0.184489	-0.215282	-0.244293	-0.270808	-0.294297	-0.314482	-0.331305	-0.344442	-0.353358	-0.358163	-0.358318	-0.353227	-0.342459	-0.325499	-0.30173	-0.270735	-0.231656	-0.183846	-0.127251	-0.062037	0.0114415	0.0808993	0.169246	0.264936	0.367475	0.476341	0.590409	0.708538	0.829268	0.950963	1.07229	1.19168	1.30734	1.41764
19.3266	0.340425	0.308707	0.275916	0.24221	0.207704	0.172642	0.137352	0.101798	0.0659315	0.0294635	-0.00762069	-0.0397945	-0.077204	-0.114061	-0.150246	-0.185625	-0.220272	-0.253721	-0.285414	-0.314875	-0.341616	-0.365265	-0.385424	-0.401865	-0.414364	-0.422178	-0.424741	-0.421409	-0.411377	-0.393771	-0.367996	-0.333194	-0.288825	-0.234804	-0.171147	-0.0982172	-0.0283381	0.0617373	0.160568	0.26754	0.38169	0.501858	0.626614	0.754477	0.884026	1.01367	1.14166	1.26615	1.38532
18.819	0.340949	0.311588	0.281234	0.249729	0.217289	0.183868	0.149471	0.114242	0.0781321	0.0409162	0.00258113	-0.0311252	-0.0710097	-0.111264	-0.151597	-0.191645	-0.231365	-0.270385	-0.308174	-0.34448	-0.378457	-0.409479	-0.43695	-0.460404	-0.479397	-0.492998	-0.500465	-0.501068	-0.494057	-0.478312	-0.453194	-0.418018	-0.372436	-0.316218	-0.249198	-0.171499	-0.0963804	0.000908422	0.107946	0.223771	0.347138	0.476624	0.61089	0.748371	0.887553	1.02659	1.16377	1.2972	1.42513
18.3248	0.334323	0.306302	0.277877	0.248617	0.218493	0.187029	0.154199	0.12	0.0845956	0.0479445	0.0100179	-0.0235124	-0.0637398	-0.105114	-0.14743	-0.19012	-0.232832	-0.275411	-0.317457	-0.358444	-0.397587	-0.434134	-0.467255	-0.495956	-0.519659	-0.53732	-0.54782	-0.550256	-0.544106	-0.528296	-0.502025	-0.464933	-0.416638	-0.356704	-0.284804	-0.200969	-0.119649	-0.0142893	0.101427	0.226246	0.35862	0.49708	0.64027	0.786678	0.934466	1.08173	1.22685	1.36793	1.50321
17.8436	0.305522	0.27775	0.250551	0.223563	0.196379	0.168339	0.139288	0.109112	0.0779262	0.0457487	0.0125705	-0.0168724	-0.0524832	-0.08961	-0.1283	-0.168036	-0.208534	-0.249614	-0.290962	-0.331943	-0.371801	-0.409876	-0.445169	-0.476799	-0.503711	-0.524639	-0.538283	-0.543496	-0.539824	-0.526345	-0.502175	-0.46694	-0.41996	-0.360463	-0.288046	-0.202791	-0.119629	-0.0113899	0.107984	0.23698	0.37392	0.517375	0.665701	0.81732	0.970421	1.12304	1.2736	1.42017	1.56083
17.375	0.275455	0.245992	0.218191	0.191653	0.166003	0.140612	0.115178	0.0895722	0.0635408	0.0369669	0.00981889	-0.0142685	-0.0434631	-0.0741591	-0.106469	-0.140337	-0.175659	-0.212236	-0.249645	-0.287491	-0.32499	-0.361642	-0.396659	-0.429407	-0.458548	-0.482468	-0.499937	-0.509803	-0.511383	-0.50372	-0.485994	-0.457328	-0.416617	-0.362992	-0.295838	-0.215223	-0.135547	-0.0306085	0.0863939	0.213942	0.350543	0.494592	0.644325	0.79776	0.953219	1.10872	1.26258	1.41281	1.55735
16.9187	0.285279	0.250945	0.218843	0.188416	0.159664	0.132144	0.105613	0.0797407	0.0540767	0.0282755	0.00222843	-0.0205656	-0.0478697	-0.076252	-0.105898	-0.13694	-0.169359	-0.202996	-0.23748	-0.272415	-0.307331	-0.341797	-0.375443	-0.407585	-0.437015	-0.462052	-0.481613	-0.494708	-0.50044	-0.497799	-0.485728	-0.463023	-0.428464	-0.381123	-0.320359	-0.245992	-0.171519	-0.0722913	0.0395476	0.162751	0.29607	0.43794	0.58646	0.739471	0.89501	1.05117	1.20612	1.35784	1.50428
16.4744	0.339902	0.297963	0.257977	0.219661	0.183205	0.148471	0.115353	0.0833714	0.0520858	0.0210672	-0.0097536	-0.036191	-0.0671334	-0.0983944	-0.130188	-0.16251	-0.195345	-0.228557	-0.26188	-0.294927	-0.32749	-0.359315	-0.390138	-0.419397	-0.445989	-0.468704	-0.486595	-0.498839	-0.504492	-0.502437	-0.491421	-0.470335	-0.438	-0.393649	-0.336687	-0.266676	-0.196302	-0.102161	0.00447678	0.122753	0.251577	0.389543	0.53484	0.685292	0.838758	0.993198	1.14677	1.29741	1.44323
16.0417	0.413495	0.362388	0.312718	0.264623	0.218316	0.173906	0.131382	0.09041	0.0506071	0.0117554	-0.0261845	-0.0580467	-0.094464	-0.130222	-0.165384	-0.199898	-0.233668	-0.266531	-0.298287	-0.328788	-0.357885	-0.385478	-0.411219	-0.434786	-0.45529	-0.471935	-0.484148	-0.491171	-0.492044	-0.485662	-0.470975	-0.447072	-0.412905	-0.367923	-0.311589	-0.243381	-0.175399	-0.0849148	0.0173623	0.13083	0.254608	0.387332	0.527495	0.673065	0.822006	0.972206	1.12176	1.26874	1.4113
15.6205	0.483617	0.423342	0.364192	0.30648	0.25046	0.196344	0.144266	0.0941005	0.0457666	-0.000670741	-0.0452293	-0.0819523	-0.123023	-0.162245	-0.199635	-0.235097	-0.268486	-0.299507	-0.32815	-0.354535	-0.378576	-0.400118	-0.418841	-0.434488	-0.446534	-0.454407	-0.457921	-0.456395	-0.448877	-0.434575	-0.412777	-0.382762	-0.343674	-0.29507	-0.236526	-0.167542	-0.100009	-0.0113468	0.0878408	0.197171	0.315989	0.443	0.576849	0.715914	0.858347	1.0022	1.14549	1.28648	1.42345
15.2102	0.540542	0.472614	0.405523	0.339705	0.275581	0.213228	0.153044	0.0951378	0.0396902	-0.0130246	-0.0628694	-0.103341	-0.14784	-0.189339	-0.227848	-0.263271	-0.295484	-0.324149	-0.349338	-0.371303	-0.390091	-0.40544	-0.417203	-0.42506	-0.428692	-0.427853	-0.422394	-0.411829	-0.395328	-0.372479	-0.342821	-0.305849	-0.260824	-0.207386	-0.145148	-0.0736949	-0.00513427	0.0834935	0.181225	0.287853	0.402822	0.525096	0.653413	0.786338	0.922309	1.05953	1.19627	1.33084	1.46167
14.8108	0.581827	0.508278	0.435538	0.364004	0.294067	0.225929	0.160015	0.0966368	0.0361496	-0.0209944	-0.0746842	-0.117928	-0.165054	-0.208515	-0.248211	-0.283976	-0.315719	-0.34331	-0.366763	-0.386277	-0.401929	-0.413503	-0.420787	-0.423614	-0.42169	-0.414967	-0.40331	-0.386376	-0.36351	-0.334405	-0.298777	-0.25625	-0.206226	-0.148418	-0.0824767	-0.00806661	0.0623616	0.152284	0.250319	0.356251	0.469585	0.589326	0.714419	0.843467	0.975144	1.10779	1.23984	1.36978	1.49607
14.4218	0.606177	0.529338	0.453553	0.37909	0.306217	0.23525	0.166594	0.100597	0.0376273	-0.0218788	-0.0778839	-0.123049	-0.172341	-0.217922	-0.259577	-0.296975	-0.330128	-0.358992	-0.383554	-0.403815	-0.419691	-0.431012	-0.43752	-0.439192	-0.435736	-0.42704	-0.413029	-0.393421	-0.367684	-0.335492	-0.296555	-0.250552	-0.197057	-0.135875	-0.0667131	0.010663	0.0833912	0.175611	0.275464	0.382622	0.496488	0.616006	0.740273	0.868041	0.99798	1.12864	1.2584	1.38595	1.50979
14.0431	0.612262	0.534785	0.458746	0.384274	0.311574	0.240874	0.172541	0.106813	0.0438978	-0.0159406	-0.07269	-0.118848	-0.169746	-0.217386	-0.261516	-0.301733	-0.337972	-0.370151	-0.39826	-0.422042	-0.441182	-0.455422	-0.464544	-0.46842	-0.466835	-0.45951	-0.44637	-0.427153	-0.401328	-0.368563	-0.328491	-0.280826	-0.225229	-0.161611	-0.0898174	-0.00976842	0.0652579	0.160128	0.262404	0.371622	0.486989	0.607457	0.732136	0.859931	0.989516	1.1195	1.24829	1.37455	1.49683
13.6743	0.600172	0.525008	0.451669	0.380105	0.310475	0.24287	0.177468	0.11434	0.0534916	-0.00499396	-0.0611686	-0.107462	-0.159262	-0.208584	-0.255161	-0.298643	-0.338762	-0.37538	-0.408349	-0.437239	-0.46153	-0.480823	-0.494823	-0.503189	-0.505672	-0.501964	-0.491794	-0.474895	-0.450696	-0.418859	-0.379037	-0.330942	-0.274328	-0.209118	-0.135355	-0.0531648	0.0238008	0.120942	0.225322	0.336242	0.452858	0.574139	0.699149	0.82679	0.95589	1.08501	1.21261	1.33727	1.45756
13.3152	0.573914	0.50357	0.435299	0.36892	0.304414	0.241779	0.180932	0.121745	0.0640964	0.00797014	-0.0467614	-0.0925193	-0.1445	-0.194898	-0.243414	-0.289659	-0.333404	-0.374331	-0.412086	-0.446146	-0.475877	-0.500772	-0.520317	-0.534065	-0.541545	-0.542421	-0.536225	-0.522601	-0.501001	-0.4711	-0.432555	-0.38512	-0.328641	-0.26308	-0.188635	-0.105531	-0.027707	0.0703446	0.175481	0.286769	0.403431	0.524359	0.648642	0.775117	0.902642	1.02985	1.15524	1.2774	1.39482
12.9655	0.540167	0.475815	0.413606	0.353268	0.294642	0.23756	0.181722	0.126873	0.0728308	0.0194879	-0.0332338	-0.0778725	-0.129248	-0.17979	-0.229191	-0.276993	-0.32306	-0.366946	-0.408115	-0.446027	-0.479981	-0.509412	-0.53366	-0.55225	-0.564465	-0.569778	-0.567677	-0.557686	-0.539332	-0.512294	-0.47618	-0.43078	-0.375986	-0.311929	-0.238821	-0.1569	-0.0800589	0.0167553	0.120491	0.230292	0.345266	0.464246	0.586376	0.710433	0.835174	0.959392	1.08163	1.20049	1.31451
12.625	0.506567	0.447861	0.391258	0.336405	0.283112	0.230995	0.179663	0.128806	0.0781827	0.0276247	-0.0228726	-0.0660205	-0.116163	-0.165985	-0.215168	-0.2633	-0.310166	-0.355346	-0.398237	-0.438248	-0.4747	-0.507	-0.534497	-0.55658	-0.572488	-0.581464	-0.582944	-0.57645	-0.561554	-0.537906	-0.505059	-0.462782	-0.411019	-0.349978	-0.279833	-0.200842	-0.126491	-0.0326252	0.0681493	0.175102	0.287183	0.403238	0.522351	0.64327	0.764713	0.885518	1.00433	1.1198	1.23056
12.2935	0.479502	0.425172	0.372806	0.322075	0.272737	0.224307	0.176383	0.128603	0.0806664	0.0324225	-0.0161121	-0.0578352	-0.106611	-0.155393	-0.203837	-0.251616	-0.298392	-0.34377	-0.387171	-0.427989	-0.465556	-0.499321	-0.528625	-0.552732	-0.570931	-0.58238	-0.586406	-0.582627	-0.570606	-0.549924	-0.520128	-0.480967	-0.432408	-0.374554	-0.307591	-0.231812	-0.160227	-0.0695737	0.0281196	0.132069	0.241229	0.354431	0.470657	0.588643	0.707127	0.82494	0.940814	1.05347	1.16167
11.9706	0.463175	0.411445	0.361542	0.313139	0.265951	0.219552	0.173511	0.127455	0.0810729	0.0342357	-0.0130244	-0.0537814	-0.101542	-0.149438	-0.197158	-0.244343	-0.290658	-0.335599	-0.378662	-0.419305	-0.456812	-0.490682	-0.520191	-0.544653	-0.5633	-0.575339	-0.580203	-0.577409	-0.566593	-0.547249	-0.518975	-0.481578	-0.434942	-0.379066	-0.314171	-0.240547	-0.17092	-0.0825714	0.0128598	0.114467	0.221331	0.332253	0.446155	0.561753	0.677864	0.793338	0.906902	1.0174	1.12365
11.6563	0.460551	0.409233	0.359709	0.31156	0.264501	0.218187	0.172188	0.126171	0.0799019	0.0332233	-0.0138081	-0.0543346	-0.101799	-0.149282	-0.196562	-0.243227	-0.288929	-0.33307	-0.375118	-0.414648	-0.450935	-0.48341	-0.511402	-0.534274	-0.551212	-0.561579	-0.564937	-0.560723	-0.548622	-0.52818	-0.499044	-0.461037	-0.414047	-0.358117	-0.293448	-0.220283	-0.151241	-0.063778	0.0305479	0.130883	0.236265	0.345539	0.457654	0.57135	0.685464	0.79893	0.910522	1.01914	1.12364
11.3502	0.471505	0.418624	0.367489	0.317668	0.268895	0.220857	0.173205	0.125683	0.0781095	0.0303314	-0.0175953	-0.0587608	-0.10677	-0.154594	-0.202004	-0.248547	-0.293825	-0.337238	-0.378173	-0.416248	-0.450721	-0.480991	-0.506434	-0.52645	-0.540301	-0.547439	-0.547513	-0.539989	-0.524584	-0.500931	-0.468771	-0.42792	-0.378393	-0.320341	-0.253943	-0.179436	-0.109513	-0.0213835	0.0731922	0.173495	0.278428	0.386928	0.498021	0.610537	0.723301	0.835295	0.945407	1.05254	1.15558
11.0521	0.48943	0.433813	0.37993	0.327433	0.276036	0.225444	0.175397	0.125738	0.0762855	0.0268927	-0.0224205	-0.0646078	-0.113582	-0.162153	-0.210046	-0.256799	-0.301963	-0.344973	-0.38519	-0.422094	-0.455016	-0.483336	-0.506424	-0.523719	-0.534599	-0.538501	-0.535123	-0.524013	-0.504911	-0.477483	-0.4416	-0.397114	-0.344144	-0.282951	-0.213773	-0.136821	-0.0650678	0.0248288	0.120816	0.222183	0.327828	0.436674	0.547859	0.660283	0.772789	0.884366	0.993948	1.10048	1.20285
10.7619	0.503351	0.444788	0.38817	0.333161	0.279485	0.226814	0.174985	0.123891	0.0732878	0.0230299	-0.0269079	-0.0694493	-0.118659	-0.167264	-0.214977	-0.261369	-0.305989	-0.348327	-0.387739	-0.423578	-0.455203	-0.482057	-0.503478	-0.518885	-0.527737	-0.529478	-0.523753	-0.510185	-0.488517	-0.458413	-0.419806	-0.372643	-0.317078	-0.25338	-0.181885	-0.102772	-0.029353	0.062316	0.159904	0.262621	0.369444	0.479313	0.591353	0.704511	0.817685	0.929845	1.03989	1.14678	1.24943
10.4792	0.505404	0.444348	0.385712	0.329103	0.274246	0.220819	0.168667	0.117645	0.0674769	0.0179545	-0.0309533	-0.0723964	-0.120138	-0.167083	-0.21299	-0.25746	-0.300147	-0.340552	-0.378098	-0.412147	-0.441992	-0.467174	-0.487062	-0.500997	-0.508482	-0.509	-0.502116	-0.487469	-0.464775	-0.43373	-0.394204	-0.346212	-0.289899	-0.225446	-0.153218	-0.0734331	0.000518426	0.0928092	0.190988	0.294243	0.401592	0.51208	0.624737	0.738523	0.852367	0.965256	1.07603	1.18358	1.28694
10.204	0.495056	0.432267	0.372508	0.315358	0.260485	0.207624	0.156527	0.106993	0.058772	0.0115369	-0.0347418	-0.0737032	-0.118325	-0.16194	-0.204392	-0.245362	-0.28459	-0.321629	-0.355995	-0.387149	-0.414382	-0.437224	-0.455145	-0.467489	-0.473719	-0.473356	-0.465991	-0.451129	-0.428477	-0.397775	-0.358882	-0.311752	-0.256462	-0.193116	-0.121985	-0.0433582	0.0296343	0.120837	0.217936	0.320204	0.426658	0.536432	0.648566	0.761986	0.875622	0.988457	1.09931	1.20704	1.31071
9.93606	0.47695	0.413231	0.353114	0.296207	0.242197	0.190756	0.141549	0.0943316	0.0488518	0.00475131	-0.0380719	-0.0738537	-0.114523	-0.15401	-0.192205	-0.228936	-0.263962	-0.296918	-0.327465	-0.355149	-0.379341	-0.399542	-0.415303	-0.426009	-0.431124	-0.430165	-0.42274	-0.408288	-0.386458	-0.357033	-0.31987	-0.274821	-0.221849	-0.161013	-0.0924945	-0.0165306	0.0541785	0.142715	0.237165	0.336916	0.440975	0.54857	0.658786	0.770545	0.88276	0.994377	1.10426	1.2113	1.31451
9.67512	0.456161	0.392331	0.332553	0.276472	0.223852	0.174213	0.127199	0.082542	0.0399197	-0.000951257	-0.0402931	-0.0729273	-0.109744	-0.145278	-0.179455	-0.21221	-0.243322	-0.272555	-0.299645	-0.324223	-0.345756	-0.363801	-0.377919	-0.387531	-0.392157	-0.391283	-0.384447	-0.371166	-0.350994	-0.323695	-0.28912	-0.247069	-0.197366	-0.140029	-0.07518	-0.00294866	0.064522	0.149251	0.239944	0.336049	0.436651	0.540999	0.648228	0.757313	0.867153	0.976628	1.08472	1.19034	1.29244
9.42104	0.435924	0.372886	0.314141	0.259457	0.20853	0.160831	0.116014	0.0737868	0.0337689	-0.00431003	-0.0407015	-0.0707328	-0.104455	-0.1369	-0.16804	-0.197818	-0.22612	-0.25276	-0.277547	-0.300117	-0.320038	-0.337003	-0.350527	-0.360069	-0.365186	-0.365318	-0.359937	-0.348675	-0.330995	-0.306597	-0.275283	-0.236834	-0.191005	-0.137753	-0.0771063	-0.0091973	0.0545345	0.134882	0.22132	0.313249	0.409892	0.510509	0.614239	0.720142	0.827081	0.933996	1.03989	1.14364	1.24432
9.17363	0.418249	0.356833	0.299814	0.246984	0.197923	0.152185	0.109366	0.0691532	0.0311953	-0.00486304	-0.039216	-0.0674937	-0.0992569	-0.129809	-0.159185	-0.187318	-0.214169	-0.239587	-0.263404	-0.285279	-0.304818	-0.321805	-0.335788	-0.346231	-0.352659	-0.354529	-0.351293	-0.34253	-0.327757	-0.306611	-0.278798	-0.244059	-0.202176	-0.153013	-0.0965508	-0.0329615	0.0270329	0.103019	0.18518	0.272937	0.365579	0.462439	0.562648	0.665231	0.769111	0.873329	0.976857	1.0786	1.17767
8.93272	0.403971	0.344753	0.289889	0.239101	0.191949	0.148016	0.10685	0.0681653	0.031604	-0.00321226	-0.0364488	-0.0638315	-0.0946689	-0.124455	-0.153184	-0.180827	-0.207329	-0.232595	-0.256454	-0.278572	-0.298579	-0.316273	-0.331256	-0.34301	-0.351011	-0.354771	-0.353725	-0.347376	-0.335313	-0.317155	-0.292511	-0.261101	-0.22271	-0.17719	-0.124494	-0.0648022	-0.00822647	0.0637571	0.141911	0.225741	0.314541	0.407723	0.504424	0.603631	0.704346	0.805711	0.906711	1.00626	1.10347
8.69813	0.392239	0.335536	0.282987	0.234273	0.188992	0.146667	0.106861	0.0692985	0.0336227	-0.000479295	-0.0332273	-0.0603054	-0.0908861	-0.120574	-0.149305	-0.177071	-0.203807	-0.229413	-0.253717	-0.276401	-0.297118	-0.315616	-0.331528	-0.34439	-0.353649	-0.358874	-0.359498	-0.355018	-0.34502	-0.329137	-0.306986	-0.278253	-0.242701	-0.200226	-0.150791	-0.0945227	-0.0410194	0.027284	0.101658	0.181668	0.266666	0.356077	0.449079	0.544697	0.64199	0.74019	0.838325	0.935327	1.03031
8.46971	0.382201	0.328076	0.27776	0.231027	0.187439	0.146501	0.107818	0.0710868	0.0360023	0.00230867	-0.0302398	-0.0572883	-0.0879337	-0.117748	-0.146699	-0.174765	-0.201859	-0.227818	-0.252504	-0.275619	-0.296834	-0.315826	-0.332235	-0.345646	-0.355553	-0.361533	-0.363064	-0.359704	-0.351	-0.336597	-0.31622	-0.289486	-0.256192	-0.216249	-0.169655	-0.116495	-0.0658293	-0.00104572	0.0696599	0.145809	0.226899	0.312325	0.40133	0.493068	0.586674	0.681381	0.776268	0.870386	0.962831
8.24728	0.374495	0.322617	0.274205	0.22908	0.186779	0.146866	0.108923	0.0726912	0.0379166	0.00436006	-0.028166	-0.0552891	-0.0861253	-0.116117	-0.145282	-0.173566	-0.200868	-0.226961	-0.251739	-0.274912	-0.296154	-0.315135	-0.331502	-0.344832	-0.35473	-0.360757	-0.362469	-0.359478	-0.351347	-0.337752	-0.318461	-0.293148	-0.261634	-0.223801	-0.179692	-0.129364	-0.0813628	-0.0199401	0.0471574	0.119485	0.1966	0.277937	0.362804	0.450498	0.540252	0.631316	0.722833	0.813946	0.903749
8.0307	0.370761	0.320377	0.273156	0.228917	0.187218	0.147687	0.109923	0.0737178	0.0388623	0.00514221	-0.0275886	-0.0548938	-0.085977	-0.116159	-0.14545	-0.173786	-0.201034	-0.226952	-0.251438	-0.274202	-0.294913	-0.3133	-0.329021	-0.341667	-0.350893	-0.356294	-0.357518	-0.35422	-0.346015	-0.332636	-0.313848	-0.289433	-0.259227	-0.223113	-0.181111	-0.133276	-0.0877187	-0.0294005	0.0342875	0.10299	0.176263	0.25364	0.334525	0.418294	0.504296	0.59185	0.680144	0.768375	0.855698
7.8198	0.372544	0.322606	0.275596	0.231266	0.189269	0.149272	0.110963	0.074151	0.0386724	0.00436995	-0.0288856	-0.0565552	-0.0879705	-0.118408	-0.147761	-0.175984	-0.202901	-0.228319	-0.252127	-0.273987	-0.293628	-0.310811	-0.325271	-0.336645	-0.344561	-0.348708	-0.348816	-0.344568	-0.335664	-0.321927	-0.303106	-0.279018	-0.249602	-0.214749	-0.174397	-0.128604	-0.0851315	-0.0295243	0.0311085	0.0965259	0.16631	0.240064	0.317346	0.397519	0.480055	0.564387	0.64974	0.73534	0.820461
7.61444	0.380748	0.330162	0.282252	0.236806	0.193552	0.152185	0.112497	0.0743418	0.0375971	0.00216884	-0.0320506	-0.0603848	-0.0923693	-0.123196	-0.152675	-0.180721	-0.207166	-0.231862	-0.25467	-0.27526	-0.293421	-0.308938	-0.321645	-0.331214	-0.337296	-0.33967	-0.338117	-0.332375	-0.32223	-0.307556	-0.28817	-0.263887	-0.23472	-0.200562	-0.161325	-0.117061	-0.0751961	-0.0218402	0.0362259	0.098792	0.165553	0.236137	0.31021	0.387178	0.4666	0.548002	0.630708	0.713961	0.797061
7.41447	0.395466	0.343293	0.293545	0.246096	0.200718	0.157154	0.115286	0.075037	0.0363324	-0.000855752	-0.0366	-0.0660485	-0.0990384	-0.130573	-0.160444	-0.188489	-0.214576	-0.238584	-0.26034	-0.279584	-0.29614	-0.309817	-0.320548	-0.328025	-0.332	-0.33229	-0.328737	-0.321173	-0.309413	-0.293403	-0.273029	-0.248151	-0.21877	-0.184823	-0.146225	-0.103005	-0.062338	-0.0107499	0.0452203	0.105401	0.169577	0.237448	0.308707	0.382844	0.459497	0.538247	0.618521	0.699599	0.780794
7.21976	0.415735	0.361428	0.309281	0.259253	0.211136	0.164765	0.120098	0.0771092	0.0357948	-0.00382123	-0.0417336	-0.0728254	-0.107437	-0.140179	-0.170924	-0.19943	-0.225583	-0.249262	-0.270277	-0.288481	-0.303684	-0.315757	-0.324653	-0.330157	-0.33211	-0.330367	-0.324834	-0.315429	-0.301995	-0.284553	-0.263035	-0.237396	-0.207569	-0.173554	-0.135285	-0.0927782	-0.0530335	-0.00283238	0.0514237	0.109626	0.171597	0.237143	0.305938	0.377583	0.451804	0.528187	0.606184	0.685226	0.764629
7.03016	0.439804	0.383264	0.32856	0.275717	0.224589	0.175108	0.127265	0.0810994	0.0367052	-0.00588321	-0.0465525	-0.0798045	-0.116663	-0.151278	-0.183507	-0.213155	-0.240027	-0.264012	-0.284954	-0.302748	-0.317215	-0.328287	-0.335905	-0.339978	-0.340385	-0.337063	-0.329976	-0.319073	-0.304291	-0.285683	-0.26323	-0.236929	-0.206737	-0.172656	-0.134654	-0.092762	-0.0538075	-0.00479694	0.0480045	0.104517	0.164601	0.228107	0.294758	0.364229	0.436307	0.510604	0.586581	0.663753	0.74149
6.84554	0.465649	0.407094	0.35001	0.294451	0.240352	0.187735	0.13661	0.0870888	0.0393541	-0.00654789	-0.0503874	-0.0862213	-0.125858	-0.162963	-0.197323	-0.22881	-0.257146	-0.282221	-0.303921	-0.322136	-0.336725	-0.347633	-0.354841	-0.358318	-0.357985	-0.353851	-0.345949	-0.334245	-0.318764	-0.299577	-0.276711	-0.250161	-0.21997	-0.186103	-0.148572	-0.10742	-0.0692883	-0.0214393	0.0300161	0.0850066	0.143423	0.205142	0.269952	0.337573	0.407836	0.480354	0.554653	0.630253	0.706558
6.66576	0.491227	0.431013	0.371897	0.313924	0.257137	0.201577	0.14733	0.0945607	0.0434749	-0.00579031	-0.0529289	-0.0915413	-0.134254	-0.17424	-0.211251	-0.245111	-0.275549	-0.302446	-0.325687	-0.345175	-0.360782	-0.372457	-0.380235	-0.384111	-0.384034	-0.380067	-0.372293	-0.360737	-0.34544	-0.326507	-0.303994	-0.277873	-0.24824	-0.215111	-0.178465	-0.138361	-0.101219	-0.0546354	-0.00455052	0.0489951	0.105897	0.166065	0.229325	0.29547	0.364275	0.435423	0.508489	0.582968	0.658276
6.49071	0.514434	0.452993	0.392265	0.332336	0.273297	0.215195	0.158217	0.10256	0.04844	-0.00390962	-0.0541644	-0.0954315	-0.141208	-0.18414	-0.223995	-0.260485	-0.293408	-0.322622	-0.347992	-0.369448	-0.386831	-0.400119	-0.409385	-0.414625	-0.415813	-0.413053	-0.406447	-0.396075	-0.381968	-0.364256	-0.34299	-0.318168	-0.289851	-0.258131	-0.222948	-0.18432	-0.148469	-0.103396	-0.0548072	-0.00272145	0.0527544	0.111583	0.173592	0.238605	0.306359	0.376611	0.448941	0.522823	0.597705
6.32025	0.533162	0.471008	0.409209	0.34792	0.287219	0.227191	0.168091	0.110154	0.0535939	-0.00127004	-0.0541318	-0.0976742	-0.146155	-0.191778	-0.234318	-0.27341	-0.308886	-0.34061	-0.368423	-0.392266	-0.411968	-0.42753	-0.439025	-0.446469	-0.449838	-0.449221	-0.444792	-0.436601	-0.424696	-0.409158	-0.390076	-0.36746	-0.341298	-0.311706	-0.278629	-0.242016	-0.207829	-0.164606	-0.117725	-0.0672389	-0.0131913	0.0443982	0.10536	0.169511	0.23658	0.306363	0.378425	0.452233	0.52729
6.15428	0.545864	0.48363	0.421453	0.359512	0.297892	0.236717	0.176271	0.116822	0.0585962	0.0019275	-0.0528603	-0.0981447	-0.14875	-0.196601	-0.241425	-0.282875	-0.320764	-0.354962	-0.385329	-0.411762	-0.434133	-0.45242	-0.466684	-0.476971	-0.483247	-0.485585	-0.484178	-0.479032	-0.470205	-0.457732	-0.441711	-0.422121	-0.398946	-0.372203	-0.341863	-0.307824	-0.275707	-0.234722	-0.189851	-0.141152	-0.0886166	-0.0322611	0.0277568	0.0912043	0.157877	0.227517	0.299675	0.373842	0.449537
5.99266	0.552153	0.490516	0.428702	0.366825	0.305063	0.243554	0.182561	0.122402	0.0632958	0.00559355	-0.0504076	-0.0968563	-0.148966	-0.198511	-0.245166	-0.288644	-0.328726	-0.36525	-0.398138	-0.42722	-0.452447	-0.473756	-0.49117	-0.504767	-0.514479	-0.520396	-0.522659	-0.521239	-0.51618	-0.507494	-0.495226	-0.479343	-0.459822	-0.436556	-0.409489	-0.378534	-0.348856	-0.310484	-0.26794	-0.221243	-0.170357	-0.115313	-0.0562654	0.0065658	0.0729958	0.142676	0.215182	0.290034	0.366704
5.83528	0.55289	0.492433	0.431589	0.370437	0.309211	0.248058	0.187215	0.127023	0.0677021	0.00960124	-0.0470076	-0.0941273	-0.147215	-0.19795	-0.246032	-0.291199	-0.333228	-0.371926	-0.407235	-0.43899	-0.467149	-0.491632	-0.512435	-0.529622	-0.543115	-0.553015	-0.559368	-0.562153	-0.561353	-0.556973	-0.548972	-0.537303	-0.521897	-0.502583	-0.479236	-0.451758	-0.424834	-0.389374	-0.349407	-0.304906	-0.255812	-0.202171	-0.144139	-0.0818869	-0.0156524	0.0541917	0.127228	0.202957	0.280808
5.68204	0.549816	0.490905	0.431414	0.37144	0.311202	0.250875	0.190667	0.130915	0.071836	0.0137827	-0.0429946	-0.0904391	-0.144109	-0.195677	-0.244889	-0.29149	-0.335262	-0.376004	-0.413642	-0.448043	-0.479151	-0.506872	-0.531194	-0.552114	-0.5696	-0.583696	-0.594386	-0.601645	-0.605394	-0.605609	-0.602181	-0.595023	-0.583992	-0.5689	-0.549547	-0.525786	-0.501806	-0.469435	-0.432188	-0.389991	-0.342757	-0.290579	-0.233561	-0.171861	-0.10577	-0.0356615	0.0380375	0.114794	0.193991
5.53282	0.544842	0.487608	0.429639	0.371064	0.312039	0.252778	0.193474	0.134398	0.0758103	0.0180387	-0.0386688	-0.0862572	-0.140298	-0.192528	-0.2427	-0.290604	-0.336002	-0.378726	-0.418639	-0.455657	-0.489721	-0.520713	-0.548606	-0.573328	-0.594904	-0.613267	-0.628404	-0.64024	-0.648651	-0.653549	-0.654797	-0.652235	-0.645634	-0.634806	-0.619515	-0.599518	-0.578495	-0.549211	-0.514665	-0.474704	-0.429281	-0.378493	-0.322369	-0.261121	-0.195044	-0.12451	-0.0499792	0.027968	0.108693
5.38752	0.539487	0.483925	0.427509	0.370368	0.312628	0.254484	0.19614	0.137815	0.0797834	0.0223529	-0.0342406	-0.0819214	-0.1363	-0.189166	-0.240275	-0.289459	-0.336477	-0.381173	-0.423397	-0.463069	-0.500111	-0.534399	-0.56586	-0.594432	-0.620082	-0.642709	-0.662275	-0.678645	-0.691668	-0.701176	-0.707008	-0.708924	-0.706633	-0.699914	-0.688504	-0.672094	-0.653849	-0.62744	-0.595352	-0.557396	-0.513555	-0.463866	-0.408378	-0.347331	-0.281015	-0.209808	-0.134218	-0.0548733	0.027576
5.24604	0.534764	0.480798	0.425862	0.370088	0.313587	0.256505	0.199067	0.141442	0.0839149	0.0267558	-0.0298046	-0.0776305	-0.132456	-0.186054	-0.23819	-0.288727	-0.337434	-0.38417	-0.428776	-0.471154	-0.511204	-0.548803	-0.58382	-0.616225	-0.645879	-0.6727	-0.696565	-0.717321	-0.734759	-0.748661	-0.758815	-0.764906	-0.766614	-0.763657	-0.755738	-0.74253	-0.726708	-0.702769	-0.672713	-0.636352	-0.593688	-0.544672	-0.489439	-0.428205	-0.361289	-0.289082	-0.212153	-0.131151	-0.0467589
5.10827	0.531077	0.478612	0.425062	0.370555	0.315181	0.259066	0.202412	0.145386	0.088253	0.0312427	-0.0254097	-0.0735046	-0.128918	-0.183385	-0.236698	-0.28869	-0.339191	-0.388051	-0.435115	-0.480249	-0.523328	-0.564211	-0.602759	-0.638888	-0.672436	-0.70328	-0.731235	-0.756123	-0.777666	-0.795622	-0.809699	-0.819534	-0.824796	-0.825124	-0.820166	-0.809585	-0.795716	-0.773683	-0.745105	-0.709813	-0.667775	-0.618944	-0.563483	-0.501621	-0.433689	-0.360138	-0.281572	-0.198651	-0.11213
4.97412	0.52838	0.477323	0.425069	0.37172	0.317356	0.262109	0.206131	0.149593	0.0927463	0.0357713	-0.0210932	-0.0695848	-0.12572	-0.181183	-0.235791	-0.289336	-0.341708	-0.392747	-0.442284	-0.490162	-0.536229	-0.580324	-0.622306	-0.661989	-0.699245	-0.733864	-0.765627	-0.794297	-0.819571	-0.841148	-0.858662	-0.87174	-0.880005	-0.883048	-0.880454	-0.871854	-0.859406	-0.838659	-0.810962	-0.776156	-0.734169	-0.685018	-0.628843	-0.565902	-0.496558	-0.421342	-0.340868	-0.255826	-0.167021
4.84349	0.526247	0.476527	0.425488	0.373219	0.319789	0.265328	0.209963	0.153844	0.097201	0.0402072	-0.0169376	-0.0658828	-0.122791	-0.179296	-0.23522	-0.290352	-0.344585	-0.397765	-0.449701	-0.500224	-0.549153	-0.596313	-0.641507	-0.684515	-0.725187	-0.763257	-0.798457	-0.830499	-0.859056	-0.883753	-0.904193	-0.919969	-0.930657	-0.935813	-0.934969	-0.927727	-0.916152	-0.896081	-0.868688	-0.833805	-0.791359	-0.741413	-0.684117	-0.619735	-0.548698	-0.471575	-0.389005	-0.301739	-0.210585
4.71629	0.524016	0.475595	0.425732	0.374506	0.321982	0.268283	0.213528	0.157825	0.101392	0.0444058	-0.0129918	-0.0623579	-0.119992	-0.177471	-0.23463	-0.291269	-0.347247	-0.402413	-0.456553	-0.509497	-0.561051	-0.611017	-0.659106	-0.705111	-0.748804	-0.789916	-0.828107	-0.863061	-0.894396	-0.921676	-0.944503	-0.962411	-0.974944	-0.981604	-0.981925	-0.97548	-0.964284	-0.944354	-0.916764	-0.881327	-0.838012	-0.786913	-0.728193	-0.662147	-0.589264	-0.510126	-0.425426	-0.33595	-0.242522
4.59244	0.521007	0.473883	0.425193	0.375017	0.323429	0.270536	0.21643	0.161214	0.105078	0.0481819	-0.00934018	-0.0590048	-0.117199	-0.175464	-0.233658	-0.291582	-0.349075	-0.405932	-0.461965	-0.516991	-0.570816	-0.623166	-0.673736	-0.722274	-0.768507	-0.812137	-0.852796	-0.89011	-0.923641	-0.952944	-0.977582	-0.997046	-1.01084	-1.01842	-1.01936	-1.0132	-1.00199	-0.981743	-0.953533	-0.917196	-0.872736	-0.820264	-0.75997	-0.692222	-0.617496	-0.536414	-0.449718	-0.358204	-0.26275
4.47183	0.516679	0.470857	0.423367	0.374293	0.323711	0.271701	0.218339	0.163733	0.108034	0.0513892	-0.00606749	-0.0558326	-0.114331	-0.173114	-0.232036	-0.2909	-0.349528	-0.407684	-0.465183	-0.52184	-0.577435	-0.631642	-0.684144	-0.734625	-0.782808	-0.828332	-0.870831	-0.909851	-0.944937	-0.975636	-1.00145	-1.02186	-1.03631	-1.04427	-1.0453	-1.03896	-1.02738	-1.00646	-0.977323	-0.93987	-0.894117	-0.840206	-0.778371	-0.70902	-0.632621	-0.549844	-0.461452	-0.368261	-0.271186
4.3544	0.510624	0.466106	0.419883	0.371984	0.322493	0.271479	0.218984	0.165145	0.110062	0.0538883	-0.00325151	-0.0528625	-0.111327	-0.170285	-0.22954	-0.288917	-0.348197	-0.407176	-0.465619	-0.523347	-0.580085	-0.635519	-0.689284	-0.741022	-0.790446	-0.837148	-0.880747	-0.920728	-0.95666	-0.988047	-1.01435	-1.03505	-1.04952	-1.05731	-1.05793	-1.05098	-1.03874	-1.01686	-0.986568	-0.94786	-0.900782	-0.845496	-0.782298	-0.711566	-0.633823	-0.549756	-0.460135	-0.365797	-0.267661
4.24004	0.502682	0.459472	0.414559	0.367907	0.319592	0.269689	0.218221	0.165301	0.111048	0.0555894	-0.000953673	-0.0501452	-0.108226	-0.166965	-0.226109	-0.285492	-0.344894	-0.404132	-0.462921	-0.521062	-0.57825	-0.634188	-0.68845	-0.740675	-0.790536	-0.837624	-0.881487	-0.921619	-0.957599	-0.988894	-1.01495	-1.03522	-1.04908	-1.05613	-1.05586	-1.04787	-1.03467	-1.01158	-0.98002	-0.940009	-0.891668	-0.835194	-0.770898	-0.699139	-0.620486	-0.535632	-0.445365	-0.350514	-0.251999
4.12869	0.49276	0.450867	0.407303	0.361972	0.314925	0.266255	0.215958	0.164123	0.110898	0.0563887	0.000758772	-0.0477304	-0.105062	-0.163141	-0.221706	-0.28055	-0.339512	-0.39838	-0.456904	-0.51472	-0.571637	-0.627283	-0.681246	-0.733146	-0.78258	-0.829196	-0.87244	-0.911877	-0.947071	-0.977459	-1.00248	-1.02159	-1.03422	-1.03995	-1.03833	-1.02892	-1.01448	-0.989977	-0.957073	-0.915769	-0.866269	-0.80886	-0.743794	-0.671416	-0.592329	-0.507276	-0.417007	-0.322338	-0.224196
4.02027	0.480957	0.440402	0.39818	0.354205	0.308527	0.261175	0.212167	0.161595	0.109588	0.0562886	0.00184743	-0.0456537	-0.101895	-0.158881	-0.216364	-0.274158	-0.332117	-0.389995	-0.447557	-0.504355	-0.560237	-0.614799	-0.66768	-0.718423	-0.766589	-0.811835	-0.853613	-0.891521	-0.925079	-0.953748	-0.976955	-0.994237	-1.00504	-1.00889	-1.00547	-0.994313	-0.978392	-0.952294	-0.917996	-0.875489	-0.824997	-0.766904	-0.701424	-0.62886	-0.549854	-0.465188	-0.375552	-0.281747	-0.184687
PARTICIPANT 1 channel 112 PRE-disconnection ERSP
Time (ms)	-145	-138	-131	-124	-117	-110	-103	-96	-89	-82	-75	-69	-62	-55	-48	-41	-34	-27	-20	-13	-6	1	8	15	22	29	36	43	50	57	64	71	78	85	92	99	105	112	119	126	133	140	147	154	161	168	175	182	189
Frequencies: 150 Hz	0.294664	0.239649	0.18534	0.139014	0.0944535	0.0540151	0.0215005	-0.00587291	-0.0300773	-0.0530677	-0.0715366	-0.0785324	-0.0875604	-0.0976183	-0.103031	-0.102604	-0.100083	-0.0952814	-0.0897765	-0.079817	-0.0689039	-0.0577922	-0.0421757	-0.0260714	-0.0138695	-0.00264485	0.00795644	0.017504	0.0234486	0.023829	0.0209458	0.0169959	0.0102895	-0.00159681	-0.0183131	-0.035588	-0.0492203	-0.0702317	-0.0913921	-0.112019	-0.131801	-0.15297	-0.171107	-0.186238	-0.20094	-0.212429	-0.22219	-0.228106	-0.230666
146.061	0.0596955	0.035282	0.016481	0.00144178	-0.00660358	-0.00776385	-0.00502304	-0.00108475	0.00374864	0.0105783	0.0146463	0.0168051	0.0182487	0.015719	0.00986717	0.00180081	-0.00748682	-0.0202699	-0.0354099	-0.0522065	-0.0702945	-0.0894167	-0.109353	-0.133291	-0.158155	-0.185681	-0.214355	-0.246145	-0.281656	-0.318554	-0.356462	-0.397187	-0.437202	-0.477124	-0.516929	-0.552405	-0.578773	-0.608859	-0.63141	-0.650172	-0.662472	-0.670789	-0.671727	-0.668618	-0.662786	-0.65345	-0.640742	-0.624778	-0.607967
142.225	0.332931	0.268047	0.207768	0.147068	0.0910068	0.0412261	-0.00122107	-0.0364482	-0.0634329	-0.0844629	-0.0963548	-0.10018	-0.102288	-0.0993938	-0.0915532	-0.0836097	-0.0779973	-0.0731256	-0.0685274	-0.071338	-0.0792443	-0.0898865	-0.107591	-0.130258	-0.157739	-0.189921	-0.223836	-0.259912	-0.295432	-0.329464	-0.361595	-0.39062	-0.414434	-0.43352	-0.447653	-0.458233	-0.466286	-0.467786	-0.4676	-0.468841	-0.465701	-0.461986	-0.46052	-0.458951	-0.453811	-0.450248	-0.446734	-0.439439	-0.42859
138.49	0.294467	0.275814	0.254482	0.232505	0.2081	0.181367	0.152937	0.125067	0.0954595	0.0609231	0.0292623	0.00132469	-0.0394357	-0.0786218	-0.119096	-0.166383	-0.216865	-0.266469	-0.321019	-0.380388	-0.439851	-0.500339	-0.564546	-0.626016	-0.68418	-0.746367	-0.802975	-0.852252	-0.901078	-0.943532	-0.977381	-1.00737	-1.03023	-1.04687	-1.05896	-1.06475	-1.06407	-1.06477	-1.06105	-1.05394	-1.0503	-1.04588	-1.04126	-1.04116	-1.04443	-1.04554	-1.04757	-1.05722	-1.06352
134.853	0.0540659	0.0792631	0.0983045	0.117542	0.132271	0.139352	0.142047	0.139225	0.130836	0.112562	0.0889647	0.0662633	0.0338293	-0.00678777	-0.0497732	-0.0949861	-0.145075	-0.196522	-0.248878	-0.299131	-0.349974	-0.402371	-0.448174	-0.489887	-0.534662	-0.571964	-0.605457	-0.639948	-0.670453	-0.697062	-0.725705	-0.751118	-0.773399	-0.799696	-0.824838	-0.845587	-0.869612	-0.89304	-0.914053	-0.94246	-0.965868	-0.985664	-1.00847	-1.02917	-1.04333	-1.05708	-1.06914	-1.07262	-1.07477
131.312	0.0697846	0.0785604	0.0884888	0.096831	0.102449	0.106332	0.108399	0.104244	0.0964305	0.0873123	0.0695957	0.0515043	0.0264421	-0.00193171	-0.0362978	-0.0745621	-0.113051	-0.155846	-0.202389	-0.247167	-0.292667	-0.339158	-0.384795	-0.429521	-0.472255	-0.513083	-0.553279	-0.590688	-0.625204	-0.658616	-0.690697	-0.717461	-0.742518	-0.767103	-0.785226	-0.802979	-0.817368	-0.828094	-0.837636	-0.844267	-0.847454	-0.847218	-0.844248	-0.836775	-0.823463	-0.807012	-0.784989	-0.7573	-0.72469
127.863	-0.0276125	-0.0425089	-0.0488556	-0.0507207	-0.0461794	-0.0378339	-0.0238604	-0.00733992	0.00920123	0.0261864	0.0435372	0.051303	0.0612183	0.0656251	0.059278	0.0535303	0.0375225	0.0137308	-0.0120121	-0.0442196	-0.0848647	-0.126664	-0.172014	-0.222759	-0.276592	-0.333213	-0.393054	-0.457615	-0.525523	-0.59699	-0.671485	-0.750408	-0.8316	-0.914379	-0.997037	-1.08075	-1.14934	-1.22564	-1.29958	-1.36376	-1.41507	-1.46172	-1.49202	-1.50711	-1.51344	-1.50365	-1.4777	-1.44406	-1.39806
124.505	0.232313	0.197681	0.163266	0.131387	0.0969404	0.067582	0.0391727	0.012365	-0.0103956	-0.0313427	-0.0477397	-0.0592573	-0.0704224	-0.0799134	-0.0842672	-0.0889654	-0.0916752	-0.0947732	-0.097417	-0.103225	-0.108576	-0.118427	-0.133641	-0.150798	-0.171052	-0.199382	-0.229764	-0.263488	-0.303644	-0.345693	-0.390371	-0.436643	-0.483902	-0.531151	-0.57634	-0.618716	-0.654049	-0.687822	-0.719503	-0.7432	-0.762278	-0.774922	-0.779415	-0.777308	-0.771117	-0.754833	-0.735832	-0.710133	-0.6801
121.236	0.166344	0.157564	0.149464	0.135688	0.126439	0.113345	0.097027	0.0849789	0.0663706	0.0474059	0.0257541	0.00710889	-0.0190886	-0.044906	-0.0724758	-0.103206	-0.132921	-0.163787	-0.196681	-0.226313	-0.260076	-0.289925	-0.319927	-0.348598	-0.378402	-0.403848	-0.428725	-0.454379	-0.475145	-0.495349	-0.514597	-0.530993	-0.54765	-0.559445	-0.571647	-0.58286	-0.590458	-0.600119	-0.603429	-0.608827	-0.612658	-0.611134	-0.611846	-0.606488	-0.598597	-0.591282	-0.576559	-0.561997	-0.544973
118.052	0.21555	0.188246	0.1648	0.14213	0.122121	0.10406	0.0886955	0.071026	0.0565765	0.0403715	0.023365	0.0054307	-0.0163684	-0.0404265	-0.0697362	-0.0984243	-0.13264	-0.169525	-0.206697	-0.248687	-0.288425	-0.330527	-0.373306	-0.414775	-0.455757	-0.497702	-0.536911	-0.575673	-0.614109	-0.650848	-0.686929	-0.722146	-0.755716	-0.790754	-0.823453	-0.855282	-0.882182	-0.912544	-0.942005	-0.965248	-0.988701	-1.00718	-1.01862	-1.02724	-1.02844	-1.01922	-1.00842	-0.984114	-0.95324
114.952	0.29775	0.269125	0.235909	0.205837	0.174097	0.14414	0.113233	0.0845509	0.0540807	0.0240766	-0.00508362	-0.030834	-0.060914	-0.0904221	-0.121386	-0.151762	-0.184733	-0.213571	-0.244968	-0.275804	-0.30293	-0.335474	-0.362666	-0.392759	-0.423113	-0.451065	-0.482521	-0.514443	-0.544635	-0.581121	-0.615933	-0.652599	-0.693389	-0.728083	-0.76924	-0.806213	-0.83825	-0.872273	-0.903384	-0.934636	-0.957736	-0.978287	-0.992664	-1.00146	-1.00302	-1	-0.987194	-0.970405	-0.946519
111.933	0.242675	0.196433	0.155093	0.114181	0.0782211	0.0456271	0.0194031	-0.0045086	-0.0220971	-0.0348507	-0.0440909	-0.0501211	-0.0547361	-0.0576856	-0.0607481	-0.0643218	-0.0691829	-0.0799055	-0.0911551	-0.109662	-0.133251	-0.161025	-0.195946	-0.23656	-0.28251	-0.335765	-0.392598	-0.453487	-0.519707	-0.585839	-0.655253	-0.724575	-0.790573	-0.860898	-0.922671	-0.985764	-1.03464	-1.08974	-1.14009	-1.18129	-1.22294	-1.25473	-1.28451	-1.30753	-1.32266	-1.33427	-1.33478	-1.33261	-1.31934
108.993	0.171456	0.135629	0.105029	0.0750999	0.0509848	0.0281739	0.0105845	-0.00348715	-0.0146977	-0.0230581	-0.0298696	-0.0309941	-0.0356474	-0.0362409	-0.0395839	-0.0415375	-0.046433	-0.0521171	-0.0627834	-0.0762593	-0.0958558	-0.119496	-0.151005	-0.186422	-0.231516	-0.280031	-0.336643	-0.400071	-0.467869	-0.542063	-0.620193	-0.700575	-0.785284	-0.867719	-0.953085	-1.03476	-1.10346	-1.17987	-1.25213	-1.3221	-1.38269	-1.44015	-1.48958	-1.53133	-1.56722	-1.59392	-1.61522	-1.62534	-1.62963
106.131	0.272424	0.239842	0.203837	0.17419	0.140038	0.113893	0.0819691	0.0575883	0.029631	0.00431681	-0.0190456	-0.0403718	-0.0617691	-0.0851087	-0.105631	-0.126153	-0.146314	-0.167206	-0.186055	-0.207423	-0.226379	-0.249557	-0.271542	-0.297201	-0.324033	-0.355037	-0.389258	-0.425725	-0.467791	-0.51325	-0.562556	-0.616714	-0.671086	-0.731633	-0.790049	-0.853774	-0.904465	-0.968445	-1.02527	-1.08472	-1.1365	-1.18789	-1.23146	-1.27322	-1.30846	-1.3384	-1.36376	-1.38251	-1.39828
103.344	0.324735	0.270477	0.221174	0.170498	0.125919	0.0819793	0.0449802	0.00894455	-0.020214	-0.0471599	-0.0697972	-0.0858897	-0.100807	-0.111984	-0.120163	-0.126562	-0.127708	-0.127009	-0.125327	-0.120019	-0.115525	-0.10838	-0.104381	-0.0975864	-0.0954858	-0.0923121	-0.0952019	-0.098776	-0.107637	-0.118229	-0.134014	-0.152781	-0.176805	-0.201649	-0.232542	-0.261398	-0.290726	-0.320972	-0.355963	-0.385771	-0.418043	-0.444272	-0.470983	-0.492999	-0.512949	-0.529654	-0.541538	-0.552003	-0.557903
100.63	0.139629	0.118303	0.095788	0.0742579	0.0536836	0.0330135	0.0147053	-0.00266789	-0.0178575	-0.0303244	-0.0388777	-0.0458648	-0.0495028	-0.0527684	-0.0515547	-0.0499279	-0.046092	-0.0434217	-0.0382468	-0.0365857	-0.0344365	-0.0369604	-0.0396565	-0.0490108	-0.0593693	-0.0762195	-0.0950568	-0.121207	-0.147735	-0.180002	-0.214054	-0.249693	-0.288899	-0.326724	-0.364811	-0.401764	-0.431906	-0.464013	-0.493936	-0.519543	-0.54315	-0.560796	-0.577486	-0.588205	-0.598116	-0.603675	-0.609947	-0.611137	-0.613932
97.9872	0.21545	0.188736	0.162866	0.136921	0.111568	0.0872223	0.062496	0.0400301	0.017575	-0.00311245	-0.0236896	-0.0383136	-0.0570005	-0.0705348	-0.0862259	-0.0982833	-0.111734	-0.123321	-0.134724	-0.147334	-0.160206	-0.174634	-0.19111	-0.209371	-0.23082	-0.253687	-0.280109	-0.306528	-0.33717	-0.36693	-0.398351	-0.430274	-0.458949	-0.488614	-0.513848	-0.53841	-0.55388	-0.572106	-0.582896	-0.591627	-0.594547	-0.596692	-0.592756	-0.589146	-0.582731	-0.576346	-0.569894	-0.565919	-0.562249
95.4139	0.209217	0.178021	0.149976	0.124449	0.101164	0.0792721	0.0582036	0.0393042	0.0195903	0.00197263	-0.0172869	-0.0320593	-0.0485816	-0.0667305	-0.0819267	-0.0967804	-0.109738	-0.120665	-0.131439	-0.138414	-0.145695	-0.150137	-0.154556	-0.157673	-0.160994	-0.165456	-0.170385	-0.178169	-0.185395	-0.196132	-0.207342	-0.220074	-0.233723	-0.246241	-0.259327	-0.269248	-0.279659	-0.285923	-0.292148	-0.29409	-0.294007	-0.288996	-0.284133	-0.274835	-0.26363	-0.251235	-0.237275	-0.222906	-0.208271
92.9082	0.062712	0.0371416	0.016543	-0.00128086	-0.0136176	-0.0234561	-0.0269719	-0.0304578	-0.0288895	-0.0278482	-0.022487	-0.0187593	-0.0139243	-0.00739337	-0.00191671	0.00382762	0.0100559	0.014655	0.0201889	0.0230524	0.0273602	0.0294011	0.0312175	0.0309385	0.0298455	0.0276716	0.0233233	0.0191359	0.0104375	0.00238516	-0.00991558	-0.0223388	-0.0385003	-0.0561338	-0.0763737	-0.0993426	-0.117755	-0.143615	-0.168144	-0.196248	-0.222512	-0.251991	-0.277552	-0.304867	-0.331294	-0.355112	-0.379268	-0.398865	-0.418551
90.4683	0.044944	0.00893839	-0.0231545	-0.0480617	-0.0678921	-0.0782631	-0.0851226	-0.0825664	-0.0757522	-0.062325	-0.0459718	-0.0292808	-0.00764184	0.0144094	0.0351498	0.0542412	0.0692474	0.0830308	0.0909762	0.0975345	0.0976739	0.0966328	0.0903274	0.0843539	0.0740373	0.0638127	0.0515115	0.0370929	0.0235101	0.00704821	-0.008269	-0.0274638	-0.0457874	-0.0678564	-0.0908756	-0.116762	-0.141662	-0.172314	-0.208136	-0.242252	-0.281926	-0.319365	-0.361573	-0.399775	-0.438703	-0.475146	-0.508981	-0.540288	-0.566098
88.0925	0.181132	0.143807	0.110088	0.076709	0.047891	0.0196484	-0.00237887	-0.0210205	-0.0371533	-0.0462853	-0.0545523	-0.0562494	-0.0581535	-0.0567825	-0.0523796	-0.048216	-0.0410657	-0.0370137	-0.0304342	-0.0271421	-0.0221807	-0.0195501	-0.0178895	-0.0174596	-0.0190111	-0.0215282	-0.024865	-0.0299637	-0.0350922	-0.0427597	-0.0519765	-0.0620898	-0.0750549	-0.0885807	-0.105008	-0.122109	-0.138915	-0.158578	-0.179823	-0.20169	-0.224396	-0.246744	-0.26757	-0.290251	-0.30951	-0.330261	-0.346485	-0.3643	-0.379886
85.7791	0.156044	0.127583	0.0986699	0.0754724	0.0520015	0.0346528	0.0179041	0.00230677	-0.00666203	-0.0197614	-0.0254684	-0.0337245	-0.0379636	-0.0429393	-0.0485735	-0.0506311	-0.0562367	-0.0577928	-0.0621537	-0.0649121	-0.0682225	-0.0717063	-0.0747302	-0.0797239	-0.0834402	-0.0891522	-0.0967438	-0.104349	-0.116799	-0.127973	-0.143422	-0.159366	-0.178791	-0.200592	-0.223186	-0.249401	-0.271446	-0.300587	-0.328166	-0.359008	-0.386886	-0.415183	-0.444292	-0.467576	-0.493935	-0.512014	-0.534145	-0.547184	-0.562407
83.5264	-0.0642553	-0.0783733	-0.0862648	-0.0941224	-0.095336	-0.0963652	-0.0921196	-0.0836184	-0.0756147	-0.0582845	-0.043523	-0.0254928	-0.00438355	0.0192809	0.0458113	0.0709498	0.0983403	0.123666	0.150251	0.172271	0.194648	0.210191	0.225031	0.233663	0.238471	0.237989	0.232901	0.222055	0.208428	0.188369	0.163964	0.135897	0.104297	0.0705746	0.0324172	-0.00699566	-0.0420403	-0.0850673	-0.129284	-0.17311	-0.219519	-0.264625	-0.308944	-0.354754	-0.396501	-0.440942	-0.479326	-0.519873	-0.553821
81.3329	0.0369849	0.0198363	0.000893219	-0.013806	-0.0294443	-0.0398865	-0.049375	-0.0553346	-0.0560441	-0.0571658	-0.050824	-0.0434734	-0.0330704	-0.0189414	-0.00321407	0.0153793	0.0353473	0.0553149	0.0748767	0.0946156	0.111131	0.128516	0.140485	0.15265	0.159174	0.164728	0.166193	0.165234	0.160794	0.153982	0.146332	0.135088	0.123617	0.109748	0.0965224	0.0818649	0.0683986	0.0535182	0.0381482	0.0214944	0.00638468	-0.0111299	-0.029315	-0.0475577	-0.0687723	-0.0895517	-0.114169	-0.138862	-0.167488
79.1969	0.21053	0.19393	0.176084	0.154313	0.130901	0.105084	0.0781542	0.0509076	0.0237834	-0.00259697	-0.0284495	-0.0502678	-0.070944	-0.0895824	-0.106191	-0.119083	-0.12959	-0.136544	-0.141155	-0.142908	-0.142424	-0.141111	-0.138037	-0.135313	-0.130227	-0.127609	-0.122664	-0.120751	-0.117265	-0.114964	-0.113838	-0.11144	-0.111283	-0.109685	-0.109427	-0.108838	-0.107127	-0.107031	-0.106434	-0.106442	-0.108889	-0.109357	-0.114032	-0.119066	-0.12739	-0.139602	-0.153082	-0.171853	-0.193229
77.1171	0.171559	0.149615	0.123064	0.0966452	0.0689441	0.042054	0.0169868	-0.0075726	-0.0292903	-0.0464345	-0.0607538	-0.0688233	-0.0743236	-0.0788675	-0.0742742	-0.0700591	-0.0605807	-0.0490255	-0.03629	-0.0208222	-0.00617978	0.0103851	0.0263979	0.0430405	0.057115	0.0724743	0.0843179	0.097193	0.108498	0.116951	0.126294	0.132829	0.138856	0.143456	0.145428	0.147183	0.14552	0.143199	0.137766	0.130575	0.120663	0.106273	0.0907832	0.0700583	0.0481817	0.0221301	-0.00775219	-0.0404259	-0.0776683
75.0919	-0.00888825	-0.0286189	-0.0434271	-0.0564397	-0.0656311	-0.0708075	-0.0730561	-0.0691	-0.061831	-0.0515093	-0.0374064	-0.0241857	-0.00725402	0.0138978	0.0308702	0.0504426	0.0684163	0.0849359	0.100701	0.113624	0.125083	0.133195	0.139025	0.14062	0.141867	0.138878	0.135334	0.128948	0.11969	0.111281	0.0993217	0.0880638	0.0746695	0.0603276	0.0481408	0.033249	0.0219363	0.0084313	-0.00607004	-0.0201792	-0.0340988	-0.0497038	-0.0659699	-0.0832131	-0.104285	-0.126197	-0.150534	-0.180127	-0.209498
73.1199	0.0461312	0.016596	-0.00989437	-0.0320596	-0.0484568	-0.0602738	-0.065794	-0.0670785	-0.0626086	-0.0540167	-0.0424976	-0.0290137	-0.0130483	0.0037475	0.0226008	0.0391976	0.0532504	0.0666988	0.0740629	0.0774996	0.0786189	0.0719994	0.0626256	0.0490982	0.0286525	0.00580716	-0.0221564	-0.0535019	-0.086024	-0.121428	-0.156879	-0.193276	-0.227952	-0.259444	-0.291963	-0.319021	-0.340294	-0.362451	-0.379692	-0.394841	-0.408249	-0.416211	-0.424901	-0.432536	-0.438009	-0.446763	-0.45691	-0.467798	-0.485203
71.1997	0.206614	0.174586	0.141111	0.109877	0.0785604	0.0488489	0.0229421	-0.00145636	-0.0220921	-0.0389874	-0.0518884	-0.0608104	-0.06686	-0.0708338	-0.0728115	-0.0731215	-0.070767	-0.0703252	-0.0677742	-0.0659634	-0.0681343	-0.0681502	-0.0731901	-0.0802811	-0.0881898	-0.100479	-0.114057	-0.128967	-0.146295	-0.165606	-0.185185	-0.204826	-0.224965	-0.245495	-0.263135	-0.278795	-0.291674	-0.303972	-0.313592	-0.3208	-0.323638	-0.327365	-0.327083	-0.325354	-0.325033	-0.322266	-0.320739	-0.321988	-0.323574
69.3299	0.312066	0.277284	0.240912	0.199434	0.15784	0.115397	0.0725815	0.0331537	-0.00419111	-0.0391095	-0.0694399	-0.0915388	-0.11386	-0.130484	-0.143091	-0.150721	-0.153275	-0.152633	-0.148615	-0.140552	-0.130382	-0.119295	-0.104573	-0.0900546	-0.074471	-0.0569616	-0.0400452	-0.0236415	-0.00750831	0.00980587	0.0250682	0.0395394	0.0537946	0.0670804	0.0783137	0.086	0.0930377	0.0989652	0.101563	0.103298	0.101449	0.0985512	0.0927132	0.0838606	0.074825	0.0629052	0.0473007	0.0318523	0.0135864
67.5092	0.158527	0.130822	0.0991227	0.0684123	0.0391086	0.00955416	-0.0158412	-0.0385513	-0.0587229	-0.0718007	-0.0804486	-0.0840364	-0.0825524	-0.0757573	-0.0632708	-0.0474264	-0.0281977	-0.00524462	0.0183391	0.0446007	0.0707464	0.0970344	0.123483	0.149215	0.17404	0.197262	0.219706	0.24152	0.262458	0.281514	0.300111	0.317744	0.334512	0.34884	0.363045	0.377531	0.386216	0.396602	0.40595	0.411037	0.415232	0.416514	0.414952	0.41203	0.404157	0.393461	0.381875	0.364672	0.345333
65.7363	0.131514	0.101805	0.0743367	0.0464146	0.0181392	-0.0054221	-0.0270655	-0.0456395	-0.0574006	-0.0661753	-0.0709344	-0.0708529	-0.0654217	-0.0574909	-0.0466894	-0.0296242	-0.0124003	0.00772263	0.0324103	0.0542981	0.0795386	0.107638	0.132694	0.160428	0.189396	0.217581	0.247626	0.277111	0.307526	0.33831	0.3682	0.398523	0.427434	0.456007	0.482005	0.505108	0.52442	0.541983	0.555637	0.566817	0.572213	0.573629	0.570904	0.561229	0.548436	0.532093	0.50833	0.48176	0.452187
64.0099	-0.00377955	-0.0220217	-0.041157	-0.0560512	-0.066879	-0.0759879	-0.0822062	-0.0834041	-0.0822652	-0.077468	-0.0680473	-0.0560524	-0.0397423	-0.0196088	0.00520116	0.0331681	0.065503	0.101543	0.139698	0.182202	0.227396	0.273149	0.322062	0.371889	0.421385	0.471287	0.519899	0.567877	0.612033	0.65452	0.694735	0.728873	0.759302	0.78629	0.806172	0.821608	0.831265	0.836765	0.836661	0.831136	0.820563	0.8044	0.782871	0.758571	0.729485	0.69495	0.659358	0.621823	0.578867
62.329	-0.0395075	-0.0467556	-0.0519928	-0.057195	-0.0626674	-0.0665937	-0.0678039	-0.06892	-0.0688888	-0.0648321	-0.0584847	-0.0512744	-0.0383645	-0.0204956	0.00167021	0.0278547	0.0603985	0.0972735	0.138512	0.184868	0.233875	0.286002	0.34047	0.394411	0.447938	0.500829	0.550347	0.595714	0.637889	0.673895	0.703854	0.728988	0.748085	0.760155	0.768128	0.770798	0.767762	0.760445	0.750358	0.736747	0.719674	0.70184	0.681975	0.659949	0.63737	0.615052	0.591608	0.566681	0.542673
60.6921	0.0285919	0.0131587	-0.00276523	-0.0188374	-0.0316783	-0.0433288	-0.0543963	-0.0621897	-0.0661275	-0.0683003	-0.0670381	-0.0617419	-0.0528291	-0.0389198	-0.0200803	0.00409835	0.0321552	0.0649338	0.102872	0.143443	0.186873	0.233426	0.279388	0.326959	0.374227	0.417759	0.45975	0.498871	0.533553	0.563492	0.588284	0.608358	0.623643	0.632697	0.637764	0.637478	0.634589	0.628459	0.618154	0.605169	0.590369	0.572651	0.55401	0.534236	0.513396	0.491984	0.46838	0.444353	0.419231
59.0982	-0.0371682	-0.0550399	-0.0709612	-0.0811157	-0.088026	-0.0932444	-0.0932416	-0.0888348	-0.0814998	-0.0700856	-0.0557999	-0.0409749	-0.0193541	0.00413868	0.0293305	0.0581957	0.0888772	0.118991	0.151337	0.184798	0.216933	0.24783	0.278806	0.307045	0.332104	0.356162	0.376877	0.393625	0.406387	0.415573	0.421973	0.424497	0.422175	0.418217	0.410917	0.400264	0.389185	0.375599	0.359372	0.341032	0.323711	0.304814	0.284563	0.26473	0.243312	0.219845	0.196605	0.172431	0.144954
57.5462	-0.23252	-0.231467	-0.223641	-0.211538	-0.195581	-0.174852	-0.150339	-0.122432	-0.0931878	-0.0612483	-0.0250952	0.00536168	0.04063	0.0774872	0.114776	0.150204	0.185266	0.220662	0.252919	0.282986	0.311949	0.338433	0.362165	0.382518	0.400382	0.414938	0.425275	0.431586	0.434963	0.436011	0.432227	0.423553	0.414336	0.401301	0.384076	0.366076	0.349274	0.326613	0.303681	0.280918	0.256382	0.232354	0.208117	0.182924	0.159833	0.137314	0.112791	0.0877892	0.0624181
56.035	-0.140122	-0.14466	-0.14399	-0.141508	-0.135271	-0.12342	-0.108935	-0.0925065	-0.0735917	-0.0520166	-0.0287897	-0.0081244	0.0168231	0.0438144	0.0713321	0.0985115	0.12642	0.156314	0.18502	0.213119	0.242259	0.272034	0.299389	0.326416	0.353658	0.378525	0.401949	0.424283	0.444204	0.461212	0.475248	0.487953	0.497395	0.503582	0.507654	0.508804	0.50831	0.505974	0.501384	0.494649	0.486502	0.476535	0.465889	0.453895	0.440312	0.424587	0.407829	0.389722	0.369409
54.5634	0.025913	0.00106703	-0.020771	-0.0377522	-0.051124	-0.0603441	-0.0667385	-0.0690172	-0.0655224	-0.0600347	-0.0539763	-0.0445119	-0.0291435	-0.0135585	0.00388595	0.0255324	0.0486703	0.071592	0.0987981	0.128495	0.157987	0.187951	0.220799	0.25483	0.287586	0.320681	0.353653	0.386755	0.417927	0.446103	0.474544	0.501614	0.522887	0.542296	0.561453	0.576775	0.585895	0.595043	0.602037	0.605521	0.606122	0.604612	0.599876	0.59268	0.581512	0.568173	0.552146	0.531447	0.506814
53.1305	-0.0398063	-0.0580697	-0.0738587	-0.0856565	-0.0926044	-0.0958402	-0.0951125	-0.0910246	-0.0829392	-0.0708218	-0.0555517	-0.0406027	-0.020606	0.00298875	0.0291969	0.0574941	0.0888168	0.121633	0.155561	0.192017	0.23033	0.268765	0.308804	0.349774	0.389541	0.42862	0.467034	0.50361	0.537764	0.569256	0.598381	0.623408	0.645381	0.663492	0.676574	0.686147	0.691712	0.693016	0.68965	0.683404	0.672384	0.65749	0.638608	0.616826	0.591799	0.562281	0.52861	0.492934	0.452838
51.7352	-0.214496	-0.208184	-0.19798	-0.184322	-0.167978	-0.149888	-0.12891	-0.105671	-0.0815238	-0.0551605	-0.0268822	-0.00225853	0.0277934	0.059681	0.0913813	0.123747	0.158332	0.194378	0.230206	0.267244	0.305732	0.344813	0.382817	0.420638	0.459161	0.496765	0.532029	0.564754	0.596027	0.625218	0.649403	0.668902	0.686281	0.699729	0.706917	0.709435	0.708983	0.703872	0.694399	0.681042	0.664255	0.642672	0.617467	0.589827	0.558567	0.523382	0.485437	0.445468	0.401647
50.3766	-0.250457	-0.249763	-0.244224	-0.233187	-0.217282	-0.197384	-0.172968	-0.14399	-0.112037	-0.0782067	-0.0411921	-0.00717421	0.0326495	0.0734073	0.117376	0.161507	0.203828	0.247275	0.292895	0.336977	0.379091	0.42158	0.464319	0.504651	0.542775	0.579923	0.615458	0.648076	0.677957	0.705571	0.728924	0.748799	0.76648	0.780101	0.789186	0.794481	0.796662	0.796129	0.791544	0.782474	0.77041	0.75622	0.738455	0.716026	0.69103	0.664644	0.634438	0.599165	0.561738
49.0536	-0.111665	-0.124937	-0.135071	-0.140541	-0.140128	-0.135754	-0.12825	-0.116299	-0.0987232	-0.0775322	-0.0542467	-0.0314278	-0.00147108	0.0304889	0.0634874	0.0984385	0.135385	0.173557	0.211416	0.24877	0.287402	0.32611	0.364076	0.401106	0.437591	0.473436	0.507948	0.541042	0.571982	0.600986	0.629135	0.655743	0.67873	0.698396	0.716645	0.732344	0.742686	0.75185	0.75736	0.759447	0.758073	0.752338	0.742891	0.729917	0.712299	0.68984	0.663574	0.632875	0.596621
47.7654	0.00177929	-0.0140525	-0.0277107	-0.0404799	-0.051382	-0.0586221	-0.0625456	-0.0643763	-0.062901	-0.0578803	-0.0496571	-0.0400746	-0.0258662	-0.00949327	0.00840404	0.0297381	0.0534684	0.077247	0.101343	0.127647	0.155084	0.181162	0.206302	0.232521	0.259108	0.283698	0.307241	0.331027	0.353898	0.374474	0.394613	0.413211	0.428733	0.442814	0.456562	0.46801	0.474301	0.479242	0.482793	0.484115	0.481643	0.474681	0.464472	0.451246	0.43349	0.410112	0.382291	0.349808	0.3117
46.511	0.0668254	0.0550619	0.0427585	0.0286114	0.0130653	-0.00122558	-0.014033	-0.0261489	-0.0374132	-0.0461399	-0.0513981	-0.0538845	-0.053661	-0.0486553	-0.0388863	-0.02622	-0.0104857	0.0092802	0.0338312	0.0620584	0.0918908	0.123746	0.158813	0.195413	0.231635	0.267572	0.303516	0.338378	0.371693	0.402482	0.429588	0.453423	0.474965	0.492413	0.504392	0.511669	0.515252	0.515186	0.509434	0.498092	0.48174	0.461925	0.436497	0.404375	0.368024	0.328158	0.283118	0.231284	0.175393
45.2896	0.0709899	0.0629355	0.0530117	0.0425227	0.0310044	0.0171768	0.00191429	-0.0115301	-0.0238192	-0.0354643	-0.0454001	-0.0513884	-0.0550361	-0.0552647	-0.051332	-0.0430522	-0.0290327	-0.00986439	0.0133035	0.0406505	0.0730409	0.110517	0.150946	0.192752	0.23715	0.284529	0.331717	0.377373	0.422385	0.466993	0.508572	0.546612	0.581294	0.611847	0.636391	0.654779	0.667064	0.676803	0.679195	0.674071	0.662649	0.64609	0.622954	0.592522	0.55605	0.514477	0.466698	0.413972	0.356182
44.1002	-0.056869	-0.0548137	-0.0528994	-0.0506892	-0.0487964	-0.0466931	-0.0441466	-0.0408979	-0.0369582	-0.031956	-0.0255109	-0.0183151	-0.00814288	0.00303048	0.0157826	0.0307274	0.0483164	0.0683446	0.0902741	0.113523	0.138405	0.165798	0.195563	0.226278	0.257591	0.29083	0.326108	0.361995	0.397539	0.433717	0.471119	0.507905	0.542389	0.576683	0.611094	0.642932	0.667071	0.692322	0.714352	0.732733	0.746258	0.753046	0.754349	0.751178	0.741316	0.723501	0.698693	0.668763	0.632136
42.9421	-0.215248	-0.203894	-0.190871	-0.176156	-0.158532	-0.137057	-0.113486	-0.090541	-0.0660391	-0.0389254	-0.0110407	0.0128798	0.0408354	0.0693193	0.0973754	0.124739	0.151532	0.177479	0.20211	0.225031	0.246889	0.267642	0.287437	0.306663	0.325426	0.343974	0.363389	0.384501	0.407041	0.43117	0.457927	0.487202	0.518764	0.552903	0.589334	0.627549	0.660375	0.6985	0.736331	0.773053	0.807105	0.836085	0.860119	0.879074	0.890765	0.894673	0.891368	0.879953	0.859658
41.8144	-0.338691	-0.327895	-0.310476	-0.286722	-0.258063	-0.226148	-0.190413	-0.150772	-0.107883	-0.0632473	-0.0175096	0.0222585	0.0685135	0.113908	0.158768	0.20322	0.24461	0.282045	0.317043	0.350229	0.380562	0.406891	0.430406	0.452527	0.473631	0.492583	0.510285	0.52914	0.549925	0.572043	0.596142	0.62334	0.654421	0.688051	0.723432	0.761696	0.796561	0.837255	0.877303	0.916574	0.954355	0.989317	1.01923	1.04296	1.06094	1.07259	1.07676	1.07108	1.05722
40.7163	-0.345141	-0.342662	-0.331156	-0.312118	-0.287723	-0.258805	-0.2232	-0.180691	-0.134107	-0.0862355	-0.0366957	0.007949	0.0617432	0.11515	0.167889	0.219692	0.268743	0.315723	0.361677	0.405556	0.445484	0.481918	0.516936	0.550758	0.582273	0.611015	0.638696	0.666786	0.694803	0.721939	0.749392	0.778784	0.809685	0.840676	0.872605	0.90629	0.936202	0.971273	1.0052	1.03789	1.06913	1.09863	1.12475	1.14626	1.16356	1.17597	1.1823	1.1813	1.17379
39.647	-0.217495	-0.22864	-0.234267	-0.233008	-0.224052	-0.208418	-0.187284	-0.161188	-0.130025	-0.09438	-0.0558505	-0.0208715	0.0230065	0.0692382	0.115571	0.16165	0.208992	0.257603	0.305185	0.351065	0.396337	0.441146	0.484304	0.525865	0.566388	0.605954	0.644434	0.681375	0.717036	0.75176	0.784941	0.817399	0.849043	0.879795	0.910065	0.938472	0.96167	0.988225	1.0137	1.03687	1.05715	1.07484	1.09011	1.10192	1.10921	1.11173	1.10941	1.10256	1.08979
38.6058	-0.0436997	-0.064096	-0.0819882	-0.0959028	-0.104488	-0.107745	-0.107456	-0.104185	-0.0963415	-0.0831196	-0.0656156	-0.0483333	-0.0250674	0.00201222	0.0320834	0.0651931	0.101012	0.138749	0.177369	0.218193	0.261772	0.30708	0.352148	0.39717	0.442831	0.489202	0.535504	0.580622	0.624782	0.668509	0.710932	0.752006	0.791021	0.828662	0.864038	0.896239	0.921246	0.94815	0.972557	0.993459	1.01007	1.02219	1.03034	1.0347	1.03405	1.02778	1.01527	0.997592	0.974167
37.592	-0.0176379	-0.0386138	-0.0559303	-0.0700385	-0.0813046	-0.088971	-0.0924328	-0.0914998	-0.0863835	-0.0778041	-0.0649892	-0.050782	-0.0310803	-0.00791838	0.0185627	0.0482175	0.0802134	0.114391	0.150997	0.189893	0.230288	0.272177	0.315625	0.360182	0.405002	0.450164	0.495594	0.541214	0.587097	0.632601	0.677369	0.720831	0.762749	0.803128	0.84097	0.876835	0.905808	0.936764	0.964195	0.987667	1.00722	1.02236	1.0324	1.03706	1.03625	1.02952	1.01625	0.996073	0.968869
36.6048	-0.085869	-0.0991476	-0.107578	-0.112335	-0.114308	-0.11299	-0.107014	-0.0967305	-0.0836728	-0.0684087	-0.0498882	-0.0309745	-0.00632816	0.0198681	0.0475354	0.0767822	0.10884	0.143318	0.17925	0.21529	0.25123	0.288497	0.327957	0.368965	0.410193	0.451654	0.493275	0.535966	0.579651	0.623597	0.667309	0.709799	0.751419	0.792271	0.832173	0.87076	0.902099	0.935474	0.96527	0.991707	1.01447	1.03288	1.04613	1.05299	1.05352	1.04811	1.03641	1.01735	0.990662
35.6435	-0.15371	-0.151001	-0.145157	-0.136412	-0.124625	-0.110213	-0.0935338	-0.0757241	-0.0571854	-0.0373116	-0.0163049	0.00271859	0.0247978	0.0466154	0.0689334	0.0918637	0.115981	0.140633	0.165822	0.191546	0.218296	0.24618	0.27491	0.30479	0.336408	0.369729	0.404205	0.439434	0.475335	0.512143	0.549981	0.587992	0.625722	0.663265	0.70045	0.736384	0.765345	0.796175	0.824068	0.84895	0.870147	0.886981	0.898592	0.904754	0.905571	0.900304	0.888588	0.870125	0.845174
34.7074	-0.159072	-0.147605	-0.135154	-0.120607	-0.10376	-0.0858694	-0.068021	-0.0506348	-0.0329225	-0.0144284	0.00322388	0.0173294	0.0328189	0.0484867	0.0648157	0.08101	0.0963396	0.111428	0.127621	0.145703	0.165402	0.18548	0.205861	0.227953	0.25275	0.279705	0.308374	0.337734	0.36765	0.398735	0.431471	0.465521	0.499917	0.533906	0.566882	0.598688	0.624758	0.653458	0.680096	0.703679	0.723601	0.739243	0.749858	0.75636	0.758413	0.754161	0.743474	0.726762	0.703973
33.7959	-0.124092	-0.114005	-0.102962	-0.0901195	-0.0767309	-0.0636439	-0.0512594	-0.0387625	-0.0258781	-0.0132735	-0.00152809	0.00795432	0.0198091	0.0329189	0.0460645	0.059184	0.0724119	0.0869656	0.102942	0.120269	0.139171	0.159778	0.182377	0.206477	0.231833	0.258174	0.28689	0.317616	0.349506	0.381945	0.415211	0.449448	0.484415	0.518983	0.552501	0.585103	0.612373	0.643529	0.672977	0.699861	0.723225	0.743094	0.759259	0.77141	0.778435	0.779811	0.775777	0.765787	0.749428
32.9084	-0.0927245	-0.0832372	-0.0735066	-0.0640211	-0.0551956	-0.0467934	-0.0383056	-0.0297723	-0.0221121	-0.0157332	-0.00894474	-0.00188442	0.00769846	0.0179388	0.0277772	0.0387265	0.05173	0.0674374	0.0848208	0.103423	0.12385	0.146946	0.172751	0.199847	0.227951	0.257513	0.289375	0.323161	0.358382	0.394341	0.430818	0.467768	0.505342	0.542931	0.580669	0.618244	0.649986	0.686293	0.720866	0.753612	0.784189	0.81274	0.838595	0.86044	0.877252	0.889645	0.898131	0.901238	0.897956
32.0442	-0.0653209	-0.053704	-0.0432769	-0.0352256	-0.028791	-0.0229338	-0.0174325	-0.0128188	-0.00948909	-0.00705777	-0.00409818	-0.000996957	0.00249037	0.00589849	0.0102432	0.0170252	0.0262606	0.0375739	0.0505355	0.0654172	0.0824262	0.101795	0.124063	0.148796	0.175935	0.205658	0.23693	0.269766	0.304565	0.341458	0.380217	0.419788	0.459853	0.500821	0.543375	0.586568	0.623478	0.666102	0.707758	0.748523	0.788354	0.826946	0.863658	0.897101	0.926967	0.953245	0.975338	0.992452	1.00343
31.2027	-0.0684504	-0.0526259	-0.0379923	-0.025852	-0.0160149	-0.00793133	-0.00172211	0.00264624	0.00568705	0.00818021	0.00969032	0.00973051	0.00842142	0.00716391	0.00758128	0.00995604	0.0137077	0.0188014	0.0256955	0.0349781	0.0466186	0.0605532	0.0776712	0.098229	0.12232	0.149186	0.177873	0.20899	0.242781	0.279112	0.317328	0.356953	0.397984	0.440958	0.485219	0.52958	0.567601	0.612267	0.657176	0.701816	0.745747	0.787957	0.828308	0.866271	0.901745	0.933939	0.961136	0.983126	0.999825
30.3832	-0.105246	-0.0819716	-0.0593081	-0.0381042	-0.019474	-0.00417809	0.00772405	0.0167694	0.0236951	0.0286896	0.0307437	0.0302011	0.027956	0.0249193	0.0220211	0.0188394	0.015584	0.0133584	0.0125244	0.0139333	0.017876	0.0248285	0.0351603	0.0491782	0.0667748	0.08755	0.111356	0.138875	0.169877	0.203577	0.239312	0.27767	0.318732	0.362129	0.406577	0.451061	0.489621	0.535302	0.581487	0.627384	0.672074	0.714438	0.754301	0.791796	0.826723	0.858072	0.884266	0.905038	0.920308
29.5853	-0.123086	-0.0998861	-0.0770059	-0.0541914	-0.0330138	-0.0147912	0.000278678	0.0126619	0.0226384	0.0299089	0.034179	0.0359524	0.0366761	0.0361732	0.0345262	0.0315229	0.0278539	0.0246374	0.022478	0.0222657	0.0248184	0.0303221	0.0385313	0.0498197	0.0641684	0.0816602	0.10262	0.127182	0.155209	0.186103	0.219953	0.256888	0.296043	0.336991	0.37912	0.4226	0.460694	0.505394	0.549984	0.593675	0.635914	0.676239	0.714369	0.749663	0.781587	0.809341	0.832241	0.849882	0.861782
28.8084	-0.0631498	-0.0518826	-0.0411612	-0.0304938	-0.0200294	-0.0106935	-0.00281756	0.0033625	0.0079745	0.0109432	0.0128298	0.0139214	0.0148194	0.0153011	0.0152207	0.0148793	0.0148946	0.0161648	0.0194502	0.0251558	0.0337116	0.0448154	0.0579523	0.0735952	0.0918373	0.113072	0.137796	0.165489	0.195708	0.228319	0.263504	0.300206	0.337751	0.376364	0.416217	0.457724	0.493918	0.535585	0.576345	0.615902	0.654258	0.691849	0.728075	0.761392	0.790591	0.815335	0.835986	0.852202	0.86321
28.0518	0.0288262	0.0272458	0.0245366	0.0206244	0.0164154	0.0123701	0.00839074	0.00388361	-0.00112187	-0.00657363	-0.0116767	-0.0153878	-0.0187035	-0.0211173	-0.0226622	-0.0226824	-0.0205283	-0.0156077	-0.00756831	0.0034678	0.0171346	0.0334372	0.0523412	0.0740152	0.0981865	0.125133	0.155	0.187166	0.221484	0.257532	0.294682	0.331881	0.369264	0.407338	0.446072	0.485174	0.518557	0.556907	0.594542	0.631107	0.66643	0.700835	0.733842	0.764353	0.791577	0.815252	0.835401	0.851742	0.863237
27.3152	0.0882485	0.0764336	0.0636341	0.0496071	0.0352835	0.0217288	0.00926628	-0.00228345	-0.0130973	-0.0229205	-0.0315443	-0.0375523	-0.042484	-0.0450044	-0.0451205	-0.0423724	-0.0367508	-0.0280253	-0.0161387	-0.00125879	0.0162687	0.0365578	0.0596228	0.0851022	0.113156	0.143634	0.176026	0.209787	0.24468	0.280332	0.3164	0.352993	0.390431	0.428073	0.465395	0.502126	0.532972	0.56897	0.604977	0.640262	0.674288	0.706602	0.737025	0.765374	0.791868	0.816094	0.837214	0.854452	0.86684
26.5978	0.101283	0.0854811	0.0695415	0.0534641	0.0375758	0.0222557	0.00773626	-0.00558433	-0.0178634	-0.0286627	-0.0375308	-0.0436043	-0.0484845	-0.0506097	-0.0495174	-0.0450702	-0.037484	-0.0270438	-0.0138905	0.00198521	0.0209576	0.0430973	0.0681511	0.0960972	0.126899	0.160042	0.19473	0.230293	0.266255	0.302872	0.340302	0.379088	0.419156	0.459137	0.498449	0.536399	0.568075	0.604621	0.640992	0.67641	0.710425	0.742023	0.770931	0.797533	0.822133	0.844442	0.863461	0.878073	0.887631
25.8993	0.0649656	0.0531511	0.0415161	0.0304887	0.0198987	0.00947402	-0.000887722	-0.0104564	-0.0193602	-0.0270829	-0.0329776	-0.036595	-0.0389115	-0.0387954	-0.0357165	-0.0295119	-0.0201653	-0.00802212	0.00685875	0.0245053	0.0450716	0.0687201	0.0954371	0.125296	0.158008	0.193	0.229521	0.266784	0.304584	0.343201	0.382438	0.422514	0.462801	0.502425	0.541143	0.578314	0.608861	0.643	0.675295	0.705609	0.733718	0.758967	0.781228	0.800431	0.816399	0.828813	0.837293	0.841441	0.840959
25.2192	0.0196928	0.0125118	0.00538728	-0.00123218	-0.00737822	-0.0132906	-0.0190084	-0.0237638	-0.0277937	-0.0305838	-0.0318033	-0.0313713	-0.0289153	-0.0240884	-0.0166104	-0.00647677	0.00657606	0.0225414	0.0416605	0.0635976	0.0878973	0.114664	0.143824	0.175153	0.208359	0.243093	0.278806	0.31506	0.351468	0.388098	0.424175	0.459522	0.493397	0.525582	0.556393	0.585717	0.609197	0.634308	0.656248	0.675212	0.691402	0.704774	0.715541	0.723113	0.727007	0.726905	0.722845	0.715146	0.703911
24.5569	-0.0020943	-0.00829198	-0.0143379	-0.0200994	-0.0254406	-0.0302976	-0.0341614	-0.0366777	-0.0379572	-0.0375696	-0.0352567	-0.031571	-0.0251691	-0.0165518	-0.00526299	0.00850426	0.0250043	0.0444267	0.0669483	0.0919919	0.119167	0.148357	0.179274	0.211274	0.243863	0.276861	0.3101	0.343487	0.376543	0.409133	0.44026	0.469429	0.496111	0.520504	0.543078	0.563813	0.579969	0.596331	0.609419	0.619297	0.626379	0.630797	0.632836	0.631986	0.627819	0.620179	0.609258	0.59538	0.578535
23.912	-0.0168385	-0.023277	-0.0290612	-0.0342644	-0.0391533	-0.0431499	-0.0456891	-0.0465282	-0.045605	-0.0426323	-0.0373776	-0.030941	-0.0213693	-0.00978836	0.00418709	0.0206337	0.0396526	0.0610628	0.0847093	0.110412	0.137909	0.167016	0.197388	0.228123	0.258708	0.289003	0.318883	0.34844	0.377512	0.405731	0.432401	0.45702	0.479186	0.499157	0.517	0.532915	0.544943	0.556943	0.566429	0.573473	0.578222	0.580581	0.580626	0.578089	0.57272	0.564507	0.553686	0.54014	0.523649
23.284	-0.0015846	-0.00990231	-0.0173503	-0.0242542	-0.0308517	-0.0363999	-0.0403829	-0.0425374	-0.0426375	-0.0405568	-0.0364473	-0.0312307	-0.0230666	-0.0128725	-0.000477511	0.0143923	0.0318185	0.0512913	0.0724085	0.0953668	0.119983	0.145802	0.172662	0.199936	0.227217	0.254287	0.280787	0.306915	0.332621	0.357615	0.381596	0.404354	0.425602	0.445267	0.463069	0.479168	0.491516	0.504555	0.516155	0.526528	0.53529	0.542046	0.546744	0.549085	0.548933	0.546482	0.541652	0.534271	0.523828
22.6725	0.0508757	0.0396841	0.0288425	0.0180962	0.00768099	-0.00195787	-0.0105906	-0.0178972	-0.0236304	-0.0277603	-0.0306437	-0.0320205	-0.031648	-0.0290654	-0.0241665	-0.0169573	-0.00733654	0.00439256	0.0178502	0.0334147	0.0510006	0.0699518	0.0903368	0.111843	0.134258	0.157292	0.180515	0.204018	0.227626	0.251069	0.274386	0.297629	0.320803	0.343651	0.365585	0.386334	0.403243	0.422294	0.441007	0.459504	0.477055	0.493149	0.507409	0.519486	0.529526	0.537629	0.543416	0.546905	0.547331
22.0771	0.101461	0.0886046	0.0755647	0.0625638	0.049911	0.0376583	0.0254853	0.0136103	0.00216912	-0.00878063	-0.0192113	-0.0275315	-0.0358065	-0.042275	-0.046916	-0.0499301	-0.0512442	-0.0508085	-0.0486428	-0.0442776	-0.0376565	-0.0290822	-0.0184826	-0.00597014	0.00834488	0.0243276	0.041759	0.0606307	0.0806413	0.101496	0.123274	0.146172	0.170451	0.195976	0.222111	0.24857	0.271487	0.298637	0.326482	0.354789	0.382927	0.410521	0.436807	0.461481	0.484653	0.506054	0.525212	0.542086	0.555895
21.4974	0.130573	0.115419	0.100525	0.086179	0.0726047	0.0594474	0.0460732	0.0324006	0.0184536	0.00453168	-0.00912602	-0.0204692	-0.0328953	-0.0444095	-0.055279	-0.0655802	-0.0751941	-0.0839274	-0.0916457	-0.0979579	-0.102678	-0.105697	-0.106849	-0.106032	-0.103281	-0.0983972	-0.0912446	-0.081822	-0.0702178	-0.0566244	-0.0408995	-0.0228632	-0.00215284	0.0213225	0.0472659	0.0757317	0.102003	0.134661	0.169193	0.205119	0.241989	0.279762	0.317603	0.355074	0.391934	0.427432	0.460874	0.491897	0.519964
20.9328	0.135374	0.117768	0.101526	0.0865516	0.0730525	0.0603784	0.0478889	0.0352912	0.022486	0.0100197	-0.00213381	-0.0124147	-0.024372	-0.0364775	-0.0491255	-0.0623439	-0.0758674	-0.0896048	-0.103565	-0.117587	-0.131481	-0.145029	-0.157817	-0.169501	-0.179787	-0.188251	-0.194433	-0.198049	-0.198897	-0.196678	-0.191057	-0.18174	-0.168508	-0.151095	-0.129264	-0.102963	-0.0767411	-0.0423627	-0.00470419	0.0358033	0.0790065	0.124746	0.172447	0.221376	0.270777	0.319584	0.366649	0.411581	0.453957
20.3831	0.125833	0.107123	0.090709	0.0762857	0.0637993	0.0524867	0.0418786	0.0317369	0.0218948	0.0125671	0.00357138	-0.00436769	-0.0143985	-0.025478	-0.037831	-0.0516683	-0.0666646	-0.0828368	-0.100191	-0.118773	-0.138465	-0.158886	-0.179719	-0.200251	-0.219823	-0.237966	-0.253943	-0.267236	-0.277372	-0.283625	-0.285465	-0.282371	-0.274048	-0.26022	-0.240652	-0.21535	-0.189134	-0.153711	-0.113671	-0.0694395	-0.0211155	0.0309129	0.085904	0.143014	0.201188	0.259147	0.315941	0.371071	0.424018
19.8478	0.108478	0.0912445	0.0766944	0.0642867	0.0537353	0.044484	0.0364583	0.0293501	0.0227381	0.0163282	0.00981572	0.00352049	-0.00525534	-0.0155432	-0.0275853	-0.0415366	-0.0573694	-0.0749347	-0.0939579	-0.114605	-0.136729	-0.159778	-0.183561	-0.207192	-0.229824	-0.251037	-0.270099	-0.286228	-0.298725	-0.30675	-0.3097	-0.306894	-0.298021	-0.282696	-0.260996	-0.233077	-0.204445	-0.165919	-0.122023	-0.07326	-0.0201152	0.0368891	0.0968516	0.159043	0.222215	0.285171	0.347477	0.408261	0.466839
19.3266	0.0818621	0.0684309	0.0576039	0.0486387	0.0412452	0.0351616	0.0306436	0.0271281	0.0238348	0.0202817	0.0158613	0.0109212	0.00340626	-0.005899	-0.0171958	-0.0305232	-0.0460561	-0.0635256	-0.0823716	-0.10262	-0.124078	-0.146224	-0.16878	-0.190959	-0.211934	-0.231279	-0.248341	-0.262273	-0.272294	-0.27761	-0.277449	-0.271297	-0.25892	-0.2399	-0.214386	-0.182769	-0.150911	-0.108569	-0.0608224	-0.00823894	0.0485378	0.108611	0.171378	0.236157	0.301664	0.367197	0.432175	0.495562	0.556576
18.819	0.0412099	0.0323149	0.0259234	0.0212126	0.0181531	0.0164712	0.0162872	0.0170657	0.0179326	0.0182673	0.0174274	0.0154903	0.0116238	0.00596884	-0.00159523	-0.0111882	-0.0229556	-0.0367186	-0.0518773	-0.0681908	-0.0854665	-0.103201	-0.12115	-0.138781	-0.15536	-0.170409	-0.183234	-0.193112	-0.199308	-0.200932	-0.197363	-0.188313	-0.173468	-0.15261	-0.125858	-0.0933054	-0.0607803	-0.0177938	0.0303529	0.0830624	0.13965	0.199042	0.260817	0.324401	0.388859	0.453693	0.518065	0.58091	0.641401
18.3248	-0.0146114	-0.0192811	-0.0210608	-0.0209119	-0.0187653	-0.0151171	-0.0101557	-0.00418883	0.00216402	0.00818093	0.0134292	0.0170845	0.0202092	0.021888	0.0218292	0.0198185	0.0155834	0.00926231	0.00122444	-0.00826431	-0.0189189	-0.0301855	-0.0420401	-0.054135	-0.065798	-0.0765422	-0.0857156	-0.0926442	-0.0966155	-0.0967296	-0.0926414	-0.0840436	-0.0707741	-0.0525903	-0.0294321	-0.000884574	0.0279073	0.0662066	0.109396	0.156879	0.207861	0.261569	0.317461	0.375158	0.434124	0.493773	0.553406	0.611789	0.668058
17.8436	-0.0726995	-0.0745375	-0.0728269	-0.0683207	-0.0613982	-0.0527014	-0.0424953	-0.0310556	-0.0187696	-0.00614054	0.00639085	0.0168491	0.028431	0.0389222	0.0478826	0.0549143	0.059547	0.061916	0.062227	0.060435	0.0569162	0.052222	0.0463432	0.0395148	0.0322908	0.0251975	0.0187621	0.0135645	0.0103347	0.00963099	0.0119086	0.017422	0.0261473	0.0385502	0.0551621	0.0764509	0.0985112	0.128413	0.162728	0.20083	0.242135	0.28615	0.332406	0.380554	0.430138	0.480758	0.531581	0.581547	0.629823
17.375	-0.118582	-0.119829	-0.116792	-0.109921	-0.0998044	-0.0871967	-0.0724525	-0.0560134	-0.0383134	-0.0196704	-0.000570114	0.0159206	0.0348574	0.0529133	0.0695653	0.0844037	0.0969069	0.107019	0.114908	0.120396	0.123604	0.124961	0.124679	0.122887	0.120021	0.116597	0.1131	0.110027	0.107741	0.106633	0.107288	0.109849	0.11446	0.121658	0.132214	0.146425	0.161562	0.182614	0.207134	0.234681	0.265015	0.297828	0.332796	0.369585	0.407614	0.446578	0.485568	0.523939	0.56105
16.9187	-0.144524	-0.146585	-0.143841	-0.136667	-0.125227	-0.110329	-0.0926782	-0.0729179	-0.0515981	-0.0290741	-0.00580634	0.0143582	0.0377204	0.0603423	0.0817033	0.101547	0.11949	0.135326	0.149012	0.16047	0.169488	0.176345	0.181256	0.1844	0.186113	0.186817	0.186976	0.18686	0.186611	0.186521	0.187071	0.188646	0.191561	0.196141	0.202969	0.212243	0.222096	0.235791	0.2518	0.269936	0.290178	0.312404	0.336336	0.361562	0.387625	0.414017	0.44012	0.465622	0.490168
16.4744	-0.143171	-0.146788	-0.145797	-0.140194	-0.129955	-0.115701	-0.0983695	-0.0787507	-0.0572693	-0.0344263	-0.0107296	0.00992825	0.0340322	0.0576213	0.0802921	0.101953	0.122475	0.141497	0.158857	0.174339	0.187756	0.199261	0.208846	0.216722	0.223154	0.228495	0.233001	0.236737	0.239861	0.242502	0.245095	0.24818	0.252115	0.256905	0.262787	0.269761	0.276573	0.285426	0.2954	0.3065	0.318768	0.332205	0.346564	0.361382	0.376421	0.391205	0.405376	0.418902	0.431625
16.0417	-0.11568	-0.121774	-0.123946	-0.121828	-0.115438	-0.105221	-0.0918321	-0.0759625	-0.0579376	-0.0382712	-0.0174927	0.00102848	0.0230058	0.0449005	0.0665062	0.0877823	0.108771	0.129046	0.148371	0.166445	0.183146	0.19854	0.212525	0.22519	0.23671	0.247311	0.256994	0.265808	0.27383	0.281143	0.288097	0.295058	0.302329	0.309688	0.317059	0.324262	0.330201	0.336977	0.343636	0.350362	0.357192	0.364083	0.370851	0.377226	0.383081	0.38828	0.392609	0.396209	0.399126
15.6205	-0.0837944	-0.0915959	-0.0961928	-0.0973051	-0.0949134	-0.0893075	-0.0807028	-0.0694898	-0.0559728	-0.0405732	-0.0237056	-0.0081761	0.0107412	0.0301095	0.0498244	0.0698827	0.0902684	0.110691	0.130842	0.150567	0.169713	0.188211	0.206048	0.223221	0.239763	0.255627	0.270804	0.285289	0.299107	0.312262	0.324921	0.337135	0.349038	0.360391	0.370933	0.380357	0.387426	0.394689	0.400818	0.405998	0.41039	0.413738	0.415955	0.417061	0.416992	0.415852	0.413672	0.410617	0.406906
15.2102	-0.0656546	-0.0731611	-0.0780382	-0.0803506	-0.0799339	-0.0768843	-0.0712337	-0.0631919	-0.0529187	-0.0407503	-0.026849	-0.013722	0.0026661	0.0199874	0.038114	0.0570819	0.0767859	0.0970156	0.117682	0.138681	0.159878	0.181186	0.202512	0.223954	0.245356	0.266567	0.28747	0.308036	0.328289	0.348036	0.367231	0.385683	0.403348	0.420008	0.435435	0.449164	0.459575	0.470122	0.478882	0.485908	0.491377	0.495015	0.496823	0.496869	0.495187	0.491935	0.487342	0.481627	0.475036
14.8108	-0.056281	-0.0628922	-0.0673503	-0.0698484	-0.0702345	-0.0684698	-0.0645155	-0.0585185	-0.0504788	-0.0405945	-0.0289214	-0.0175924	-0.00305305	0.012795	0.0299033	0.0482406	0.0677829	0.0883165	0.109956	0.132704	0.156442	0.18119	0.206759	0.233164	0.260153	0.28761	0.315223	0.342974	0.370747	0.398259	0.42525	0.45137	0.476441	0.500195	0.522415	0.542755	0.558649	0.575262	0.589627	0.601746	0.611575	0.618973	0.624035	0.626697	0.627092	0.625436	0.622007	0.617011	0.610705
14.4218	-0.0434812	-0.0505211	-0.0557042	-0.0591536	-0.0608334	-0.0607271	-0.058708	-0.0548981	-0.0492194	-0.0417451	-0.0324414	-0.0229328	-0.0101502	0.00434561	0.0206162	0.038654	0.0584859	0.0800075	0.10333	0.128558	0.15565	0.184601	0.215302	0.247478	0.280878	0.315323	0.350445	0.386153	0.422124	0.458022	0.49347	0.528033	0.561412	0.593279	0.623357	0.65149	0.673883	0.697908	0.719379	0.738168	0.754128	0.767126	0.777304	0.784606	0.789159	0.791276	0.791135	0.788913	0.784821
14.0431	-0.0236439	-0.0326064	-0.0398158	-0.045358	-0.049275	-0.0516675	-0.0523433	-0.0512826	-0.0484446	-0.043832	-0.0372474	-0.0297881	-0.0190274	-0.00607331	0.00915986	0.0267613	0.0468415	0.0693963	0.0944842	0.122193	0.152582	0.185542	0.220939	0.258399	0.297632	0.338332	0.380187	0.422946	0.466172	0.509439	0.552368	0.594414	0.635254	0.674438	0.711723	0.746912	0.775269	0.806118	0.834258	0.859418	0.881482	0.900217	0.915749	0.928137	0.937494	0.944095	0.948109	0.94962	0.94876
13.6743	0.00182048	-0.00990098	-0.0198893	-0.0283049	-0.0351603	-0.040608	-0.0444338	-0.0465554	-0.0468885	-0.0453767	-0.0416882	-0.0365517	-0.0282168	-0.0172374	-0.00354523	0.0130313	0.0326732	0.055418	0.0813293	0.110398	0.142713	0.178122	0.216317	0.257031	0.29987	0.344565	0.390771	0.438122	0.48615	0.534409	0.582459	0.629698	0.67574	0.720116	0.762638	0.802979	0.835796	0.871795	0.905023	0.935264	0.962363	0.986058	1.00645	1.02359	1.03766	1.04877	1.05713	1.06272	1.06569
13.3152	0.0327865	0.0176194	0.00413497	-0.00784742	-0.0182855	-0.0272464	-0.0345587	-0.0402106	-0.0439464	-0.0457022	-0.045114	-0.0425963	-0.0371	-0.0286709	-0.0171676	-0.00239671	0.01579	0.0374655	0.0627046	0.0914473	0.123696	0.15931	0.19795	0.239289	0.282981	0.328922	0.376597	0.425668	0.475652	0.526121	0.576588	0.626414	0.675081	0.722312	0.76783	0.811319	0.846891	0.886185	0.922748	0.95649	0.987242	1.01478	1.0392	1.06047	1.07871	1.094	1.10649	1.11614	1.12315
12.9655	0.0694101	0.0499949	0.0322055	0.0159833	0.00136461	-0.0115777	-0.0227984	-0.0322847	-0.0397123	-0.0449564	-0.0477967	-0.0481375	-0.0458558	-0.040488	-0.0318094	-0.0196534	-0.00388771	0.0155235	0.0386542	0.0654587	0.0958776	0.129728	0.166744	0.206501	0.24885	0.293668	0.340427	0.388817	0.438361	0.488664	0.539238	0.589401	0.63865	0.686768	0.733442	0.778392	0.815288	0.856272	0.894697	0.930521	0.963617	0.99382	1.02125	1.04578	1.06741	1.08624	1.10234	1.11573	1.12653
12.625	0.111033	0.0868988	0.0644047	0.0435542	0.0244424	0.00712041	-0.00839475	-0.022013	-0.0335061	-0.0426944	-0.0494485	-0.0530426	-0.0545273	-0.0528862	-0.0478761	-0.0393538	-0.0271487	-0.0112667	0.0083749	0.0317366	0.0587816	0.0892874	0.123033	0.159645	0.199056	0.241084	0.285313	0.331418	0.378947	0.427513	0.47668	0.525777	0.57447	0.622359	0.669202	0.714608	0.752118	0.793937	0.83354	0.870772	0.905535	0.937788	0.967582	0.994758	1.01927	1.04114	1.06046	1.0772	1.09144
12.2935	0.156418	0.127866	0.100963	0.0756891	0.0521497	0.0303107	0.0102462	-0.00789874	-0.0239544	-0.0377901	-0.0491624	-0.0567647	-0.0629831	-0.0661433	-0.0660585	-0.0625384	-0.0554017	-0.0445607	-0.0299432	-0.0115624	0.0105897	0.0363571	0.0654957	0.0977861	0.133108	0.171357	0.212162	0.255188	0.300017	0.346243	0.393465	0.44123	0.489181	0.536825	0.58383	0.629756	0.667997	0.710951	0.75202	0.791034	0.827862	0.862481	0.894879	0.924865	0.952413	0.977445	1.00008	1.02021	1.03786
11.9706	0.201917	0.169926	0.139472	0.110498	0.083036	0.0570386	0.0325552	0.00976828	-0.0110946	-0.0299866	-0.0465493	-0.0588003	-0.0706547	-0.0796305	-0.0855711	-0.0882409	-0.0874365	-0.0829011	-0.0745702	-0.062395	-0.0462825	-0.0262744	-0.00254306	0.0246914	0.0553489	0.0894732	0.126648	0.166554	0.208757	0.252895	0.298606	0.345583	0.393321	0.441381	0.489255	0.536503	0.57619	0.621295	0.664802	0.706599	0.746589	0.78451	0.820338	0.853926	0.885148	0.913989	0.940466	0.964443	0.985848
11.6563	0.240515	0.206277	0.173379	0.141791	0.111434	0.0822623	0.0542328	0.0275426	0.00247466	-0.0208607	-0.0422371	-0.0588871	-0.0761966	-0.0909498	-0.102935	-0.111886	-0.117497	-0.119489	-0.11765	-0.111887	-0.102	-0.087929	-0.0696882	-0.0475139	-0.0213142	0.00892312	0.0428148	0.0800258	0.120137	0.162848	0.207848	0.254688	0.302937	0.352112	0.401663	0.451028	0.492901	0.540925	0.58772	0.63315	0.67706	0.719028	0.758992	0.796824	0.832336	0.865478	0.896227	0.924387	0.949923
11.3502	0.264036	0.228629	0.194539	0.161675	0.12989	0.0991533	0.069327	0.0405373	0.0130855	-0.0128999	-0.0373482	-0.0568965	-0.0779352	-0.0968338	-0.113297	-0.127017	-0.137604	-0.144799	-0.148294	-0.14786	-0.143237	-0.134265	-0.120823	-0.103004	-0.0806404	-0.0537813	-0.0227475	0.012112	0.0504715	0.092069	0.136532	0.183316	0.232058	0.282256	0.333323	0.384656	0.428581	0.479294	0.529184	0.578033	0.625525	0.671283	0.715134	0.756938	0.796511	0.833696	0.868443	0.900551	0.930024
11.0521	0.267419	0.231712	0.197584	0.164785	0.133225	0.102807	0.0733541	0.0448498	0.0175812	-0.0084622	-0.0332248	-0.0532556	-0.0751478	-0.0952772	-0.113351	-0.128979	-0.141829	-0.151585	-0.157991	-0.160626	-0.159268	-0.153705	-0.143663	-0.129041	-0.109716	-0.0857622	-0.0574518	-0.0250442	0.0112119	0.0510647	0.0940063	0.139633	0.187559	0.237307	0.288262	0.33989	0.384363	0.436033	0.487265	0.537728	0.587026	0.634846	0.681003	0.725277	0.767495	0.807453	0.845017	0.880073	0.912571
10.7619	0.251292	0.215913	0.182587	0.151001	0.121069	0.09261	0.0654353	0.0394599	0.0147957	-0.00872957	-0.0309769	-0.0489759	-0.0686608	-0.0868037	-0.103209	-0.117495	-0.129416	-0.138642	-0.144947	-0.147887	-0.147275	-0.142934	-0.134463	-0.121682	-0.104492	-0.0830028	-0.0573936	-0.0278258	0.00553061	0.0423708	0.0821871	0.124768	0.169727	0.216615	0.264894	0.31413	0.356752	0.406644	0.456362	0.505554	0.553899	0.601086	0.646964	0.691293	0.733857	0.774489	0.813006	0.849354	0.883392
10.4792	0.220218	0.185638	0.153668	0.12414	0.0968119	0.0714837	0.0479263	0.026017	0.00565997	-0.013364	-0.0309563	-0.0449446	-0.0599811	-0.07353	-0.0855435	-0.095781	-0.104017	-0.110009	-0.113537	-0.114313	-0.112153	-0.106932	-0.098264	-0.0860049	-0.0700446	-0.0505113	-0.0274573	-0.00100338	0.0287439	0.0614155	0.096737	0.134507	0.174455	0.216219	0.259392	0.303575	0.342028	0.387299	0.432571	0.477565	0.522108	0.56585	0.608669	0.650412	0.690771	0.729651	0.766946	0.802541	0.836246
10.204	0.181765	0.148127	0.117727	0.0904566	0.0660375	0.0442443	0.0248212	0.00755561	-0.00768682	-0.0212261	-0.0331181	-0.0420506	-0.0510597	-0.0585677	-0.0645894	-0.0690576	-0.0718185	-0.0727471	-0.07171	-0.0685564	-0.0632093	-0.0555419	-0.0453268	-0.0324462	-0.0168163	0.00143888	0.0223283	0.0457942	0.0717056	0.0998286	0.129957	0.161902	0.195554	0.230719	0.267084	0.304374	0.336999	0.375521	0.414155	0.452737	0.491139	0.529098	0.566499	0.603252	0.63912	0.674036	0.707956	0.74072	0.772168
9.93606	0.145056	0.11199	0.0828057	0.057318	0.0353209	0.0165988	0.000847544	-0.0122217	-0.0226604	-0.0309271	-0.0372387	-0.0411396	-0.0439991	-0.0452581	-0.044957	-0.0431611	-0.0398527	-0.034996	-0.028655	-0.0207293	-0.0113209	-0.000365327	0.0122263	0.0265269	0.0425703	0.0602136	0.0794937	0.100388	0.122763	0.14654	0.171493	0.197488	0.22456	0.252636	0.281541	0.311145	0.33708	0.367755	0.398564	0.429453	0.460324	0.491043	0.521528	0.551725	0.581543	0.610995	0.639981	0.66842	0.696126
9.67512	0.116284	0.0832717	0.0546603	0.0301945	0.00975486	-0.00684269	-0.0199316	-0.0297847	-0.0364849	-0.0405172	-0.0422053	-0.0418831	-0.0395302	-0.0353741	-0.0295583	-0.0221718	-0.013369	-0.00323248	0.00804208	0.0204532	0.0337998	0.0479583	0.0629493	0.0788056	0.0954782	0.112805	0.130821	0.1495	0.168791	0.188623	0.208815	0.229299	0.250205	0.271502	0.293196	0.315253	0.334515	0.357295	0.380211	0.403211	0.426312	0.449468	0.47267	0.495924	0.519276	0.542794	0.56635	0.589933	0.613354
9.42104	0.097661	0.0643544	0.0357286	0.0116483	-0.00803356	-0.0234639	-0.0349665	-0.0427212	-0.0469893	-0.0481413	-0.0465594	-0.0432446	-0.0371893	-0.0291048	-0.0192604	-0.00779587	0.0050511	0.0190512	0.0339887	0.0496734	0.0658905	0.0823191	0.0989316	0.115789	0.132678	0.149491	0.166183	0.182733	0.199221	0.215457	0.231381	0.247046	0.262535	0.277896	0.293221	0.308586	0.321883	0.337593	0.353437	0.369368	0.385506	0.401874	0.418568	0.435701	0.453332	0.471539	0.490291	0.509544	0.52919
9.17363	0.0908845	0.0568571	0.0276618	0.00328288	-0.0164614	-0.0317451	-0.042783	-0.0497712	-0.0530212	-0.0528842	-0.0497359	-0.0449157	-0.0369657	-0.0268171	-0.014754	-0.00107683	0.0139673	0.0300402	0.0469038	0.0643038	0.0819085	0.0993849	0.116622	0.133624	0.150109	0.165974	0.181141	0.19565	0.209546	0.222667	0.235006	0.246697	0.257794	0.268403	0.278681	0.288734	0.297354	0.307517	0.317787	0.328226	0.338962	0.350152	0.361968	0.374569	0.387994	0.402326	0.417622	0.433828	0.450893
8.93272	0.0979285	0.0625716	0.0320949	0.00649388	-0.0143888	-0.0307338	-0.0426957	-0.0504909	-0.054417	-0.0547872	-0.0520026	-0.0473439	-0.0394431	-0.0292293	-0.0169514	-0.00299806	0.0123423	0.0286731	0.045746	0.0632809	0.0808907	0.098263	0.115218	0.131652	0.147295	0.162018	0.175731	0.188517	0.20034	0.211119	0.220908	0.229809	0.237893	0.245307	0.252212	0.258755	0.264316	0.270835	0.277464	0.284376	0.291682	0.299694	0.308594	0.31851	0.329508	0.341686	0.35507	0.369701	0.385485
8.69813	0.118742	0.0813769	0.0488142	0.0209941	-0.00218697	-0.0208855	-0.0352396	-0.0454275	-0.0517382	-0.0544123	-0.0538556	-0.0509683	-0.0449965	-0.0365604	-0.0259203	-0.0134428	0.000525171	0.0155801	0.0314578	0.047869	0.0644648	0.0809087	0.0969762	0.112487	0.127194	0.140924	0.153591	0.165252	0.175835	0.18533	0.193826	0.201319	0.207936	0.213853	0.219178	0.224125	0.228281	0.233132	0.238114	0.243438	0.249307	0.256032	0.263822	0.272712	0.282855	0.294347	0.307147	0.321372	0.336894
8.46971	0.149503	0.109616	0.0742906	0.0434869	0.0171192	-0.0049039	-0.0227438	-0.0364938	-0.0464079	-0.0526832	-0.0556709	-0.0556992	-0.052991	-0.0476086	-0.0398882	-0.0301148	-0.0186363	-0.00583492	0.00799363	0.0225571	0.037587	0.052674	0.0675706	0.0821314	0.0960634	0.109146	0.121309	0.132521	0.14276	0.152006	0.160321	0.167653	0.174151	0.180021	0.18528	0.190224	0.194333	0.199175	0.204163	0.209486	0.2155	0.2224	0.23038	0.239498	0.249894	0.261686	0.274825	0.289376	0.30527
8.24728	0.183744	0.141123	0.102765	0.0687108	0.0388538	0.0131348	-0.00854528	-0.0262681	-0.0402038	-0.0505457	-0.0575028	-0.0608583	-0.0618963	-0.0600775	-0.0557143	-0.0490905	-0.0405143	-0.0303134	-0.0188334	-0.00632582	0.0069314	0.0205355	0.0342379	0.0479118	0.0612088	0.0739074	0.0859001	0.0971366	0.107604	0.117238	0.126035	0.134015	0.141267	0.147973	0.154146	0.160031	0.164931	0.170756	0.176764	0.183129	0.190212	0.198175	0.207149	0.217261	0.228587	0.241266	0.255261	0.270556	0.287103
8.0307	0.215149	0.170034	0.128927	0.0918953	0.0588932	0.0298046	0.00463575	-0.0166984	-0.0343287	-0.048372	-0.0589789	-0.0654194	-0.0699459	-0.0714934	-0.0703122	-0.0667005	-0.0609211	-0.0532767	-0.0440747	-0.033596	-0.0221346	-0.0100538	0.00242803	0.0151531	0.027791	0.0401004	0.0519243	0.0632499	0.0740436	0.0841599	0.0936023	0.10241	0.110653	0.118446	0.125823	0.132934	0.138945	0.1461	0.153492	0.161306	0.169794	0.179137	0.189438	0.200817	0.213348	0.227141	0.242151	0.258333	0.2756
7.8198	0.239668	0.192739	0.149619	0.110345	0.0749864	0.0433565	0.0155113	-0.00858279	-0.0290967	-0.0460139	-0.0595223	-0.0684526	-0.0758506	-0.0802071	-0.0817548	-0.0807677	-0.0774814	-0.0722074	-0.0651593	-0.0566641	-0.0470491	-0.0365694	-0.0254717	-0.0139482	-0.002243	0.00936994	0.020724	0.0318342	0.0426096	0.0528681	0.0626657	0.071999	0.0809381	0.0895637	0.0978628	0.105994	0.112986	0.121286	0.129918	0.139051	0.148807	0.159379	0.170912	0.183428	0.197063	0.211869	0.22774	0.244654	0.262526
7.61444	0.25555	0.207801	0.163676	0.123224	0.0865079	0.0534006	0.023928	-0.00193011	-0.0243179	-0.0431875	-0.0587284	-0.0694558	-0.0790063	-0.0855486	-0.0893172	-0.0905138	-0.0894034	-0.0863016	-0.0813698	-0.0749289	-0.067263	-0.0585806	-0.049165	-0.0391919	-0.0288475	-0.0184191	-0.00801729	0.00233866	0.0124774	0.0223084	0.0318777	0.0411623	0.050208	0.05907	0.0677205	0.0763481	0.0838428	0.0927695	0.102117	0.111998	0.122542	0.133902	0.146213	0.159458	0.173769	0.189176	0.205523	0.222767	0.240887
7.41447	0.262744	0.215235	0.171186	0.130676	0.0936693	0.0601482	0.0300933	0.00347929	-0.0197916	-0.0397361	-0.056469	-0.0683347	-0.0793698	-0.0875306	-0.0930327	-0.0960503	-0.0968562	-0.0957414	-0.0928868	-0.0885452	-0.0829243	-0.0762416	-0.068782	-0.0606883	-0.0521126	-0.0433228	-0.0343893	-0.025365	-0.0164784	-0.00769133	0.0010024	0.00955828	0.0180095	0.0263839	0.0346956	0.0431255	0.0505159	0.0593935	0.0687401	0.0786585	0.0893037	0.100797	0.113198	0.12653	0.140867	0.156232	0.172461	0.189466	0.207298
7.21976	0.262348	0.216043	0.173036	0.1334	0.0970735	0.064045	0.0343204	0.00780753	-0.0155183	-0.0357719	-0.0530122	-0.0654508	-0.0773929	-0.086673	-0.0934615	-0.0979836	-0.100441	-0.101097	-0.100184	-0.0978526	-0.0942634	-0.0896564	-0.084258	-0.0782037	-0.0716458	-0.064767	-0.0576638	-0.0504149	-0.0431924	-0.0359246	-0.0286417	-0.0213891	-0.0141261	-0.00685625	0.000512195	0.00806999	0.0147778	0.022932	0.0315743	0.0408102	0.0508133	0.0616905	0.0734349	0.0861049	0.0997235	0.114281	0.129663	0.145787	0.162663
7.03016	0.256281	0.211896	0.170649	0.132569	0.0976396	0.0657752	0.0370108	0.0112405	-0.0115952	-0.0315908	-0.0488293	-0.0614461	-0.0738408	-0.0838349	-0.0915517	-0.0972644	-0.101072	-0.103255	-0.104013	-0.103479	-0.101807	-0.0991682	-0.0957442	-0.0916975	-0.0871381	-0.0822259	-0.0770622	-0.0717338	-0.0663181	-0.0608136	-0.0552404	-0.049617	-0.0439101	-0.0381057	-0.032129	-0.02594	-0.0203684	-0.0135027	-0.00612923	0.00184237	0.0105636	0.020153	0.0305835	0.0418737	0.0540552	0.0670998	0.0809375	0.0955054	0.110782
6.84554	0.246803	0.204777	0.165713	0.129601	0.0964627	0.0661714	0.0387296	0.014043	-0.00797984	-0.0274072	-0.044344	-0.0569136	-0.0694895	-0.0799222	-0.0883461	-0.0949813	-0.0999145	-0.103387	-0.105553	-0.106566	-0.106613	-0.105747	-0.104128	-0.101934	-0.0992206	-0.096169	-0.0928855	-0.0894087	-0.0857872	-0.0820622	-0.0782673	-0.0743786	-0.0703614	-0.0661726	-0.061819	-0.0572559	-0.0530761	-0.047834	-0.0420718	-0.03574	-0.028723	-0.020888	-0.0122479	-0.00285264	0.00736721	0.018375	0.0301406	0.0426316	0.0557995
6.66576	0.235503	0.19611	0.159471	0.12558	0.094428	0.0659376	0.0400008	0.016557	-0.00447963	-0.0232162	-0.0397027	-0.0521422	-0.0647829	-0.0755074	-0.0845354	-0.0919405	-0.0978865	-0.102501	-0.105919	-0.108342	-0.109949	-0.110749	-0.110835	-0.11038	-0.109423	-0.108161	-0.106687	-0.104988	-0.103143	-0.10119	-0.0991493	-0.0970217	-0.0946899	-0.0921719	-0.0895157	-0.0866589	-0.0839699	-0.0804649	-0.0764715	-0.0719174	-0.0667718	-0.0608871	-0.0542567	-0.0469653	-0.038932	-0.0301705	-0.0207066	-0.0105368	0.000324201
6.49071	0.223039	0.186488	0.152477	0.12101	0.0920161	0.0654487	0.041147	0.0190357	-0.000925088	-0.0188806	-0.0348709	-0.0471246	-0.0597948	-0.0708023	-0.0803582	-0.0885008	-0.0954009	-0.101122	-0.105814	-0.109652	-0.112794	-0.115247	-0.117064	-0.118361	-0.119213	-0.119802	-0.120142	-0.120256	-0.120246	-0.120134	-0.119903	-0.119565	-0.118987	-0.118237	-0.117326	-0.116214	-0.115039	-0.113297	-0.111094	-0.108342	-0.105047	-0.101076	-0.0964368	-0.091192	-0.0852878	-0.078678	-0.0714276	-0.0634838	-0.0548438
6.32025	0.20972	0.176138	0.144911	0.115998	0.0892837	0.0647294	0.042142	0.0214544	0.00264638	-0.0144606	-0.0299079	-0.0419221	-0.0545733	-0.0658496	-0.0758459	-0.0847066	-0.0925081	-0.0993419	-0.105347	-0.110622	-0.115312	-0.119452	-0.123079	-0.126229	-0.12902	-0.131559	-0.133824	-0.135912	-0.13787	-0.139729	-0.141433	-0.142955	-0.144269	-0.145419	-0.146333	-0.147016	-0.147363	-0.147401	-0.146984	-0.146017	-0.144504	-0.142358	-0.139609	-0.136241	-0.132247	-0.127582	-0.122285	-0.116292	-0.109594
6.15428	0.19591	0.165352	0.13697	0.110639	0.08625	0.0637344	0.0428961	0.0236936	0.00606513	-0.0101447	-0.0249869	-0.0367015	-0.0492714	-0.0607361	-0.0711166	-0.0806097	-0.0892623	-0.0971545	-0.104432	-0.111121	-0.117344	-0.123155	-0.12856	-0.133604	-0.138389	-0.142922	-0.147212	-0.151363	-0.155385	-0.159305	-0.163073	-0.166592	-0.169934	-0.173075	-0.175932	-0.178505	-0.180435	-0.182311	-0.183711	-0.18455	-0.184806	-0.184423	-0.183447	-0.181839	-0.17956	-0.176627	-0.173002	-0.168674	-0.163596
5.99266	0.182279	0.154674	0.129033	0.105174	0.0830374	0.0624926	0.0433681	0.0256255	0.00915949	-0.00614047	-0.020349	-0.0317238	-0.0441379	-0.0556766	-0.0663942	-0.0764037	-0.0858228	-0.0946837	-0.103107	-0.111106	-0.118756	-0.126137	-0.133217	-0.140104	-0.146825	-0.153287	-0.159621	-0.165836	-0.171926	-0.177918	-0.183762	-0.189363	-0.194795	-0.199964	-0.204838	-0.209366	-0.212932	-0.216683	-0.219936	-0.222613	-0.224657	-0.22604	-0.226787	-0.226854	-0.226169	-0.224818	-0.222687	-0.219792	-0.216079
5.83528	0.169571	0.144708	0.12158	0.100014	0.07994	0.0612143	0.0436788	0.0272709	0.0118914	-0.00255965	-0.0161589	-0.0271888	-0.0394179	-0.0509824	-0.0619767	-0.0724373	-0.0825127	-0.0922287	-0.101637	-0.110794	-0.119744	-0.128537	-0.137149	-0.145713	-0.154191	-0.162487	-0.170744	-0.178915	-0.186984	-0.19497	-0.202836	-0.210515	-0.217986	-0.225166	-0.232042	-0.238543	-0.243781	-0.249438	-0.254562	-0.259086	-0.262927	-0.266071	-0.268512	-0.270196	-0.271077	-0.271181	-0.270428	-0.268809	-0.266305
5.68204	0.158438	0.135986	0.115061	0.0955089	0.0772252	0.0600924	0.0439461	0.0286896	0.0142542	0.000540359	-0.0125184	-0.0232494	-0.0352916	-0.046877	-0.058097	-0.0689739	-0.0796224	-0.0900763	-0.100331	-0.110498	-0.120591	-0.130626	-0.140617	-0.150649	-0.160682	-0.17066	-0.180656	-0.190614	-0.200509	-0.210345	-0.220116	-0.229758	-0.239158	-0.248259	-0.257062	-0.265489	-0.272373	-0.279912	-0.286887	-0.293234	-0.298845	-0.303732	-0.307833	-0.31109	-0.31349	-0.314972	-0.315521	-0.315079	-0.313665
5.53282	0.149333	0.128882	0.109776	0.0918753	0.0750742	0.0592529	0.044242	0.0299199	0.0162477	0.00313626	-0.00949417	-0.0199992	-0.0318901	-0.0435218	-0.0549334	-0.0662019	-0.0773477	-0.0884116	-0.09939	-0.110419	-0.121478	-0.132587	-0.143781	-0.155048	-0.166411	-0.177853	-0.189354	-0.200873	-0.212391	-0.223893	-0.235384	-0.246785	-0.257953	-0.268838	-0.279432	-0.289673	-0.298122	-0.307486	-0.316241	-0.324353	-0.331675	-0.338259	-0.343973	-0.348755	-0.352603	-0.355426	-0.357213	-0.357908	-0.35748
5.38752	0.142514	0.123617	0.105917	0.0892718	0.0735987	0.0587433	0.0445569	0.030929	0.0178107	0.00514037	-0.00719944	-0.017536	-0.0293534	-0.0410372	-0.0526238	-0.0641907	-0.0757402	-0.0872742	-0.0988465	-0.110553	-0.122387	-0.134369	-0.146518	-0.158784	-0.171235	-0.183856	-0.196587	-0.209402	-0.222274	-0.235205	-0.248168	-0.26106	-0.273777	-0.286243	-0.298446	-0.310336	-0.320216	-0.331271	-0.341708	-0.35147	-0.360426	-0.368602	-0.375865	-0.382139	-0.387373	-0.391518	-0.394497	-0.396295	-0.396828
5.24604	0.138065	0.120246	0.103509	0.087713	0.0727718	0.0585344	0.0448741	0.0316873	0.0189171	0.00651132	-0.00566363	-0.0158995	-0.027717	-0.0394534	-0.0511824	-0.0629556	-0.0747819	-0.0866637	-0.0986677	-0.110843	-0.123239	-0.135847	-0.148685	-0.161701	-0.174933	-0.188409	-0.202047	-0.215842	-0.22975	-0.243807	-0.257928	-0.271999	-0.28597	-0.299771	-0.313346	-0.326656	-0.337771	-0.350323	-0.362291	-0.373552	-0.38403	-0.393667	-0.402396	-0.410072	-0.416636	-0.422056	-0.426221	-0.429089	-0.43056
5.10827	0.135875	0.118683	0.102484	0.0871402	0.0725552	0.0586032	0.0451652	0.0321646	0.0195387	0.00722792	-0.00488185	-0.0151096	-0.0269604	-0.0387583	-0.0505748	-0.0624482	-0.07442	-0.0865066	-0.0987467	-0.111198	-0.123918	-0.136885	-0.150117	-0.163585	-0.177296	-0.191286	-0.205498	-0.219921	-0.234514	-0.249324	-0.264252	-0.279177	-0.294072	-0.30889	-0.323541	-0.337986	-0.350111	-0.363883	-0.377139	-0.389713	-0.401518	-0.412473	-0.422528	-0.431502	-0.439337	-0.445949	-0.451264	-0.455168	-0.457551
4.97412	0.135644	0.118688	0.102649	0.0874108	0.0728575	0.0588885	0.045431	0.0323893	0.0197272	0.00735628	-0.00478873	-0.0150796	-0.0269849	-0.0388424	-0.050694	-0.0625801	-0.0745732	-0.0867197	-0.099026	-0.111553	-0.124342	-0.137395	-0.150742	-0.164367	-0.178232	-0.192392	-0.206834	-0.221522	-0.236452	-0.251617	-0.266957	-0.282388	-0.297847	-0.313328	-0.328723	-0.343949	-0.356811	-0.371499	-0.38574	-0.399362	-0.41225	-0.424332	-0.435508	-0.445614	-0.45458	-0.462279	-0.46864	-0.473496	-0.476713
4.84349	0.136963	0.11994	0.103766	0.0883515	0.0735734	0.0593548	0.0456674	0.0324033	0.019545	0.00701353	-0.00527903	-0.0156662	-0.0276494	-0.0395437	-0.0513926	-0.0632366	-0.075161	-0.0872256	-0.0994336	-0.111848	-0.124499	-0.137389	-0.150575	-0.164043	-0.177759	-0.191785	-0.206113	-0.220709	-0.235584	-0.25072	-0.266101	-0.281655	-0.297294	-0.313028	-0.328764	-0.344392	-0.357655	-0.372884	-0.38774	-0.402053	-0.415701	-0.42861	-0.440641	-0.451652	-0.46152	-0.470118	-0.477326	-0.482979	-0.486918
4.71629	0.13936	0.12206	0.105544	0.0897504	0.0745687	0.0599552	0.0458796	0.0322627	0.0190948	0.00630851	-0.0061997	-0.0167218	-0.0287929	-0.0406968	-0.0525206	-0.0642954	-0.0760713	-0.0879256	-0.0998938	-0.112023	-0.124325	-0.13683	-0.149597	-0.162618	-0.175886	-0.189474	-0.203351	-0.217509	-0.231959	-0.246687	-0.261714	-0.276975	-0.292397	-0.307948	-0.323573	-0.339169	-0.352465	-0.367798	-0.382838	-0.397396	-0.411407	-0.424751	-0.437294	-0.448868	-0.459313	-0.468503	-0.476277	-0.482472	-0.486935
4.59244	0.142405	0.124695	0.107711	0.091407	0.0757181	0.0606176	0.0460521	0.0320061	0.0184602	0.00534356	-0.00740765	-0.018088	-0.0302416	-0.0421617	-0.053937	-0.0656059	-0.0771822	-0.0887319	-0.100328	-0.112013	-0.123788	-0.135717	-0.147826	-0.16013	-0.172681	-0.185519	-0.198639	-0.212011	-0.225664	-0.239631	-0.253917	-0.26845	-0.283208	-0.298123	-0.313152	-0.328238	-0.341144	-0.356106	-0.37083	-0.385148	-0.399027	-0.41234	-0.42495	-0.436655	-0.447268	-0.45664	-0.464626	-0.471044	-0.475754
4.47183	0.145759	0.127551	0.110028	0.0931572	0.0769007	0.0612537	0.0461662	0.0316507	0.0176974	0.00423431	-0.0087733	-0.0196178	-0.0318681	-0.0438101	-0.0555189	-0.0670444	-0.0783679	-0.0895541	-0.100665	-0.111773	-0.122886	-0.134065	-0.145314	-0.156685	-0.168254	-0.180062	-0.192143	-0.204404	-0.216925	-0.229779	-0.242947	-0.256345	-0.269976	-0.283794	-0.297753	-0.311827	-0.323913	-0.337984	-0.351876	-0.365448	-0.378654	-0.39143	-0.403592	-0.414947	-0.425249	-0.434349	-0.442131	-0.448403	-0.453005
4.3544	0.149188	0.130447	0.112355	0.0949117	0.0780596	0.0618507	0.0462466	0.0312625	0.0168589	0.00304899	-0.0102245	-0.0212162	-0.0335982	-0.0455608	-0.0572069	-0.0685421	-0.0795695	-0.0903448	-0.10091	-0.111309	-0.121639	-0.131928	-0.142179	-0.152449	-0.162816	-0.173357	-0.18413	-0.195022	-0.206129	-0.217552	-0.229252	-0.241152	-0.253245	-0.265538	-0.277983	-0.290555	-0.301415	-0.314124	-0.326687	-0.339019	-0.351034	-0.362749	-0.373927	-0.384397	-0.393884	-0.402253	-0.4094	-0.415129	-0.419218
4.24004	0.152568	0.133284	0.114637	0.0966201	0.0791823	0.0624033	0.0462938	0.0308614	0.0160269	0.00187977	-0.0116657	-0.0228243	-0.0353379	-0.047347	-0.0589344	-0.0700579	-0.0807711	-0.091104	-0.101091	-0.110736	-0.120185	-0.129501	-0.138663	-0.14771	-0.156725	-0.16583	-0.175082	-0.184405	-0.193858	-0.203576	-0.213522	-0.223615	-0.233833	-0.244226	-0.254788	-0.265443	-0.274689	-0.285592	-0.296391	-0.307006	-0.317374	-0.327516	-0.33723	-0.346305	-0.354517	-0.361722	-0.367807	-0.372573	-0.375762
4.12869	0.155908	0.136097	0.116919	0.0983384	0.0803477	0.0630022	0.0464114	0.0305225	0.0152614	0.000758909	-0.0130642	-0.0244218	-0.0371033	-0.0491869	-0.0607312	-0.07164	-0.082024	-0.0918902	-0.10132	-0.1102	-0.118708	-0.127018	-0.135053	-0.142818	-0.150416	-0.15795	-0.16551	-0.173121	-0.180769	-0.188564	-0.1965	-0.204552	-0.212648	-0.22083	-0.229182	-0.237602	-0.244927	-0.25365	-0.262333	-0.270839	-0.279176	-0.287283	-0.295097	-0.302314	-0.308807	-0.314492	-0.319133	-0.322537	-0.324453
4.02027	0.159315	0.138997	0.119283	0.100142	0.0816316	0.0637499	0.046662	0.0302723	0.0146153	-0.00028418	-0.0144131	-0.0259939	-0.0388765	-0.0510746	-0.0625775	-0.0733511	-0.0834	-0.0928344	-0.101721	-0.10988	-0.117463	-0.124743	-0.131644	-0.138119	-0.14429	-0.15019	-0.15595	-0.161732	-0.167478	-0.173202	-0.178918	-0.184724	-0.190551	-0.196343	-0.202198	-0.208136	-0.213335	-0.219557	-0.225824	-0.231912	-0.237862	-0.243612	-0.249126	-0.254132	-0.258536	-0.262369	-0.265252	-0.266954	-0.267227
PARTICIPANT 2 channel 102 PRE-disconnection ERSP
Time (ms)	-145	-138	-131	-124	-117	-110	-103	-96	-89	-82	-75	-69	-62	-55	-48	-41	-34	-27	-20	-13	-6	1	8	15	22	29	36	43	50	57	64	71	78	85	92	99	105	112	119	126	133	140	147	154	161	168	175	182	189
Frequencies: 150 Hz	0.102364	0.0871152	0.0706892	0.0548532	0.0383581	0.0238597	0.0102444	-0.00331349	-0.0148709	-0.0240691	-0.03047	-0.0361338	-0.041739	-0.0445837	-0.0445751	-0.042934	-0.0410787	-0.035926	-0.0251075	-0.0116487	0.00404736	0.0240353	0.0486833	0.0773762	0.109652	0.144228	0.178174	0.21246	0.24772	0.280436	0.307272	0.327464	0.343088	0.352925	0.352464	0.34168	0.327784	0.304598	0.271178	0.23026	0.182787	0.130671	0.0745548	0.0155051	-0.0440841	-0.103502	-0.159698	-0.211794	-0.257152
146.061	0.127233	0.112146	0.0959469	0.0825972	0.0705626	0.0580851	0.0467092	0.0361086	0.026291	0.0147789	0.00384997	-0.00434007	-0.0179421	-0.0325347	-0.0468187	-0.0612337	-0.0776845	-0.0931148	-0.106594	-0.118832	-0.129226	-0.136451	-0.139134	-0.139725	-0.136497	-0.130988	-0.122238	-0.112018	-0.100587	-0.0896326	-0.0796405	-0.0703485	-0.0618728	-0.0567991	-0.0534098	-0.0534529	-0.0529188	-0.0540134	-0.0567514	-0.0584986	-0.0592315	-0.0592587	-0.0585945	-0.0538249	-0.0461508	-0.0357283	-0.0212249	-0.00310154	0.0182793
142.225	0.441329	0.387226	0.332404	0.274553	0.21754	0.162849	0.10833	0.0545499	0.005113	-0.0399351	-0.083926	-0.117605	-0.149867	-0.178656	-0.20203	-0.218528	-0.226335	-0.229547	-0.228435	-0.220674	-0.208485	-0.193768	-0.177395	-0.160828	-0.142877	-0.128445	-0.116029	-0.105525	-0.097972	-0.0941629	-0.0931954	-0.0924882	-0.0929724	-0.092631	-0.0907768	-0.0843116	-0.0756345	-0.0599485	-0.0381482	-0.0103451	0.0244074	0.0637408	0.107364	0.155481	0.205246	0.25495	0.303596	0.35167	0.397433
138.49	-0.262371	-0.263326	-0.255842	-0.240392	-0.220394	-0.193184	-0.159623	-0.120717	-0.0799512	-0.0364948	0.00797929	0.0449399	0.087507	0.125551	0.159096	0.18773	0.209766	0.226598	0.234572	0.2346	0.229026	0.216413	0.196623	0.172885	0.144732	0.111959	0.0794856	0.0465946	0.0129844	-0.0161006	-0.0400391	-0.0610861	-0.0750935	-0.0811926	-0.0830377	-0.0755013	-0.0630119	-0.0442282	-0.0182248	0.0127743	0.045978	0.0816441	0.12086	0.157446	0.193894	0.230008	0.26202	0.291327	0.318675
134.853	-0.0282276	-0.0493094	-0.0704157	-0.0883318	-0.103075	-0.114453	-0.119415	-0.119543	-0.113633	-0.100343	-0.0810258	-0.0600579	-0.0305882	0.00246397	0.0386736	0.0774872	0.115888	0.152763	0.188262	0.221222	0.247745	0.26953	0.286981	0.296931	0.29909	0.293977	0.282152	0.264297	0.239033	0.207833	0.171512	0.133021	0.0895607	0.0446852	-1.26998e-05	-0.0442115	-0.0803055	-0.119302	-0.154229	-0.182394	-0.205742	-0.222132	-0.230315	-0.230862	-0.225077	-0.213461	-0.195719	-0.171204	-0.14403
131.312	-0.0717217	-0.0860734	-0.0981572	-0.103429	-0.103865	-0.100866	-0.0939274	-0.0814633	-0.0676398	-0.0498778	-0.0296559	-0.0119313	0.0102837	0.0335887	0.0566532	0.0791779	0.101257	0.122057	0.141564	0.158115	0.174119	0.187125	0.195712	0.20231	0.205393	0.203985	0.198737	0.189125	0.176537	0.156666	0.135508	0.110811	0.0792891	0.0472629	0.0140706	-0.0227365	-0.0540841	-0.0898152	-0.126965	-0.162043	-0.194314	-0.224	-0.251168	-0.273985	-0.292058	-0.307149	-0.315139	-0.318423	-0.317388
127.863	0.338091	0.29029	0.244139	0.196148	0.14891	0.105195	0.0617386	0.0207544	-0.0133545	-0.0468683	-0.0759831	-0.0949996	-0.115852	-0.130948	-0.140171	-0.146718	-0.148744	-0.146808	-0.142766	-0.136211	-0.126488	-0.118595	-0.1083	-0.0970725	-0.0883901	-0.079402	-0.0707753	-0.0636274	-0.0591803	-0.054478	-0.0518895	-0.0530184	-0.0522947	-0.0541912	-0.0595892	-0.0625304	-0.0685062	-0.0749777	-0.0797536	-0.0875616	-0.0930385	-0.0948349	-0.0969324	-0.095526	-0.0889783	-0.078002	-0.0617117	-0.0394091	-0.0106783
124.505	0.341828	0.309254	0.273248	0.237103	0.199646	0.162215	0.124825	0.0878457	0.050726	0.0144309	-0.0196437	-0.0500049	-0.082946	-0.115027	-0.148461	-0.177911	-0.207667	-0.236313	-0.26238	-0.288199	-0.311767	-0.329842	-0.348555	-0.362294	-0.372107	-0.381399	-0.386082	-0.387912	-0.389175	-0.388582	-0.385925	-0.385111	-0.382509	-0.380072	-0.378381	-0.376785	-0.374724	-0.371064	-0.368259	-0.361556	-0.351852	-0.340765	-0.325012	-0.303547	-0.279626	-0.250401	-0.217719	-0.18107	-0.142309
121.236	0.352857	0.275733	0.199955	0.128817	0.0650458	0.0054193	-0.0439733	-0.0851122	-0.119244	-0.139399	-0.153309	-0.155535	-0.149684	-0.137212	-0.115414	-0.0877052	-0.0547452	-0.0188954	0.0205271	0.0606401	0.101015	0.139227	0.177618	0.21041	0.239704	0.265356	0.284643	0.296535	0.306225	0.305206	0.298893	0.290089	0.27102	0.250933	0.22557	0.197842	0.175359	0.14708	0.123048	0.10268	0.0867051	0.0790123	0.0781767	0.0847765	0.101087	0.123666	0.152877	0.189196	0.229191
118.052	0.0649194	0.0353567	0.00742782	-0.0198105	-0.0439253	-0.0625442	-0.0790685	-0.0887202	-0.0922159	-0.0923962	-0.0843186	-0.0737403	-0.0558436	-0.0324511	-0.00745997	0.0231323	0.0534653	0.0858523	0.118714	0.149599	0.178002	0.20505	0.226381	0.243302	0.257209	0.263036	0.263691	0.260263	0.246061	0.230723	0.209787	0.180121	0.151958	0.116383	0.0808429	0.0445997	0.0120957	-0.0231308	-0.058486	-0.0893829	-0.116995	-0.141496	-0.158855	-0.173889	-0.182796	-0.185908	-0.185863	-0.179812	-0.171323
114.952	-0.0561924	-0.0582306	-0.0543606	-0.0460687	-0.0365268	-0.0245116	-0.0109438	0.000573806	0.0127127	0.0233198	0.0318266	0.0363199	0.0403934	0.0402309	0.0398189	0.0337397	0.0277418	0.018024	0.00671993	-0.00579063	-0.0215944	-0.037824	-0.0574581	-0.0758848	-0.100149	-0.122584	-0.149043	-0.178226	-0.207224	-0.242186	-0.277859	-0.316428	-0.358943	-0.401646	-0.4479	-0.494833	-0.535723	-0.583126	-0.629022	-0.672762	-0.71193	-0.745003	-0.771883	-0.787784	-0.794537	-0.789978	-0.771704	-0.741853	-0.698582
111.933	0.198162	0.18877	0.177876	0.166974	0.155132	0.141073	0.124403	0.107387	0.0845893	0.0598774	0.0331274	0.00665109	-0.0250926	-0.0605322	-0.097063	-0.133973	-0.17174	-0.206553	-0.241054	-0.271514	-0.298543	-0.320473	-0.336648	-0.347699	-0.351229	-0.34956	-0.341607	-0.329976	-0.311826	-0.292296	-0.270342	-0.245726	-0.22449	-0.201693	-0.184642	-0.168831	-0.160111	-0.152419	-0.150517	-0.151845	-0.156689	-0.165825	-0.174876	-0.187819	-0.1979	-0.207755	-0.213862	-0.216129	-0.213772
108.993	0.314864	0.286495	0.25805	0.225256	0.19243	0.155725	0.119136	0.0784623	0.0406126	0.00128808	-0.0382995	-0.0684951	-0.104124	-0.134053	-0.161545	-0.184533	-0.201741	-0.213168	-0.218715	-0.217976	-0.210917	-0.199312	-0.180537	-0.159362	-0.132896	-0.104388	-0.0742475	-0.0402348	-0.00957713	0.0241182	0.0552319	0.083292	0.112298	0.135021	0.157418	0.174385	0.188076	0.199705	0.210335	0.21683	0.223342	0.227875	0.231655	0.237632	0.242925	0.252307	0.262549	0.276892	0.294193
106.131	0.246043	0.230574	0.211782	0.194384	0.171209	0.148391	0.121844	0.0929614	0.062513	0.0294388	-0.00195084	-0.0334193	-0.0646936	-0.0993063	-0.128341	-0.157647	-0.181226	-0.203989	-0.22122	-0.235457	-0.247781	-0.255747	-0.263174	-0.268737	-0.272486	-0.27688	-0.27952	-0.284563	-0.28734	-0.291794	-0.29624	-0.298297	-0.3025	-0.301841	-0.301563	-0.296853	-0.292454	-0.282215	-0.271977	-0.255976	-0.239357	-0.219797	-0.196771	-0.173404	-0.146205	-0.119375	-0.0887285	-0.0576271	-0.0239982
103.344	0.409466	0.357441	0.304321	0.249034	0.195697	0.142244	0.0905492	0.0418862	-0.00476203	-0.0463269	-0.0853053	-0.111921	-0.141924	-0.162318	-0.17987	-0.190738	-0.196997	-0.197822	-0.19658	-0.190359	-0.183706	-0.174766	-0.167691	-0.158221	-0.154193	-0.14868	-0.148685	-0.148695	-0.152273	-0.158064	-0.163885	-0.172351	-0.179143	-0.187255	-0.193276	-0.199548	-0.202002	-0.205931	-0.205237	-0.205759	-0.203249	-0.199486	-0.197635	-0.19403	-0.191842	-0.18901	-0.187953	-0.186772	-0.186224
100.63	0.290334	0.251694	0.211558	0.173725	0.134925	0.0975938	0.0613662	0.027413	-0.00370772	-0.0330243	-0.0585448	-0.0790984	-0.0984791	-0.115208	-0.12659	-0.134392	-0.138051	-0.137193	-0.132482	-0.125078	-0.113949	-0.101804	-0.0853371	-0.0708383	-0.0539197	-0.0396558	-0.0258012	-0.015689	-0.00797559	-0.00329167	-0.00313372	-0.00686016	-0.0155295	-0.0275925	-0.0452018	-0.0644798	-0.0864573	-0.110622	-0.140288	-0.169275	-0.200944	-0.2316	-0.260791	-0.288768	-0.313704	-0.334672	-0.352047	-0.36461	-0.372987
97.9872	0.160691	0.13072	0.104721	0.0782379	0.0561857	0.0356031	0.0178487	0.0016214	-0.0127757	-0.0244687	-0.034415	-0.0419324	-0.0479435	-0.0538182	-0.0565841	-0.0592756	-0.058685	-0.0582374	-0.0546928	-0.0502081	-0.0435433	-0.035796	-0.0276915	-0.018524	-0.00872285	-6.37464e-05	0.00982038	0.0180089	0.0264606	0.0321362	0.038036	0.0411193	0.0431701	0.0427177	0.0427199	0.0395851	0.0381874	0.0317172	0.0286169	0.0224817	0.0184402	0.0129323	0.0078837	0.00309666	-0.000816212	-0.00479554	-0.007436	-0.0100122	-0.0108344
95.4139	0.345445	0.299486	0.254382	0.213507	0.17347	0.1369	0.102492	0.0706695	0.0410844	0.0127823	-0.0160955	-0.038667	-0.0684987	-0.0952839	-0.125869	-0.155098	-0.186903	-0.217486	-0.248618	-0.278147	-0.306793	-0.331752	-0.352531	-0.369404	-0.379526	-0.38436	-0.381863	-0.374467	-0.359051	-0.33957	-0.313674	-0.285859	-0.253095	-0.22086	-0.188296	-0.156776	-0.132368	-0.104703	-0.0840079	-0.0654713	-0.0538884	-0.0461859	-0.0423969	-0.0436812	-0.0469584	-0.0542423	-0.0615682	-0.0700773	-0.0762222
92.9082	0.241133	0.229709	0.215519	0.201962	0.186571	0.168801	0.149385	0.126412	0.100317	0.0696464	0.0383055	0.00645526	-0.0314601	-0.0735449	-0.116625	-0.160695	-0.206078	-0.248729	-0.291662	-0.330386	-0.365835	-0.396022	-0.421414	-0.440661	-0.455082	-0.461596	-0.46543	-0.461946	-0.457807	-0.449787	-0.441332	-0.433026	-0.425503	-0.421312	-0.418323	-0.421264	-0.425952	-0.437248	-0.451042	-0.470795	-0.493707	-0.519376	-0.54862	-0.576474	-0.607207	-0.632089	-0.656414	-0.674098	-0.687159
90.4683	0.176347	0.173933	0.17069	0.163744	0.154093	0.143045	0.126926	0.109386	0.0875581	0.0645332	0.0351083	0.0103835	-0.0224092	-0.056886	-0.0910863	-0.129701	-0.164212	-0.202627	-0.236356	-0.270423	-0.30147	-0.329922	-0.356238	-0.379183	-0.400372	-0.420261	-0.438802	-0.455855	-0.474396	-0.491634	-0.513176	-0.53335	-0.560737	-0.587081	-0.62025	-0.654436	-0.686912	-0.726846	-0.768272	-0.811559	-0.853766	-0.895054	-0.932713	-0.967314	-0.994669	-1.01816	-1.03148	-1.038	-1.03434
88.0925	-0.0625113	-0.0502112	-0.0377739	-0.0206118	-0.00294322	0.0128274	0.0303899	0.042388	0.0546584	0.0601023	0.0652872	0.0628388	0.0574474	0.0467986	0.0305727	0.0135316	-0.0114556	-0.0336875	-0.0617653	-0.0879197	-0.114691	-0.140545	-0.164191	-0.185876	-0.203828	-0.218279	-0.229537	-0.238671	-0.242883	-0.247213	-0.246021	-0.247492	-0.244031	-0.243588	-0.242179	-0.241472	-0.242189	-0.243885	-0.247982	-0.252655	-0.258579	-0.267368	-0.27475	-0.285097	-0.292439	-0.301486	-0.307806	-0.312485	-0.314201
85.7791	-0.107102	-0.117872	-0.117325	-0.114243	-0.103539	-0.0886555	-0.0701273	-0.0470818	-0.0254304	-0.000442325	0.0198982	0.0386266	0.0573959	0.0716301	0.0847121	0.0903429	0.095236	0.0922903	0.0870354	0.0765245	0.0621427	0.0448071	0.0245422	0.00215767	-0.021818	-0.0473849	-0.0718078	-0.0961253	-0.12002	-0.139735	-0.159966	-0.172631	-0.185646	-0.192381	-0.195102	-0.194263	-0.189534	-0.181913	-0.168968	-0.154157	-0.135869	-0.115186	-0.0932138	-0.0697222	-0.0466696	-0.022078	0.00185393	0.025314	0.0469816
83.5264	0.097006	0.0931392	0.0859699	0.0813977	0.0738887	0.0673128	0.058006	0.0490093	0.0383125	0.0251847	0.0134431	0.000578566	-0.0146816	-0.0293205	-0.0469481	-0.0622924	-0.0791581	-0.0951515	-0.109192	-0.124063	-0.136048	-0.146753	-0.158666	-0.165125	-0.175524	-0.180493	-0.188773	-0.19348	-0.199778	-0.206293	-0.211676	-0.219984	-0.22725	-0.235627	-0.244122	-0.253965	-0.262189	-0.270522	-0.27961	-0.285536	-0.292666	-0.294572	-0.296372	-0.292633	-0.28543	-0.274843	-0.260112	-0.240419	-0.215612
81.3329	-0.0358492	-0.0378562	-0.0406678	-0.0403945	-0.0407807	-0.0388391	-0.0354425	-0.0335976	-0.0277261	-0.0221673	-0.0160243	-0.00921283	-0.001406	0.00669208	0.0177835	0.0275597	0.0391176	0.0518829	0.0634118	0.078333	0.0909208	0.103393	0.117798	0.127204	0.139644	0.146449	0.153959	0.156032	0.156023	0.153039	0.144315	0.13529	0.120276	0.103538	0.0825242	0.0603963	0.0416291	0.0158556	-0.00715639	-0.0321107	-0.0533758	-0.0752359	-0.092252	-0.107601	-0.119527	-0.127091	-0.129614	-0.129834	-0.125587
79.1969	-0.386212	-0.359583	-0.324971	-0.290797	-0.24923	-0.206698	-0.161634	-0.112394	-0.0658268	-0.0167599	0.0284655	0.0672033	0.109737	0.147722	0.182601	0.210368	0.235494	0.253043	0.26693	0.273468	0.275964	0.272823	0.263789	0.251414	0.232595	0.211574	0.184371	0.156859	0.124384	0.0908041	0.0547921	0.0171457	-0.0212558	-0.0597736	-0.0971357	-0.134776	-0.167243	-0.201835	-0.236292	-0.268064	-0.297132	-0.324503	-0.349528	-0.372454	-0.392077	-0.410076	-0.426664	-0.438443	-0.448589
77.1171	-0.30485	-0.276875	-0.24618	-0.210121	-0.173461	-0.133969	-0.0938849	-0.0539951	-0.0149577	0.0208478	0.0561161	0.080389	0.106432	0.127112	0.142009	0.154089	0.158583	0.159678	0.15628	0.148215	0.137784	0.124303	0.108322	0.0925119	0.0738382	0.0559224	0.0382358	0.0186517	0.0016608	-0.0176593	-0.0343719	-0.0524867	-0.0703211	-0.0876422	-0.107717	-0.125678	-0.142775	-0.164573	-0.184709	-0.207147	-0.230148	-0.251102	-0.273729	-0.293123	-0.312715	-0.329449	-0.343313	-0.355576	-0.362836
75.0919	-0.220122	-0.208695	-0.192811	-0.174276	-0.150875	-0.125467	-0.0983476	-0.0696847	-0.0410158	-0.0125476	0.0138479	0.0369504	0.0609813	0.0840191	0.104026	0.121952	0.138227	0.153019	0.166221	0.178963	0.190716	0.201948	0.214197	0.224712	0.237129	0.24899	0.260389	0.272384	0.283069	0.294023	0.300792	0.309029	0.313043	0.314018	0.315601	0.309527	0.304696	0.297066	0.284273	0.271386	0.256661	0.238986	0.222564	0.205272	0.189393	0.174342	0.162906	0.153673	0.14659
73.1199	-0.0579184	-0.0628278	-0.0641221	-0.0622307	-0.0584163	-0.0518393	-0.0439617	-0.0355276	-0.025353	-0.01686	-0.00601449	0.0021189	0.0106265	0.0200699	0.0299704	0.038478	0.0498586	0.060626	0.0730775	0.0886293	0.104836	0.124325	0.146027	0.16896	0.196067	0.221844	0.25027	0.280574	0.30634	0.33524	0.361203	0.381994	0.403763	0.420078	0.43018	0.439932	0.441834	0.439938	0.435566	0.425174	0.410383	0.393711	0.373588	0.351137	0.327823	0.304755	0.280509	0.259605	0.241494
71.1997	-0.0401535	-0.0435661	-0.0429833	-0.0390676	-0.0313042	-0.0228292	-0.0130442	-0.00201801	0.00689538	0.0176103	0.0237687	0.0280251	0.0327072	0.0324033	0.0310517	0.0285252	0.0212203	0.0152705	0.00759554	-0.00255381	-0.00927853	-0.018817	-0.0258084	-0.029339	-0.0355404	-0.0330386	-0.0317867	-0.0295592	-0.0186237	-0.0131005	-0.000540814	0.0143964	0.025951	0.0413863	0.0565932	0.0694696	0.0820218	0.0941007	0.103893	0.113165	0.121052	0.126036	0.13019	0.132699	0.13465	0.135453	0.136225	0.136482	0.136357
69.3299	-0.0119854	-0.0287467	-0.0407217	-0.0460414	-0.0474778	-0.0456264	-0.0386301	-0.0319261	-0.0224156	-0.0121148	-0.000886851	0.00799769	0.0168778	0.0271508	0.0335305	0.0383407	0.0429668	0.042661	0.0419081	0.0394557	0.0329224	0.02903	0.0200449	0.0122447	0.00615822	-0.00630865	-0.0111733	-0.0184043	-0.0261602	-0.0263459	-0.0321677	-0.0318099	-0.0294356	-0.0280108	-0.0206454	-0.0143438	-0.00756778	0.00505589	0.0166771	0.0295384	0.0455881	0.0596484	0.0748263	0.0915348	0.106208	0.120661	0.136031	0.148259	0.161904
67.5092	0.292294	0.249595	0.208809	0.171349	0.134161	0.100214	0.0674819	0.0378331	0.0109805	-0.0158055	-0.0401131	-0.058016	-0.0776829	-0.0971481	-0.113364	-0.127136	-0.140378	-0.151915	-0.160572	-0.167147	-0.173377	-0.178043	-0.178329	-0.181365	-0.179904	-0.174997	-0.174282	-0.167211	-0.160524	-0.155058	-0.143719	-0.137284	-0.128336	-0.117545	-0.110978	-0.100898	-0.0942736	-0.0902302	-0.0830774	-0.0793527	-0.0792638	-0.0764773	-0.0774612	-0.0815415	-0.085251	-0.0913255	-0.100316	-0.108714	-0.12026
65.7363	0.44385	0.384535	0.327549	0.269343	0.211979	0.159423	0.106336	0.0564505	0.0105267	-0.0323913	-0.0720568	-0.102162	-0.1342	-0.163015	-0.18528	-0.205648	-0.222842	-0.232458	-0.241589	-0.249141	-0.249366	-0.248589	-0.248008	-0.240204	-0.233194	-0.225821	-0.214375	-0.203734	-0.192729	-0.181548	-0.171133	-0.160455	-0.150518	-0.142799	-0.13554	-0.131287	-0.127882	-0.12467	-0.126839	-0.128065	-0.129098	-0.136653	-0.1423	-0.148909	-0.158401	-0.166881	-0.175123	-0.183776	-0.191912
64.0099	0.301361	0.263617	0.225759	0.185784	0.150481	0.114297	0.0787539	0.0465854	0.0155205	-0.0124725	-0.0383639	-0.0597639	-0.0819274	-0.10089	-0.119536	-0.136716	-0.150355	-0.165019	-0.179873	-0.191198	-0.204585	-0.218802	-0.230316	-0.244715	-0.260097	-0.272765	-0.287761	-0.303532	-0.318065	-0.331043	-0.344837	-0.356589	-0.36814	-0.377501	-0.384398	-0.390567	-0.39353	-0.394574	-0.393019	-0.389495	-0.384682	-0.376072	-0.366442	-0.355036	-0.340466	-0.325694	-0.310702	-0.292643	-0.273895
62.329	0.202521	0.188926	0.171387	0.156833	0.13887	0.118043	0.0997716	0.0803415	0.0570685	0.0345849	0.0115665	-0.00971384	-0.0344576	-0.0601408	-0.0873852	-0.114217	-0.142446	-0.17215	-0.200076	-0.22879	-0.258708	-0.286778	-0.315059	-0.343467	-0.369039	-0.394392	-0.418143	-0.43761	-0.456104	-0.473959	-0.4865	-0.497235	-0.506061	-0.512028	-0.51503	-0.515438	-0.514346	-0.511748	-0.506224	-0.499966	-0.492498	-0.483251	-0.47329	-0.46272	-0.451865	-0.439452	-0.426185	-0.413686	-0.400012
60.6921	0.0112426	0.00736674	0.0101571	0.0131427	0.0156341	0.0222468	0.0285226	0.032056	0.0364385	0.0383283	0.0376359	0.0357706	0.0300719	0.0214795	0.00954808	-0.00539771	-0.0228785	-0.0439024	-0.0667922	-0.0940071	-0.1213	-0.14967	-0.180169	-0.207752	-0.235846	-0.265261	-0.289149	-0.313434	-0.335893	-0.352716	-0.367498	-0.380762	-0.388331	-0.392328	-0.395711	-0.39496	-0.391116	-0.385621	-0.377992	-0.367976	-0.355698	-0.341853	-0.327537	-0.311402	-0.293208	-0.277005	-0.258984	-0.23893	-0.219469
59.0982	-0.135174	-0.137793	-0.135808	-0.128656	-0.114077	-0.0978671	-0.0812607	-0.0603773	-0.0373101	-0.0149825	0.00672799	0.0249981	0.0454463	0.0638533	0.0809535	0.0953632	0.10696	0.11649	0.123028	0.127375	0.128857	0.128564	0.124656	0.116826	0.109237	0.100401	0.0859908	0.0721012	0.058097	0.0409407	0.023836	0.00780973	-0.0087246	-0.0235675	-0.0356926	-0.0467603	-0.0541038	-0.0583848	-0.0593679	-0.0559034	-0.0490051	-0.0382621	-0.0214957	-0.00223603	0.0192901	0.0480396	0.0786033	0.110132	0.145089
57.5462	-0.169123	-0.169703	-0.166066	-0.159806	-0.149289	-0.134163	-0.115046	-0.0931482	-0.0714113	-0.047398	-0.0187816	0.00450351	0.0309436	0.0597251	0.0877874	0.114205	0.141505	0.167946	0.19166	0.214932	0.235442	0.252886	0.268434	0.280568	0.289386	0.294497	0.295917	0.295367	0.291333	0.283893	0.274432	0.263478	0.249426	0.234257	0.21928	0.203646	0.190754	0.177049	0.165419	0.154808	0.147797	0.145254	0.145206	0.149581	0.159331	0.17248	0.18983	0.212177	0.238424
56.035	-0.179259	-0.17417	-0.165639	-0.15459	-0.141186	-0.124522	-0.107399	-0.0883484	-0.0654159	-0.0421594	-0.019516	0.00287332	0.0297528	0.0560385	0.0840987	0.112099	0.1385	0.164094	0.188579	0.211223	0.231266	0.247594	0.262105	0.273645	0.278776	0.281403	0.282535	0.277481	0.268564	0.258157	0.244703	0.229426	0.213558	0.196533	0.180051	0.164969	0.152577	0.139295	0.128686	0.121564	0.118256	0.116936	0.118226	0.125213	0.135246	0.146395	0.162011	0.180183	0.19931
54.5634	-0.189944	-0.179512	-0.167665	-0.152757	-0.138049	-0.122264	-0.103713	-0.0842589	-0.0636862	-0.0409243	-0.0169234	0.00435369	0.0311121	0.0575737	0.0837492	0.110731	0.13728	0.163166	0.187506	0.210004	0.230488	0.248289	0.262129	0.272829	0.280741	0.284902	0.284793	0.281063	0.27484	0.264904	0.252644	0.238446	0.222465	0.205609	0.188757	0.172544	0.158201	0.143268	0.131093	0.120015	0.108928	0.101032	0.0964974	0.091131	0.0867488	0.084884	0.0822489	0.0795332	0.0776832
53.1305	-0.233852	-0.209256	-0.183681	-0.157647	-0.131986	-0.10633	-0.0784004	-0.0519243	-0.0278648	-0.00365753	0.0198764	0.0383915	0.0581594	0.0776961	0.0954788	0.111313	0.125952	0.139801	0.151516	0.159823	0.167563	0.176724	0.18296	0.186016	0.190651	0.1938	0.193315	0.193439	0.193759	0.192792	0.190339	0.186742	0.183887	0.18003	0.173425	0.166242	0.161892	0.154587	0.142979	0.13118	0.119446	0.1049	0.0862177	0.0664782	0.0448442	0.0197509	-0.00764412	-0.0374335	-0.0699651
51.7352	-0.25949	-0.236326	-0.21129	-0.184192	-0.152583	-0.12086	-0.0897591	-0.0584318	-0.027263	0.00218924	0.0298048	0.0513161	0.0742919	0.0950642	0.113046	0.128357	0.141058	0.150495	0.16024	0.1696	0.175794	0.181116	0.188737	0.195733	0.20107	0.20868	0.219466	0.22902	0.238215	0.249651	0.261079	0.272127	0.282106	0.291271	0.299699	0.303906	0.304667	0.303128	0.298221	0.288646	0.274788	0.255701	0.231082	0.203007	0.170227	0.132341	0.0909864	0.0467442	-0.00109108
50.3766	-0.237602	-0.230397	-0.218002	-0.201207	-0.179201	-0.15368	-0.126817	-0.0972489	-0.0649112	-0.0326265	-0.0012034	0.026214	0.057955	0.0875149	0.114726	0.141195	0.166563	0.190011	0.210985	0.231583	0.252312	0.270637	0.287965	0.307641	0.327391	0.345264	0.364304	0.385276	0.405529	0.424583	0.444165	0.463331	0.480101	0.494957	0.507188	0.51654	0.520448	0.521666	0.518348	0.50728	0.490066	0.469708	0.443647	0.408493	0.368971	0.327126	0.28032	0.229405	0.177651
49.0536	-0.289582	-0.288199	-0.279772	-0.264737	-0.244605	-0.218276	-0.18627	-0.150118	-0.111533	-0.069268	-0.0247264	0.0129501	0.0574318	0.102449	0.146687	0.188768	0.229243	0.268471	0.30364	0.334543	0.363985	0.392239	0.41603	0.435483	0.453844	0.471456	0.484506	0.494984	0.505047	0.512546	0.517852	0.521199	0.522911	0.521241	0.51638	0.510519	0.503202	0.490085	0.473137	0.454087	0.431532	0.403414	0.372353	0.339639	0.303948	0.264263	0.223044	0.18209	0.140501
47.7654	-0.285171	-0.27884	-0.264927	-0.244984	-0.221583	-0.193593	-0.160075	-0.122772	-0.0848785	-0.0465799	-0.00607736	0.0295407	0.069413	0.107531	0.143889	0.177894	0.208562	0.23571	0.260096	0.282042	0.299105	0.312515	0.324492	0.33335	0.338248	0.341939	0.344182	0.344696	0.343356	0.34156	0.339502	0.336364	0.331697	0.326744	0.321973	0.316216	0.309303	0.299965	0.291492	0.283078	0.27249	0.259858	0.247104	0.234866	0.221597	0.206636	0.192066	0.17861	0.164853
46.511	-0.236472	-0.23568	-0.229141	-0.214845	-0.193393	-0.169386	-0.142946	-0.110338	-0.0735298	-0.0377634	-0.00308904	0.0280959	0.0648672	0.0989396	0.130106	0.158415	0.183609	0.204534	0.222089	0.236926	0.248203	0.255223	0.259192	0.261699	0.263178	0.262089	0.25948	0.256712	0.254847	0.253555	0.251329	0.249137	0.24934	0.250438	0.251263	0.251676	0.25341	0.256249	0.258395	0.259062	0.260411	0.263765	0.266609	0.267328	0.269022	0.273317	0.278527	0.281787	0.285829
45.2896	-0.186568	-0.192652	-0.193275	-0.187953	-0.176684	-0.159897	-0.13933	-0.116152	-0.0884635	-0.0562893	-0.0227151	0.00632046	0.0405469	0.0745443	0.107696	0.139398	0.16942	0.196685	0.221215	0.242504	0.260787	0.277133	0.291215	0.302409	0.311297	0.318653	0.32615	0.333115	0.339216	0.344736	0.350176	0.357102	0.364917	0.372162	0.378428	0.386292	0.394784	0.404148	0.410975	0.418388	0.427435	0.435167	0.441702	0.449648	0.457907	0.464955	0.472294	0.481249	0.49017
44.1002	-0.0932248	-0.0945516	-0.093613	-0.0918849	-0.0889213	-0.0812115	-0.0701459	-0.0606115	-0.0496756	-0.034523	-0.0175652	-0.00436214	0.0108078	0.0283728	0.0470502	0.0658006	0.0839624	0.102809	0.122425	0.141351	0.160647	0.181144	0.203475	0.227922	0.252713	0.277728	0.305286	0.33634	0.368401	0.399025	0.43101	0.466022	0.501022	0.534359	0.5674	0.599499	0.626367	0.654804	0.680019	0.703696	0.725221	0.742867	0.756747	0.768097	0.775886	0.780479	0.781766	0.780113	0.776326
42.9421	0.0775552	0.072602	0.0669311	0.0604837	0.053829	0.0467708	0.0390839	0.0304375	0.0205767	0.00908524	-0.00192792	-0.0108518	-0.0220111	-0.0334739	-0.0433645	-0.0521035	-0.0603575	-0.0661863	-0.0683653	-0.0656947	-0.0592733	-0.0503407	-0.037495	-0.016978	0.0100255	0.0397531	0.0720181	0.109877	0.153003	0.198714	0.245491	0.293756	0.342961	0.392043	0.440206	0.485875	0.522196	0.562606	0.600626	0.633736	0.661518	0.685474	0.705595	0.720665	0.729803	0.734729	0.736094	0.733844	0.728539
41.8144	0.171507	0.157352	0.142962	0.129367	0.114662	0.0974183	0.0792519	0.0619004	0.0430258	0.0216735	-0.000592611	-0.0192791	-0.0405804	-0.062611	-0.0850096	-0.105074	-0.121921	-0.136881	-0.150541	-0.160949	-0.165633	-0.164584	-0.160157	-0.153702	-0.142711	-0.124772	-0.103289	-0.0806506	-0.0554529	-0.025406	0.00582013	0.0356848	0.0654735	0.0955345	0.124035	0.150555	0.171695	0.195187	0.216167	0.233821	0.248433	0.260943	0.27108	0.279761	0.287253	0.293356	0.298387	0.303228	0.307946
40.7163	0.140069	0.12453	0.109221	0.0936673	0.0771421	0.0596686	0.0422223	0.0253772	0.00904607	-0.00691999	-0.0228768	-0.0360562	-0.0494021	-0.0599402	-0.0686341	-0.0756232	-0.0799098	-0.0807517	-0.0775641	-0.0719292	-0.0645505	-0.0537562	-0.0398141	-0.0256392	-0.0115168	0.0046887	0.022417	0.0385355	0.0520221	0.0642156	0.0746506	0.0821048	0.0864126	0.0883845	0.0868256	0.0823005	0.0764003	0.0665724	0.0538358	0.0394473	0.024799	0.0101323	-0.00543735	-0.0205848	-0.0328724	-0.0427833	-0.051515	-0.0581461	-0.0620043
39.647	-0.00521594	-0.0169151	-0.0277064	-0.0379747	-0.0473104	-0.0545109	-0.059912	-0.0632067	-0.0634194	-0.0601841	-0.0542989	-0.0466146	-0.0336259	-0.0169633	0.00286824	0.0250622	0.049664	0.0775063	0.108715	0.14065	0.171837	0.202251	0.232466	0.262662	0.290297	0.313542	0.33273	0.348614	0.360182	0.365932	0.367092	0.36302	0.353296	0.338988	0.320934	0.298927	0.276424	0.246356	0.213917	0.180077	0.14533	0.110327	0.075269	0.0400763	0.00609162	-0.0248193	-0.0521061	-0.0760758	-0.0973064
38.6058	-0.14281	-0.150751	-0.156471	-0.160272	-0.160833	-0.157188	-0.149228	-0.137536	-0.120889	-0.0986019	-0.0722256	-0.0462195	-0.0110081	0.0281616	0.0697907	0.114051	0.161354	0.210088	0.257741	0.304297	0.350267	0.394898	0.436186	0.474038	0.508215	0.53786	0.562934	0.583292	0.598901	0.609011	0.614855	0.616566	0.613186	0.603987	0.59061	0.573401	0.555445	0.531419	0.504825	0.474808	0.440828	0.404218	0.36672	0.328258	0.288775	0.248062	0.207588	0.169285	0.132483
37.592	-0.173071	-0.180504	-0.185321	-0.187175	-0.184658	-0.177327	-0.165032	-0.148755	-0.127405	-0.100429	-0.0683359	-0.0383655	0.000245555	0.0431144	0.0891553	0.136574	0.184266	0.231727	0.277944	0.323412	0.367227	0.408653	0.446909	0.480759	0.511017	0.538886	0.563871	0.58489	0.602374	0.61722	0.628887	0.638509	0.645814	0.649486	0.649726	0.647559	0.644313	0.638659	0.629439	0.616537	0.600306	0.581177	0.559456	0.53527	0.50842	0.478401	0.445711	0.411253	0.375874
36.6048	-0.130089	-0.138316	-0.143761	-0.146008	-0.145096	-0.140075	-0.130201	-0.115678	-0.0980676	-0.0771028	-0.0511885	-0.0259835	0.00494071	0.0380851	0.073969	0.110892	0.145998	0.17979	0.213724	0.246957	0.277995	0.305689	0.330932	0.354414	0.37599	0.395339	0.413179	0.430162	0.446469	0.462159	0.476627	0.490366	0.504522	0.519489	0.534701	0.549281	0.560968	0.573162	0.583602	0.592939	0.601725	0.607903	0.610473	0.60949	0.605573	0.598914	0.589355	0.57611	0.559786
35.6435	-0.0759765	-0.0858625	-0.0932645	-0.0982059	-0.101143	-0.100927	-0.0965824	-0.087598	-0.0756756	-0.0611859	-0.0428458	-0.0237168	0.000239033	0.0248682	0.050304	0.077124	0.103531	0.129444	0.154463	0.178112	0.200247	0.220324	0.239013	0.256413	0.271918	0.285853	0.299572	0.314063	0.327994	0.34149	0.355377	0.370703	0.387383	0.405776	0.424958	0.444243	0.460818	0.480509	0.500663	0.520778	0.540041	0.557347	0.572242	0.585197	0.595975	0.604395	0.609955	0.612245	0.611733
34.7074	-0.0601127	-0.0721835	-0.0823167	-0.0894964	-0.0934547	-0.0940406	-0.09144	-0.0852708	-0.0750618	-0.06105	-0.0433938	-0.0257786	-0.00335618	0.0199946	0.0442001	0.0694992	0.0958977	0.121983	0.146445	0.168466	0.188999	0.208759	0.227355	0.243677	0.257934	0.270463	0.282456	0.294163	0.304845	0.315138	0.326055	0.337733	0.34975	0.362073	0.374433	0.387997	0.400688	0.416445	0.432354	0.447465	0.461836	0.475897	0.489652	0.502917	0.514771	0.524938	0.533056	0.538929	0.54275
33.7959	-0.0280611	-0.0474386	-0.0644087	-0.0778298	-0.0871455	-0.0926391	-0.094494	-0.0922455	-0.0850902	-0.0726588	-0.0568925	-0.0408345	-0.0192224	0.005174	0.0318251	0.0599284	0.0897559	0.120016	0.149277	0.17724	0.204072	0.230136	0.254534	0.276787	0.297396	0.316034	0.332742	0.347266	0.360837	0.373576	0.384745	0.394345	0.403151	0.411338	0.41931	0.427886	0.43525	0.443312	0.450843	0.458272	0.465783	0.473728	0.481934	0.489295	0.496048	0.502291	0.507213	0.510534	0.511996
32.9084	-0.00102379	-0.0216861	-0.0395702	-0.0543645	-0.0660852	-0.0747911	-0.0795111	-0.0796716	-0.0753961	-0.0677325	-0.0574486	-0.0457325	-0.0279957	-0.00665881	0.0169313	0.0416424	0.0678448	0.0953936	0.123902	0.153521	0.183114	0.211939	0.239408	0.265845	0.291932	0.317156	0.340654	0.36218	0.382557	0.401389	0.418294	0.433707	0.448275	0.462168	0.475172	0.487001	0.495937	0.505754	0.515904	0.526518	0.536951	0.546575	0.555734	0.564238	0.572112	0.579133	0.584603	0.587951	0.58855
32.0442	-0.00393661	-0.0241101	-0.0413345	-0.0554162	-0.0659121	-0.0727938	-0.0756701	-0.0745204	-0.0700776	-0.0633265	-0.0534449	-0.0418488	-0.0246926	-0.00470841	0.0173187	0.0406117	0.0648562	0.0905626	0.11813	0.147798	0.178341	0.208492	0.237824	0.266776	0.295618	0.324134	0.352071	0.378477	0.403283	0.426325	0.448537	0.470071	0.490545	0.509496	0.527533	0.544187	0.557782	0.573467	0.589619	0.60557	0.621037	0.635936	0.650377	0.664847	0.678418	0.69076	0.701874	0.711479	0.718262
31.2027	0.0140262	-0.0107052	-0.0322224	-0.0498912	-0.0629794	-0.0714128	-0.0756189	-0.0765957	-0.0745412	-0.068917	-0.0589455	-0.0470764	-0.0308998	-0.0123899	0.0086197	0.0329662	0.0600341	0.0889581	0.119123	0.150784	0.183234	0.216743	0.251083	0.285919	0.3199	0.352853	0.384585	0.415253	0.44489	0.473177	0.500058	0.524991	0.547924	0.569002	0.589119	0.608404	0.624303	0.642062	0.658724	0.674383	0.689417	0.70456	0.719225	0.733304	0.746211	0.758003	0.76899	0.778959	0.787064
30.3832	0.0665423	0.0379292	0.0115779	-0.0119408	-0.0315661	-0.0469226	-0.0584515	-0.0665346	-0.0708534	-0.0709206	-0.0665708	-0.0600196	-0.0496498	-0.0359353	-0.0184105	0.00374431	0.0300829	0.0593354	0.0903846	0.122421	0.155231	0.189961	0.227441	0.266114	0.30401	0.340033	0.374378	0.407922	0.440987	0.472768	0.502459	0.529224	0.553583	0.576024	0.59698	0.616641	0.632579	0.649555	0.664539	0.678323	0.691162	0.703222	0.714272	0.724199	0.732888	0.740345	0.746072	0.750436	0.753322
29.5853	0.111867	0.0830318	0.0557209	0.0299783	0.00663283	-0.0134822	-0.0306657	-0.0447064	-0.055315	-0.0624355	-0.0659555	-0.0661464	-0.0626182	-0.0545287	-0.0423514	-0.0262691	-0.00657491	0.0167332	0.0434045	0.0724142	0.103218	0.136008	0.171012	0.207131	0.243205	0.278618	0.313523	0.347681	0.380684	0.412115	0.441571	0.469105	0.494621	0.518286	0.539829	0.559085	0.57405	0.589723	0.603522	0.616146	0.626879	0.635523	0.642556	0.648444	0.653282	0.65612	0.655988	0.653685	0.649474
28.8084	0.160263	0.126958	0.0951545	0.0649489	0.037021	0.0116723	-0.0111314	-0.0312177	-0.0482218	-0.0611247	-0.0696942	-0.0736474	-0.0741553	-0.0702975	-0.0622978	-0.0510812	-0.0366603	-0.0180133	0.00528873	0.0323796	0.0625704	0.0943741	0.126595	0.159311	0.192929	0.227704	0.263114	0.297776	0.330494	0.361096	0.38994	0.417712	0.443909	0.468252	0.4897	0.508301	0.522087	0.536062	0.548419	0.55897	0.567174	0.572575	0.57593	0.577426	0.577175	0.574552	0.569252	0.561204	0.550653
28.0518	0.143805	0.110816	0.0796248	0.0504766	0.0238686	-0.000535711	-0.022349	-0.0407072	-0.0551912	-0.0651828	-0.0707182	-0.0720201	-0.0696894	-0.0632692	-0.0526443	-0.0386782	-0.0216308	-0.00096831	0.0234279	0.050774	0.0809361	0.112445	0.143898	0.175329	0.207318	0.239952	0.272478	0.303869	0.333417	0.360629	0.385436	0.408052	0.42872	0.446947	0.462193	0.474679	0.48311	0.490349	0.495134	0.497708	0.498406	0.496753	0.49266	0.485857	0.47667	0.46593	0.453877	0.440009	0.423515
27.3152	0.0503965	0.0302178	0.0116729	-0.00496369	-0.0195744	-0.0324541	-0.043122	-0.0503564	-0.0542471	-0.0549852	-0.0528108	-0.0488044	-0.0411745	-0.0301044	-0.0155702	0.00223715	0.0226653	0.0448188	0.0680416	0.0927793	0.119172	0.146684	0.174872	0.203018	0.230434	0.256865	0.281587	0.304738	0.32623	0.345608	0.362039	0.37512	0.385049	0.392124	0.396637	0.398468	0.39779	0.39407	0.387355	0.378228	0.367383	0.354979	0.340487	0.323589	0.304851	0.285192	0.265507	0.245524	0.224608
26.5978	-0.0276187	-0.0338991	-0.0389743	-0.0428869	-0.0455698	-0.0468921	-0.0464182	-0.0440563	-0.0400233	-0.0345666	-0.0278652	-0.0209248	-0.0113083	-2.79133e-05	0.0133238	0.0290542	0.0466769	0.0646339	0.0822641	0.100049	0.118557	0.137863	0.157604	0.177168	0.195241	0.211227	0.224602	0.235836	0.245202	0.2527	0.257714	0.259392	0.257695	0.253176	0.246407	0.237455	0.227776	0.214097	0.198184	0.180023	0.160382	0.139886	0.11871	0.0969872	0.0747548	0.052419	0.0308054	0.0105849	-0.00791445
25.8993	-0.052917	-0.0552324	-0.0560159	-0.0555642	-0.0538028	-0.0502563	-0.0447988	-0.0383155	-0.0311592	-0.023213	-0.0141621	-0.00530354	0.00566242	0.0167523	0.0279885	0.040003	0.0527922	0.0654652	0.0774701	0.0887226	0.0993968	0.109597	0.11888	0.127024	0.133388	0.137478	0.13894	0.137923	0.134633	0.129467	0.122565	0.113386	0.101951	0.0883887	0.0731358	0.0567584	0.0419919	0.0240346	0.00541249	-0.0138674	-0.0333725	-0.0519608	-0.0692746	-0.0849951	-0.0992606	-0.112365	-0.124186	-0.133728	-0.140587
25.2192	-0.0509124	-0.0579372	-0.0620096	-0.0635116	-0.0628481	-0.0596298	-0.0540859	-0.0469094	-0.0385398	-0.0286626	-0.0169492	-0.00564934	0.00836716	0.0223156	0.0354756	0.0482232	0.0611887	0.0738928	0.0860901	0.0973253	0.106611	0.113885	0.119219	0.122609	0.124043	0.12383	0.121343	0.116501	0.109111	0.0995223	0.0883297	0.0759192	0.0622023	0.0468466	0.0302629	0.0132018	-0.00138804	-0.0179972	-0.0339114	-0.0490559	-0.0630665	-0.0751148	-0.0848013	-0.0919331	-0.0965154	-0.099248	-0.100603	-0.100252	-0.0979246
24.5569	-0.0338058	-0.0487874	-0.0597204	-0.0666928	-0.0702572	-0.0704944	-0.0679268	-0.0625899	-0.0544139	-0.043509	-0.0300234	-0.0169242	-0.000330584	0.0169309	0.0343072	0.0515259	0.0688739	0.0861409	0.103231	0.119567	0.133903	0.146205	0.156414	0.164671	0.171356	0.17707	0.181206	0.183624	0.183689	0.18142	0.177441	0.172293	0.165988	0.158122	0.148966	0.138934	0.129782	0.119225	0.108958	0.0992374	0.0903415	0.082277	0.0752447	0.0694484	0.0654926	0.0630008	0.0611903	0.0597677	0.0589738
23.912	-0.00823323	-0.0302697	-0.0479018	-0.0608507	-0.0694275	-0.0741134	-0.0749698	-0.0719795	-0.0651066	-0.0546157	-0.0414321	-0.0283576	-0.0115571	0.00690531	0.0267128	0.0471992	0.0679598	0.0887034	0.109561	0.130044	0.14962	0.168442	0.185825	0.201928	0.216928	0.23113	0.244681	0.257241	0.268334	0.277668	0.285324	0.291481	0.296455	0.300026	0.302261	0.302773	0.302004	0.300183	0.297614	0.294408	0.290574	0.285603	0.279292	0.272078	0.26488	0.258011	0.250887	0.243052	0.23453
23.284	0.0264764	-0.00031044	-0.0229779	-0.0412314	-0.0549881	-0.0642786	-0.0690946	-0.0693451	-0.0654791	-0.0579466	-0.0478066	-0.0372583	-0.0228966	-0.00621095	0.0124127	0.032341	0.0528719	0.0737673	0.0952729	0.117281	0.139769	0.162875	0.185833	0.208326	0.23032	0.251744	0.272861	0.293717	0.314207	0.333863	0.352338	0.369425	0.385213	0.399828	0.41303	0.424199	0.432129	0.439733	0.445733	0.449997	0.452414	0.452226	0.449166	0.443624	0.43626	0.427554	0.417695	0.406331	0.393339
22.6725	0.0527401	0.0251973	0.000974487	-0.0194617	-0.0357372	-0.0476607	-0.0550765	-0.0582011	-0.0576714	-0.0539924	-0.047782	-0.0404991	-0.0297282	-0.0164911	-0.00117097	0.0156126	0.0331652	0.0516342	0.0711787	0.0921095	0.114426	0.137995	0.162504	0.187428	0.212653	0.237766	0.262844	0.288267	0.314203	0.340297	0.366058	0.390866	0.414555	0.437296	0.458804	0.478742	0.494367	0.510853	0.525163	0.537094	0.546542	0.553124	0.556785	0.557549	0.555143	0.549698	0.542089	0.532211	0.519915
22.0771	0.0641011	0.0406315	0.0197801	0.00185714	-0.0128858	-0.0244239	-0.032603	-0.0379179	-0.0405832	-0.0409304	-0.0391685	-0.0358635	-0.0301454	-0.0223111	-0.0126937	-0.00156667	0.0105715	0.0239606	0.038746	0.0551405	0.0731098	0.0924841	0.113437	0.135841	0.159429	0.183779	0.209128	0.235319	0.262499	0.290517	0.319215	0.347764	0.375898	0.403538	0.430418	0.456425	0.477666	0.500814	0.521742	0.540053	0.555846	0.569085	0.579716	0.587519	0.591625	0.591933	0.588845	0.582583	0.57301
21.4974	0.0789207	0.0612159	0.0451129	0.0306365	0.0176887	0.00635763	-0.00338962	-0.0117162	-0.0186351	-0.0240402	-0.0278705	-0.0299809	-0.0310563	-0.0305139	-0.0286116	-0.0248527	-0.0195683	-0.0126228	-0.00397744	0.00628976	0.0182683	0.0320954	0.0480708	0.0662924	0.0866524	0.108862	0.133001	0.158456	0.185213	0.213215	0.242583	0.27285	0.303415	0.333928	0.363895	0.393404	0.417823	0.44468	0.469351	0.491669	0.511541	0.528846	0.543528	0.555205	0.563147	0.566971	0.566872	0.562827	0.554826
20.9328	0.0913411	0.0799546	0.0687691	0.0577932	0.0468958	0.0359812	0.0252096	0.0144389	0.00402413	-0.00588145	-0.0151384	-0.0225623	-0.030572	-0.0375658	-0.0434217	-0.0473976	-0.0494393	-0.0493389	-0.0473931	-0.0434797	-0.0373883	-0.0289768	-0.0177357	-0.00362076	0.0135428	0.0337046	0.0564491	0.0812671	0.107891	0.136223	0.166492	0.198358	0.231269	0.264457	0.29733	0.329767	0.356807	0.386742	0.414639	0.440469	0.463821	0.484329	0.501761	0.515725	0.52581	0.531724	0.533505	0.531002	0.524084
20.3831	0.0743175	0.0714287	0.0677658	0.0632057	0.0578007	0.0512215	0.043467	0.0343375	0.024409	0.0136959	0.00235172	-0.00776685	-0.0198383	-0.0317102	-0.0430702	-0.0532352	-0.0618218	-0.0684261	-0.0732626	-0.0758676	-0.0759747	-0.0734002	-0.0674473	-0.0579489	-0.0446283	-0.0275349	-0.0069334	0.0166559	0.0430124	0.0719379	0.103367	0.136906	0.172253	0.208456	0.244777	0.280971	0.311455	0.34581	0.378508	0.409301	0.437499	0.462648	0.484161	0.501869	0.515362	0.524658	0.529571	0.530026	0.525729
19.8478	0.0373713	0.0430478	0.0474933	0.0506308	0.0523116	0.0521704	0.049744	0.0450359	0.0382407	0.0295667	0.0191901	0.00909927	-0.00366478	-0.0171451	-0.0311001	-0.0448176	-0.0577822	-0.0693069	-0.0790246	-0.0863497	-0.0909387	-0.0923931	-0.0900521	-0.0835876	-0.0728634	-0.0577931	-0.038275	-0.014817	0.0126076	0.0434854	0.0774286	0.113982	0.152757	0.193035	0.23399	0.275288	0.310493	0.350766	0.389634	0.426574	0.460779	0.491802	0.518914	0.541926	0.560602	0.574885	0.584444	0.58919	0.589055
19.3266	0.0185197	0.0271104	0.0344901	0.0406063	0.0451272	0.0477199	0.0477902	0.0452636	0.0403633	0.0330909	0.0238975	0.0147135	0.00283784	-0.0100397	-0.0237513	-0.0376557	-0.051268	-0.0635532	-0.0737775	-0.0811653	-0.0853912	-0.0857369	-0.081913	-0.0739222	-0.0614509	-0.0443182	-0.022403	0.0041163	0.0350612	0.0698641	0.107959	0.148772	0.191878	0.236675	0.282607	0.329037	0.368754	0.414415	0.458601	0.50061	0.53988	0.57592	0.608179	0.636264	0.660233	0.679715	0.694271	0.703845	0.708454
18.819	0.0346691	0.0379782	0.0405792	0.0422255	0.0427632	0.0419627	0.0396266	0.035427	0.029538	0.0218661	0.0129449	0.00450175	-0.00599469	-0.0167753	-0.0276944	-0.0383832	-0.0483826	-0.0568331	-0.0628941	-0.0658458	-0.0652688	-0.0605939	-0.0518543	-0.0391943	-0.022192	-0.000851881	0.0248631	0.0548335	0.0888054	0.126416	0.166985	0.209945	0.254995	0.301726	0.349768	0.398283	0.439794	0.487587	0.533825	0.578008	0.619588	0.658505	0.694106	0.726154	0.754339	0.778409	0.797825	0.812444	0.822128
18.3248	0.0692895	0.063167	0.056933	0.0504575	0.0437543	0.0367294	0.0294841	0.0218742	0.013722	0.00497321	-0.00420809	-0.0121344	-0.0212366	-0.0297371	-0.0371502	-0.0434471	-0.0483631	-0.0513794	-0.0521454	-0.0500306	-0.0447425	-0.0359175	-0.0235526	-0.00769703	0.0120104	0.035463	0.0625172	0.0929575	0.12681	0.163852	0.203478	0.245113	0.288682	0.333961	0.38062	0.427785	0.468263	0.515028	0.560633	0.604664	0.646762	0.686902	0.724435	0.759153	0.790531	0.8182	0.841648	0.860516	0.874762
17.8436	0.101707	0.0874131	0.0737216	0.0605469	0.0478923	0.0359279	0.0245471	0.0139086	0.00375523	-0.00605673	-0.0156231	-0.0235356	-0.0321449	-0.0396845	-0.0455847	-0.0497789	-0.0521326	-0.0524827	-0.0508603	-0.0468925	-0.0405735	-0.0314445	-0.0193647	-0.00429246	0.0141987	0.0360154	0.0611233	0.0891702	0.120273	0.154419	0.191082	0.229937	0.270652	0.313185	0.357176	0.401856	0.440369	0.485265	0.529715	0.5732	0.615483	0.656253	0.69489	0.731036	0.764281	0.793986	0.819688	0.841006	0.857977
17.375	0.132038	0.111531	0.0923672	0.0742764	0.0572789	0.0414514	0.0267368	0.0131263	0.000633101	-0.0108947	-0.0215649	-0.0302743	-0.0395602	-0.0476864	-0.0542016	-0.0588872	-0.0615099	-0.0622714	-0.0610388	-0.0578709	-0.0528142	-0.0452256	-0.0350562	-0.0221344	-0.00612966	0.0129307	0.0353102	0.0607133	0.0890837	0.120521	0.154598	0.191029	0.229392	0.269398	0.310851	0.353122	0.389686	0.432611	0.475463	0.517751	0.558969	0.598793	0.636482	0.671742	0.70412	0.732996	0.757975	0.778868	0.795644
16.9187	0.162924	0.136972	0.112971	0.0905131	0.0695321	0.0498831	0.0316354	0.0147405	-0.000771423	-0.0147061	-0.0272251	-0.0371277	-0.0476015	-0.0567111	-0.0642596	-0.0699934	-0.0736288	-0.0753301	-0.0749755	-0.0725628	-0.0679509	-0.0607673	-0.0509407	-0.0384179	-0.0229521	-0.00453582	0.0170623	0.0417612	0.0693406	0.0997401	0.132679	0.167641	0.204412	0.242505	0.281691	0.321564	0.355991	0.396239	0.436193	0.475335	0.513116	0.549171	0.582945	0.614088	0.642194	0.666808	0.687843	0.705082	0.718451
16.4744	0.192778	0.162129	0.133656	0.107154	0.0824335	0.0592065	0.0374289	0.017262	-0.0012297	-0.017791	-0.0326098	-0.044101	-0.056024	-0.0663223	-0.0749575	-0.0817983	-0.086561	-0.0892337	-0.0897578	-0.087761	-0.0831199	-0.0757273	-0.0655396	-0.0524978	-0.0365387	-0.017726	0.00408793	0.0287568	0.0561505	0.0860103	0.117879	0.151471	0.186421	0.222544	0.25927	0.296359	0.328148	0.364912	0.400835	0.435429	0.468198	0.498895	0.52712	0.552538	0.574872	0.593905	0.609728	0.622081	0.63072
16.0417	0.219861	0.18621	0.154617	0.12508	0.0974268	0.0713305	0.0466581	0.0237374	0.00255983	-0.0167954	-0.0343195	-0.0480277	-0.0622489	-0.0748069	-0.085711	-0.0948904	-0.102069	-0.107231	-0.110029	-0.110171	-0.107477	-0.101815	-0.0932543	-0.0817561	-0.0672076	-0.0498358	-0.029538	-0.00652229	0.0189868	0.0467617	0.0762051	0.107311	0.139707	0.173065	0.206951	0.241007	0.270047	0.303309	0.33545	0.365965	0.394463	0.420793	0.444626	0.46576	0.48397	0.499249	0.511649	0.520927	0.526675
15.6205	0.240732	0.206282	0.173555	0.142566	0.113362	0.0856035	0.0591806	0.0343184	0.0109151	-0.0110341	-0.0313877	-0.0476247	-0.06493	-0.0806742	-0.0950087	-0.107827	-0.118877	-0.128098	-0.135043	-0.139451	-0.14113	-0.13987	-0.135702	-0.128472	-0.118089	-0.104745	-0.088425	-0.069368	-0.0478752	-0.0242338	0.00125272	0.0285529	0.0574456	0.087342	0.117802	0.148582	0.174796	0.204806	0.233828	0.261438	0.287277	0.311249	0.333065	0.352547	0.369567	0.384071	0.396142	0.405438	0.411669
15.2102	0.25874	0.22428	0.191064	0.159227	0.128834	0.0998178	0.0720909	0.0455182	0.0200147	-0.0043461	-0.0274297	-0.0462131	-0.0667728	-0.085875	-0.10376	-0.120318	-0.135356	-0.148686	-0.160029	-0.169023	-0.175558	-0.179438	-0.180432	-0.178243	-0.172856	-0.164384	-0.15282	-0.138449	-0.121623	-0.102505	-0.0812825	-0.0580427	-0.0330079	-0.00665687	0.0203764	0.0479115	0.0715285	0.0988558	0.125518	0.151283	0.175791	0.198961	0.220713	0.240659	0.258677	0.274704	0.288795	0.300701	0.310169
14.8108	0.288795	0.252579	0.217155	0.182701	0.149405	0.117418	0.0865761	0.0567538	0.0277388	-0.000285155	-0.0271893	-0.0493173	-0.0737901	-0.0967968	-0.118418	-0.138611	-0.157205	-0.174016	-0.188772	-0.201321	-0.211459	-0.219007	-0.223577	-0.224894	-0.222813	-0.2175	-0.209143	-0.197812	-0.183819	-0.167225	-0.148474	-0.127538	-0.104754	-0.0803761	-0.0550157	-0.0290586	-0.00652267	0.0198453	0.0459145	0.0715852	0.0965692	0.120783	0.144151	0.166355	0.187097	0.206361	0.22406	0.240196	0.254461
14.4218	0.335916	0.29565	0.255752	0.216463	0.178001	0.140626	0.104284	0.068911	0.0343837	0.000822908	-0.0315237	-0.0581713	-0.0877734	-0.115627	-0.141652	-0.165731	-0.187743	-0.207529	-0.224893	-0.239678	-0.251806	-0.260997	-0.266976	-0.269554	-0.268514	-0.264079	-0.256515	-0.245813	-0.232049	-0.215387	-0.19642	-0.175196	-0.151969	-0.127018	-0.100806	-0.0737009	-0.0500032	-0.0220834	0.00597491	0.0339765	0.0616815	0.0889676	0.115711	0.141717	0.166672	0.190448	0.213029	0.234372	0.254257
14.0431	0.382409	0.337998	0.293519	0.249341	0.205655	0.162709	0.120657	0.0795576	0.0394467	0.000440031	-0.0371986	-0.0682111	-0.102664	-0.135029	-0.165117	-0.19263	-0.217476	-0.239516	-0.258711	-0.274816	-0.287808	-0.297436	-0.303609	-0.306246	-0.305225	-0.300708	-0.29285	-0.281636	-0.267095	-0.249428	-0.229063	-0.206287	-0.181228	-0.154326	-0.125853	-0.0960873	-0.0698754	-0.0387051	-0.00703877	0.0249314	0.0569291	0.0886824	0.120099	0.150984	0.181149	0.210405	0.238637	0.265737	0.291578
13.6743	0.406998	0.36052	0.313714	0.266905	0.220303	0.17421	0.128903	0.0845571	0.0413058	-0.000598657	-0.0409675	-0.0742144	-0.111122	-0.14578	-0.177832	-0.206972	-0.233066	-0.25601	-0.275788	-0.292286	-0.30533	-0.314884	-0.320896	-0.323418	-0.322504	-0.318105	-0.310217	-0.298836	-0.284104	-0.266056	-0.244993	-0.221065	-0.194672	-0.166179	-0.135733	-0.103632	-0.0750713	-0.0406739	-0.00541826	0.0305414	0.0668409	0.103162	0.139368	0.175217	0.21064	0.245363	0.279169	0.311904	0.343411
13.3152	0.400032	0.354526	0.308595	0.262421	0.216298	0.17061	0.125685	0.0817628	0.0390576	-0.00208542	-0.0415748	-0.0739744	-0.10994	-0.143617	-0.174694	-0.202866	-0.228013	-0.25	-0.268812	-0.2844	-0.296658	-0.305535	-0.311095	-0.313465	-0.31263	-0.308474	-0.300917	-0.289944	-0.275666	-0.258042	-0.237306	-0.213399	-0.186855	-0.157878	-0.126616	-0.09345	-0.0635941	-0.0272416	0.0103083	0.0489058	0.0881926	0.127748	0.167441	0.206978	0.246288	0.285114	0.323032	0.359991	0.395588
12.9655	0.362105	0.320649	0.278742	0.236579	0.194419	0.152707	0.111784	0.0719136	0.0333688	-0.00356794	-0.0387524	-0.0674818	-0.099329	-0.12907	-0.156472	-0.181264	-0.203397	-0.222698	-0.239117	-0.252607	-0.26321	-0.270774	-0.275414	-0.277276	-0.276219	-0.27208	-0.264844	-0.254434	-0.24083	-0.224054	-0.204208	-0.181269	-0.155533	-0.127206	-0.0963635	-0.0634083	-0.0335359	0.00306054	0.0411005	0.0803975	0.120672	0.161391	0.202413	0.243469	0.284394	0.324887	0.364518	0.403126	0.440284
12.625	0.303224	0.267871	0.232234	0.196411	0.160642	0.125371	0.0909146	0.0575374	0.025503	-0.00497574	-0.0337272	-0.0570669	-0.0827843	-0.106734	-0.128742	-0.148629	-0.166334	-0.181707	-0.194739	-0.205299	-0.213449	-0.219112	-0.222346	-0.223197	-0.221472	-0.216994	-0.209803	-0.199779	-0.186796	-0.170925	-0.152169	-0.130616	-0.106298	-0.0793812	-0.0499019	-0.0182221	0.0105373	0.0458956	0.0828471	0.121132	0.160426	0.200318	0.240514	0.280819	0.321011	0.360684	0.399467	0.437066	0.473076
12.2935	0.23631	0.207935	0.179509	0.15106	0.122741	0.0948863	0.0678966	0.0419145	0.017199	-0.00603941	-0.0278475	-0.0453239	-0.0643838	-0.0820539	-0.0981861	-0.112715	-0.12556	-0.136675	-0.145999	-0.153413	-0.158871	-0.162422	-0.16404	-0.163625	-0.161067	-0.156157	-0.148852	-0.139069	-0.126721	-0.111787	-0.0943221	-0.074291	-0.051705	-0.0266897	0.000823	0.0304986	0.057426	0.0905849	0.125335	0.161422	0.198437	0.236041	0.273938	0.311847	0.349572	0.386636	0.422658	0.457336	0.49025
11.9706	0.170895	0.149602	0.128442	0.107376	0.0865308	0.0661101	0.0464694	0.0277385	0.0100972	-0.00632435	-0.0215824	-0.0336687	-0.0466889	-0.0585874	-0.0694088	-0.0790253	-0.0874981	-0.0947496	-0.100735	-0.105303	-0.108453	-0.11016	-0.110317	-0.108897	-0.105707	-0.100574	-0.0933554	-0.0839897	-0.0724834	-0.0587485	-0.0427654	-0.0243804	-0.00374738	0.0191396	0.044295	0.0714621	0.0961934	0.12671	0.158652	0.19181	0.225902	0.260482	0.295313	0.330025	0.364397	0.398047	0.430448	0.461384	0.490538
11.6563	0.11313	0.0984986	0.0840373	0.0697239	0.055633	0.0419082	0.0288423	0.0164827	0.00494382	-0.00574327	-0.0154941	-0.0230937	-0.0311334	-0.0383468	-0.0448358	-0.0505429	-0.0555913	-0.0598548	-0.0633005	-0.0657777	-0.0673043	-0.0677296	-0.0669854	-0.0650597	-0.0616694	-0.0566525	-0.0498769	-0.0412875	-0.0308309	-0.0185112	-0.00416968	0.0123447	0.0309084	0.0515163	0.0741562	0.0986592	0.121092	0.14882	0.177782	0.207857	0.23883	0.27032	0.301967	0.3334	0.364362	0.394534	0.423374	0.450781	0.476477
11.3502	0.0667276	0.0578339	0.0490953	0.0405048	0.0320583	0.0238911	0.0162431	0.00900898	0.00225778	-0.00397816	-0.00957844	-0.0138343	-0.0182632	-0.0221791	-0.0256798	-0.0288564	-0.0316852	-0.0341337	-0.0361242	-0.0375649	-0.0383687	-0.0384461	-0.0376223	-0.0358782	-0.032953	-0.0286328	-0.0228701	-0.0155251	-0.00649863	0.00417479	0.0166677	0.0311126	0.0475041	0.0657858	0.0859017	0.107807	0.127997	0.153011	0.17923	0.206491	0.234645	0.263358	0.292206	0.320846	0.348979	0.376281	0.402374	0.427119	0.450245
11.0521	0.0333897	0.0290384	0.0248983	0.0207758	0.0167293	0.0128228	0.00919621	0.00570769	0.00232919	-0.000838223	-0.00374536	-0.00591368	-0.00820836	-0.0103465	-0.0123833	-0.0144429	-0.0164449	-0.0183679	-0.0201806	-0.0217709	-0.0229566	-0.0236832	-0.0237691	-0.0230898	-0.0213756	-0.018495	-0.0143601	-0.00877897	-0.00166778	0.00704905	0.0174599	0.0296847	0.0437463	0.0596415	0.0773503	0.0968272	0.114893	0.137432	0.161256	0.1862	0.212064	0.238563	0.265302	0.291937	0.318142	0.343594	0.368034	0.391313	0.413168
10.7619	0.0129912	0.0119333	0.0110754	0.0101444	0.00921021	0.00822606	0.00726649	0.00616345	0.0048583	0.00342353	0.00187224	0.000599629	-0.000953306	-0.00266473	-0.00461897	-0.00680892	-0.00923926	-0.0118188	-0.0145938	-0.0173657	-0.0199346	-0.0222074	-0.0240051	-0.0251444	-0.025333	-0.0245111	-0.0225298	-0.0191652	-0.0143344	-0.00787274	0.000254381	0.0101775	0.0218443	0.0354153	0.0508534	0.0680801	0.0842112	0.104621	0.12645	0.149555	0.173719	0.19861	0.223948	0.249342	0.274503	0.299128	0.322945	0.345835	0.367539
10.4792	0.00421086	0.00526778	0.00634932	0.0074404	0.00834803	0.00904053	0.0095143	0.00958172	0.00921993	0.00832584	0.00703097	0.00564786	0.00372234	0.00129946	-0.00163634	-0.0049879	-0.00880919	-0.0130258	-0.0175672	-0.0222902	-0.0269741	-0.0314584	-0.0355078	-0.038986	-0.0416143	-0.0432292	-0.0437101	-0.0428539	-0.0404674	-0.0364579	-0.0306538	-0.022978	-0.0135137	-0.00210101	0.0113094	0.0265874	0.0411713	0.0598528	0.0801673	0.10192	0.124931	0.14884	0.173402	0.198258	0.223091	0.247664	0.271627	0.294852	0.317149
10.204	0.00621872	0.00810385	0.00992628	0.0117286	0.0132896	0.0145081	0.0153093	0.0154927	0.0149573	0.0136254	0.0115223	0.00922484	0.00591784	0.00185973	-0.00290991	-0.0083399	-0.0143541	-0.0209704	-0.0279672	-0.0352574	-0.0426253	-0.049789	-0.0565266	-0.0627016	-0.0680503	-0.0723584	-0.0755092	-0.0772798	-0.0774243	-0.0758093	-0.0722264	-0.0666098	-0.05902	-0.0493703	-0.0376067	-0.0237823	-0.0102799	0.00732944	0.0266979	0.0476836	0.0701141	0.0936951	0.118116	0.143038	0.168158	0.193216	0.217871	0.241916	0.265234
9.93606	0.018339	0.0198629	0.0212993	0.0225943	0.0236229	0.0242323	0.0242927	0.0235373	0.0217963	0.0190468	0.0152453	0.0112422	0.0057187	-0.000792868	-0.00821969	-0.0164902	-0.0254499	-0.0350872	-0.0451485	-0.0555437	-0.0660413	-0.076296	-0.0860807	-0.09525	-0.103542	-0.11069	-0.116597	-0.120985	-0.123573	-0.124181	-0.122586	-0.118721	-0.112593	-0.104184	-0.0935268	-0.080517	-0.0675078	-0.0503159	-0.0311996	-0.0103081	0.0122063	0.0360611	0.060945	0.0865045	0.112451	0.138429	0.164152	0.189358	0.21389
9.67512	0.0382571	0.0384673	0.0385274	0.0383872	0.0379062	0.0369698	0.0353814	0.0328181	0.0291075	0.0241742	0.0180312	0.0117931	0.00348298	-0.00603418	-0.0166322	-0.0281763	-0.0405623	-0.0535857	-0.0670816	-0.0808949	-0.0947662	-0.108355	-0.121381	-0.133677	-0.144965	-0.15496	-0.163572	-0.170439	-0.175248	-0.17782	-0.17793	-0.175435	-0.170355	-0.162709	-0.152518	-0.139702	-0.12667	-0.109281	-0.0897702	-0.0683447	-0.0451542	-0.0204742	0.00538217	0.03205	0.0592253	0.0864869	0.113557	0.140141	0.166014
9.42104	0.0606334	0.0590581	0.057299	0.0553404	0.0529152	0.0500089	0.0463859	0.0417042	0.0357719	0.0284633	0.019847	0.0114027	0.000287144	-0.0121572	-0.0258352	-0.0406128	-0.0562527	-0.072596	-0.0894636	-0.106606	-0.123728	-0.140552	-0.156784	-0.172124	-0.186259	-0.198992	-0.210124	-0.219233	-0.226044	-0.230319	-0.231814	-0.230457	-0.226176	-0.218968	-0.208818	-0.195803	-0.182459	-0.164474	-0.144167	-0.121773	-0.0974899	-0.071619	-0.0444734	-0.016375	0.0122557	0.0410351	0.0696309	0.097758	0.12514
9.17363	0.0789891	0.0757964	0.0724636	0.0689024	0.0648554	0.0603006	0.054952	0.0485378	0.0408478	0.0317226	0.0211799	0.0110054	-0.00229653	-0.0170484	-0.0331522	-0.0504711	-0.0687016	-0.0877772	-0.107392	-0.127357	-0.147317	-0.166956	-0.185998	-0.204084	-0.220855	-0.2361	-0.249524	-0.260741	-0.269419	-0.275339	-0.278188	-0.277993	-0.274553	-0.267777	-0.257724	-0.244548	-0.230889	-0.212342	-0.191267	-0.167908	-0.142506	-0.115418	-0.0869448	-0.0574145	-0.0272441	0.00317149	0.0334307	0.0632133	0.0922474
8.93272	0.0888806	0.0847125	0.0804835	0.0760618	0.0712002	0.0657919	0.0595506	0.0522639	0.0437241	0.0337597	0.0222956	0.0112355	-0.00318359	-0.0191735	-0.0366249	-0.0553906	-0.0752342	-0.0960601	-0.117551	-0.139517	-0.161647	-0.183507	-0.204869	-0.22533	-0.244492	-0.262022	-0.277644	-0.290948	-0.301602	-0.309324	-0.313819	-0.315075	-0.312867	-0.307007	-0.297614	-0.284799	-0.271275	-0.252696	-0.231375	-0.207532	-0.18147	-0.153552	-0.124084	-0.0934436	-0.0619456	-0.0300641	0.00177916	0.033193	0.0639315
8.69813	0.0894571	0.0850764	0.0807692	0.076379	0.0715989	0.0662732	0.0601078	0.0529209	0.0445373	0.0347444	0.0234017	0.0123478	-0.00209793	-0.0182206	-0.0359315	-0.0550502	-0.0754963	-0.0970895	-0.11957	-0.142731	-0.166274	-0.189786	-0.212957	-0.235397	-0.256704	-0.276377	-0.294227	-0.30974	-0.322611	-0.332518	-0.339154	-0.342415	-0.342052	-0.337899	-0.330013	-0.318486	-0.305845	-0.288119	-0.267421	-0.243944	-0.218021	-0.189968	-0.160177	-0.128955	-0.0966502	-0.0637029	-0.030554	0.00231798	0.0346214
8.46971	0.0832036	0.0792165	0.0755167	0.0717846	0.0677362	0.063211	0.0578596	0.0515385	0.0440123	0.0350833	0.0245741	0.0141881	0.000432799	-0.0150295	-0.0322457	-0.0510074	-0.0713643	-0.0930239	-0.115825	-0.13961	-0.16401	-0.188721	-0.213282	-0.237416	-0.260631	-0.282426	-0.30246	-0.320388	-0.335752	-0.348231	-0.357484	-0.363284	-0.365383	-0.363708	-0.35818	-0.348813	-0.33783	-0.321838	-0.302619	-0.280369	-0.255374	-0.227925	-0.198488	-0.167239	-0.134642	-0.101104	-0.0670813	-0.0330533	0.000634865
8.24728	0.0738082	0.0706068	0.0678295	0.065093	0.0621157	0.0587071	0.0544929	0.0493376	0.0429625	0.035197	0.0258044	0.0163576	0.00360902	-0.0109355	-0.0273087	-0.045452	-0.0653556	-0.0868321	-0.10967	-0.133742	-0.158757	-0.184354	-0.210122	-0.235754	-0.260694	-0.284514	-0.306805	-0.327218	-0.345198	-0.360437	-0.37255	-0.38119	-0.386151	-0.387361	-0.384654	-0.377956	-0.369135	-0.355429	-0.338219	-0.317704	-0.294122	-0.267802	-0.23914	-0.208341	-0.175844	-0.142086	-0.107524	-0.0726503	-0.0378513
8.0307	0.0639707	0.061673	0.059892	0.0582391	0.0563976	0.0541466	0.051129	0.047179	0.0419938	0.0353611	0.0271011	0.0185891	0.00685677	-0.00676759	-0.0223302	-0.0398652	-0.0593255	-0.0805402	-0.103394	-0.127703	-0.15321	-0.179564	-0.206437	-0.23338	-0.259886	-0.285587	-0.310051	-0.332834	-0.353399	-0.371345	-0.386253	-0.397778	-0.405684	-0.409797	-0.409956	-0.406057	-0.399528	-0.388224	-0.373161	-0.354496	-0.332455	-0.307415	-0.279685	-0.249522	-0.217327	-0.183593	-0.148739	-0.113305	-0.0776942
7.8198	0.055345	0.053832	0.0529234	0.052175	0.051327	0.0500685	0.0481547	0.0452561	0.041144	0.035518	0.0282603	0.0205898	0.00977335	-0.00305052	-0.017945	-0.0349519	-0.0540198	-0.0750475	-0.0978994	-0.122446	-0.148396	-0.175417	-0.203205	-0.231258	-0.259171	-0.286509	-0.312915	-0.337778	-0.360678	-0.381068	-0.398487	-0.412658	-0.423286	-0.430051	-0.432816	-0.431502	-0.427023	-0.417931	-0.404857	-0.387876	-0.367246	-0.343367	-0.316519	-0.286972	-0.255137	-0.221484	-0.186539	-0.150723	-0.114553
7.61444	0.0496703	0.0484825	0.0480054	0.0477477	0.0475028	0.0468927	0.0456718	0.0435132	0.040148	0.0353355	0.0288582	0.0218355	0.0117572	-0.00040016	-0.0147475	-0.0312671	-0.0500114	-0.0708643	-0.0936715	-0.118374	-0.144626	-0.172138	-0.200532	-0.229457	-0.258467	-0.287118	-0.314999	-0.341563	-0.366284	-0.388638	-0.408121	-0.424482	-0.437326	-0.446298	-0.451244	-0.452004	-0.449206	-0.441913	-0.430378	-0.414749	-0.395239	-0.372202	-0.346037	-0.31694	-0.285374	-0.251792	-0.216744	-0.180631	-0.144023
7.41447	0.0487123	0.0470682	0.0462633	0.0458253	0.0455006	0.0449256	0.0438052	0.041868	0.0388173	0.034424	0.0283817	0.0217669	0.0121882	0.000522896	-0.0133617	-0.0294657	-0.0478545	-0.0684725	-0.0911399	-0.11578	-0.142085	-0.169757	-0.198439	-0.227849	-0.257521	-0.286995	-0.315806	-0.343475	-0.369395	-0.393062	-0.414045	-0.431907	-0.446292	-0.456855	-0.46332	-0.465524	-0.463891	-0.457801	-0.447271	-0.432501	-0.413645	-0.391081	-0.365186	-0.336248	-0.304682	-0.270979	-0.235637	-0.19912	-0.162018
7.21976	0.0532296	0.0502689	0.0482715	0.0468393	0.0456413	0.0443467	0.0426759	0.0403301	0.0370709	0.0325844	0.0265821	0.0200769	0.0107279	-0.000664014	-0.0141242	-0.0298833	-0.0478857	-0.0681109	-0.0904507	-0.114763	-0.140811	-0.168266	-0.196854	-0.226242	-0.256093	-0.28578	-0.314872	-0.342924	-0.36939	-0.393675	-0.415394	-0.433953	-0.449112	-0.46051	-0.467757	-0.470656	-0.469527	-0.463964	-0.453846	-0.439366	-0.420631	-0.398036	-0.371977	-0.342747	-0.310786	-0.276622	-0.240696	-0.203512	-0.165653
7.03016	0.0621271	0.057174	0.0532962	0.0501678	0.0474805	0.0448605	0.0421081	0.0388298	0.0348981	0.029923	0.0236178	0.0169866	0.00763983	-0.00359535	-0.0167579	-0.0320935	-0.0496234	-0.069328	-0.0910935	-0.114772	-0.140185	-0.167007	-0.195007	-0.223875	-0.253226	-0.282493	-0.311242	-0.338965	-0.365198	-0.389334	-0.410929	-0.429441	-0.444577	-0.455969	-0.463253	-0.466124	-0.464923	-0.459224	-0.448905	-0.43409	-0.414948	-0.391884	-0.365227	-0.335317	-0.302634	-0.267649	-0.230871	-0.192742	-0.153874
6.84554	0.0726107	0.0654596	0.0594447	0.0543338	0.0498647	0.0456693	0.0415389	0.0371431	0.0322984	0.0266454	0.0199016	0.0130507	0.00363427	-0.00744298	-0.0202677	-0.0350769	-0.051957	-0.0708494	-0.091689	-0.114378	-0.13867	-0.164373	-0.191245	-0.218942	-0.247102	-0.275249	-0.302894	-0.329538	-0.354741	-0.377902	-0.398554	-0.416233	-0.430603	-0.44124	-0.447822	-0.450055	-0.448321	-0.441984	-0.431035	-0.415546	-0.395729	-0.371955	-0.344565	-0.313878	-0.280397	-0.244563	-0.206889	-0.167817	-0.127983
6.66576	0.0815423	0.072512	0.0646047	0.0576876	0.0515055	0.0458901	0.0404506	0.0350508	0.0293111	0.0230321	0.0158706	0.00888515	-0.000460062	-0.0112577	-0.0235895	-0.0376602	-0.0535822	-0.0712826	-0.0908019	-0.111986	-0.13464	-0.158632	-0.183693	-0.209503	-0.235698	-0.26192	-0.28763	-0.312399	-0.335724	-0.357109	-0.376044	-0.392138	-0.405033	-0.414324	-0.419663	-0.42084	-0.418276	-0.411079	-0.3994	-0.383246	-0.362853	-0.338567	-0.310728	-0.279652	-0.245718	-0.209466	-0.171285	-0.131718	-0.0913367
6.49071	0.086929	0.0766085	0.0673556	0.0591297	0.0516964	0.0449663	0.0385873	0.0324038	0.0260432	0.0193576	0.0119985	0.00502831	-0.00406005	-0.0143828	-0.0259549	-0.0390363	-0.0536745	-0.069862	-0.0876269	-0.106823	-0.127342	-0.148996	-0.171583	-0.194813	-0.218362	-0.241882	-0.264901	-0.286992	-0.307708	-0.326577	-0.343172	-0.357085	-0.367975	-0.375472	-0.379276	-0.379163	-0.375696	-0.367677	-0.355363	-0.338856	-0.318262	-0.293921	-0.266226	-0.235395	-0.201742	-0.165809	-0.127885	-0.0885715	-0.04833
6.32025	0.0883051	0.077414	0.0674903	0.058567	0.0504487	0.0430315	0.0361449	0.0294513	0.0227889	0.0159115	0.00857679	0.00178425	-0.00688301	-0.0165304	-0.0272183	-0.0391167	-0.052272	-0.0667126	-0.0824473	-0.0993458	-0.117364	-0.136286	-0.155984	-0.176199	-0.196599	-0.216927	-0.23669	-0.255615	-0.273214	-0.289124	-0.302956	-0.314287	-0.322837	-0.328321	-0.33044	-0.328928	-0.324587	-0.315855	-0.303129	-0.286549	-0.2662	-0.242318	-0.215285	-0.185311	-0.152663	-0.117693	-0.0807941	-0.0424424	-0.00304034
6.15428	0.0864029	0.0755626	0.0655919	0.0565292	0.0482235	0.0405771	0.0334832	0.0266054	0.0198626	0.0129935	0.00582566	-0.000673063	-0.00886957	-0.0177652	-0.0275109	-0.0381756	-0.0498535	-0.0625339	-0.0762278	-0.0908328	-0.106279	-0.122409	-0.139104	-0.156182	-0.173358	-0.190353	-0.206723	-0.222293	-0.236633	-0.249437	-0.260323	-0.268966	-0.27509	-0.278494	-0.278857	-0.275934	-0.270707	-0.261286	-0.248285	-0.231735	-0.211782	-0.18861	-0.162494	-0.133642	-0.102266	-0.068637	-0.0330991	0.00400928	0.0422276
5.99266	0.0824042	0.0721069	0.0625503	0.0537934	0.0457083	0.0382022	0.031104	0.0242466	0.01755	0.0107979	0.00386267	-0.00236595	-0.010102	-0.018323	-0.0272091	-0.0367503	-0.0471011	-0.0582262	-0.0700672	-0.0826099	-0.0957115	-0.109277	-0.123201	-0.137343	-0.151497	-0.165351	-0.178563	-0.190926	-0.202163	-0.211978	-0.21999	-0.226006	-0.229766	-0.231081	-0.229674	-0.225308	-0.219124	-0.208946	-0.195556	-0.178918	-0.159244	-0.136682	-0.11132	-0.0834398	-0.0531739	-0.0207626	0.0135202	0.0494233	0.0865883
5.83528	0.0773013	0.0679404	0.0591107	0.0509458	0.043345	0.0361668	0.0292357	0.0225449	0.015963	0.00936898	0.00262605	-0.00339586	-0.0107065	-0.018407	-0.0265679	-0.0352312	-0.0444835	-0.0543233	-0.0646699	-0.0754735	-0.0866175	-0.0980153	-0.109569	-0.121182	-0.132686	-0.143775	-0.154202	-0.163705	-0.172143	-0.179212	-0.184605	-0.188177	-0.189716	-0.189007	-0.185831	-0.17998	-0.172754	-0.161648	-0.147643	-0.130722	-0.111023	-0.0886755	-0.063731	-0.0363938	-0.00679016	0.0248661	0.0584015	0.0935665	0.130106
5.68204	0.0715558	0.0633619	0.0554973	0.0480815	0.0411158	0.0343845	0.0277831	0.0213213	0.0149257	0.00849798	0.00194945	-0.00387411	-0.010837	-0.0180918	-0.0256741	-0.0336333	-0.041994	-0.0507906	-0.059949	-0.0693509	-0.0788995	-0.0885133	-0.0981165	-0.107617	-0.116858	-0.125609	-0.13364	-0.140696	-0.146697	-0.151359	-0.154455	-0.155828	-0.155327	-0.152726	-0.147859	-0.140514	-0.13219	-0.12002	-0.105194	-0.0877205	-0.0676441	-0.0450891	-0.0201056	0.0072167	0.0366979	0.0682119	0.101615	0.136672	0.173203
5.53282	0.0651949	0.0582379	0.0514523	0.0448628	0.0386085	0.0324025	0.026253	0.0201319	0.0140074	0.00781286	0.00153366	-0.00399553	-0.0106219	-0.017408	-0.0244137	-0.0316949	-0.039227	-0.0470764	-0.0551619	-0.0633388	-0.0714897	-0.0795771	-0.0874806	-0.0951424	-0.102437	-0.10915	-0.115106	-0.120064	-0.123931	-0.126498	-0.127577	-0.127	-0.124635	-0.12032	-0.113858	-0.105079	-0.0956616	-0.0823673	-0.0666001	-0.0483765	-0.0276628	-0.00452855	0.0208936	0.0486221	0.0785115	0.110454	0.144284	0.179867	0.216974
5.38752	0.0577913	0.0520931	0.0463929	0.0407036	0.0351635	0.0295928	0.0240141	0.0183592	0.012663	0.00689799	0.00106355	-0.00403715	-0.010114	-0.0162562	-0.0225316	-0.028953	-0.0355364	-0.0423162	-0.049212	-0.0560976	-0.0628343	-0.0693813	-0.0756411	-0.0815287	-0.0869512	-0.0917223	-0.0957361	-0.0987477	-0.100658	-0.101311	-0.100539	-0.098197	-0.0941256	-0.0882005	-0.0802378	-0.0700846	-0.0595962	-0.0451792	-0.0284065	-0.0092857	0.0122386	0.0361312	0.0623117	0.0907513	0.121402	0.154169	0.188895	0.225461	0.263652
5.24604	0.0486311	0.0441641	0.0395303	0.0348119	0.0300395	0.0252568	0.0204068	0.0154711	0.0104357	0.00538737	0.000315543	-0.00409685	-0.00926493	-0.0144502	-0.0196561	-0.0248982	-0.0301851	-0.035589	-0.0409678	-0.046255	-0.0513167	-0.0560914	-0.060504	-0.0644757	-0.0679154	-0.0706669	-0.0726235	-0.0736403	-0.0735888	-0.0723472	-0.0697539	-0.0656286	-0.0598646	-0.0523216	-0.0428499	-0.0313221	-0.0197318	-0.00415796	0.0136951	0.0338293	0.0563306	0.0811391	0.10827	0.137654	0.169305	0.203157	0.239066	0.276899	0.316485
5.10827	0.0368982	0.0336292	0.0301142	0.026449	0.0226565	0.0188525	0.0149566	0.0110271	0.00702937	0.00310057	-0.000820387	-0.00414546	-0.00798432	-0.0117466	-0.0154122	-0.019013	-0.0225725	-0.0261171	-0.029555	-0.0328006	-0.0357678	-0.0383911	-0.0406125	-0.04235	-0.0435194	-0.0439862	-0.0436647	-0.0424593	-0.0402392	-0.0369202	-0.0323254	-0.0262684	-0.018668	-0.00936098	0.00175946	0.0148184	0.0276385	0.0445309	0.0636226	0.0849682	0.108608	0.134526	0.162772	0.193317	0.226143	0.26124	0.298481	0.337733	0.378857
4.97412	0.0221491	0.0200681	0.0177414	0.0152716	0.0127099	0.0101233	0.00751135	0.00491758	0.00238635	-1.36813e-05	-0.00231941	-0.00416617	-0.00618233	-0.00801624	-0.00966991	-0.0111423	-0.0124534	-0.0136239	-0.0146127	-0.0153237	-0.01572	-0.0157238	-0.0152956	-0.0143914	-0.0129064	-0.0107322	-0.00777463	-0.0039983	0.000701153	0.00643943	0.0133805	0.0216774	0.0314228	0.042773	0.055847	0.0707336	0.085013	0.10352	0.124157	0.146978	0.172016	0.199304	0.228874	0.260771	0.294948	0.331417	0.370072	0.410789	0.453441
4.84349	0.00450002	0.00359986	0.00254677	0.00142651	0.000307675	-0.00080163	-0.00183988	-0.00275796	-0.00347041	-0.00393769	-0.00418306	-0.00418014	-0.00391187	-0.00335337	-0.00250908	-0.00137268	3.79077e-05	0.00171023	0.0036427	0.00592993	0.00858442	0.0116615	0.0151743	0.0191596	0.0237183	0.0289501	0.0349207	0.0416759	0.0492872	0.0578599	0.0675636	0.0785175	0.0908205	0.104619	0.120033	0.137146	0.153227	0.173748	0.196293	0.220918	0.24768	0.276621	0.307778	0.341227	0.37693	0.414864	0.454965	0.497146	0.541255
4.71629	-0.0154468	-0.015201	-0.0149361	-0.0145748	-0.0141119	-0.0134922	-0.0127196	-0.0116774	-0.0102752	-0.00852248	-0.00635699	-0.00420716	-0.00130358	0.00201519	0.00573491	0.00986432	0.0143664	0.0192676	0.0245124	0.030177	0.0362695	0.0428056	0.0498006	0.0572729	0.0652938	0.0739531	0.0833186	0.0934421	0.104391	0.11624	0.129142	0.143185	0.158477	0.175154	0.19333	0.213081	0.231348	0.254309	0.279154	0.30595	0.334775	0.365676	0.398705	0.433902	0.471292	0.51079	0.552381	0.595985	0.641455
4.59244	-0.0368445	-0.0354791	-0.0338699	-0.0319902	-0.0298531	-0.0273796	-0.0246041	-0.0214255	-0.0177532	-0.0135475	-0.00879086	-0.00428557	0.00148401	0.00779483	0.0146395	0.0220191	0.0298694	0.0382184	0.0470135	0.0562958	0.0660731	0.0763428	0.0870824	0.0983147	0.110084	0.122473	0.135535	0.149335	0.163958	0.179425	0.195878	0.213394	0.23206	0.252	0.273317	0.296088	0.316858	0.342636	0.370126	0.399452	0.430638	0.463784	0.498925	0.536073	0.575276	0.616448	0.659571	0.704585	0.751339
4.47183	-0.0588115	-0.0563442	-0.0534064	-0.050014	-0.0461478	-0.0417981	-0.0369383	-0.0315698	-0.0255473	-0.0188069	-0.011362	-0.00443812	0.00429187	0.0136797	0.0237547	0.0344993	0.0458109	0.0576937	0.0701242	0.0831235	0.0966762	0.110774	0.125385	0.140504	0.156173	0.17245	0.18939	0.207067	0.22555	0.244843	0.265072	0.286309	0.308607	0.332092	0.356826	0.382904	0.406428	0.435279	0.465677	0.497779	0.53157	0.567163	0.604585	0.643855	0.684981	0.727925	0.77262	0.819028	0.867031
4.3544	-0.0806444	-0.0770803	-0.0728513	-0.0680016	-0.0624342	-0.0562095	-0.0492752	-0.0417272	-0.0333339	-0.0240893	-0.0139635	-0.0046289	0.0070342	0.0194974	0.0327919	0.0468748	0.0616359	0.0769917	0.0929906	0.109622	0.126909	0.144793	0.163252	0.182248	0.201825	0.222016	0.242878	0.264468	0.286823	0.31002	0.334094	0.359126	0.385176	0.412334	0.440638	0.470183	0.496561	0.528603	0.562086	0.597093	0.633649	0.671788	0.711593	0.753068	0.796196	0.840943	0.887283	0.935112	0.984318
4.24004	-0.101795	-0.0971559	-0.0916955	-0.0854132	-0.078229	-0.0701763	-0.0612841	-0.0516066	-0.0409177	-0.029246	-0.016533	-0.00486294	0.00964724	0.0250802	0.0414912	0.0587832	0.0768587	0.0955833	0.115017	0.135136	0.156012	0.177553	0.199725	0.222446	0.245805	0.269819	0.294548	0.319972	0.346123	0.373107	0.400978	0.429764	0.459542	0.490356	0.522228	0.555243	0.584468	0.619713	0.656276	0.694226	0.733558	0.774267	0.816457	0.860125	0.905287	0.951858	0.999829	1.04908	1.09947
4.12869	-0.122032	-0.116337	-0.109712	-0.102059	-0.0933482	-0.0835568	-0.0728475	-0.0610734	-0.0482337	-0.0341849	-0.0190354	-0.00511036	0.0120936	0.030428	0.049813	0.0701597	0.0913859	0.113286	0.135922	0.15932	0.183558	0.208586	0.234217	0.260485	0.287437	0.315105	0.343506	0.372611	0.402368	0.432945	0.464408	0.496774	0.530141	0.564493	0.599814	0.636179	0.668171	0.706503	0.74606	0.786845	0.828855	0.87209	0.916564	0.962347	1.00947	1.05783	1.1074	1.15807	1.20961
4.02027	-0.141264	-0.134611	-0.126822	-0.117877	-0.107683	-0.0963152	-0.0838616	-0.0701323	-0.0552021	-0.0389351	-0.0214477	-0.00539746	0.014437	0.0355106	0.0577277	0.0809471	0.105087	0.130037	0.155684	0.182138	0.209498	0.237747	0.266648	0.296243	0.326549	0.357646	0.389481	0.422025	0.455178	0.489117	0.523923	0.559653	0.596375	0.634024	0.672595	0.712065	0.746663	0.787919	0.830245	0.873695	0.918199	0.963781	1.0104	1.05816	1.1071	1.1572	1.2083	1.26023	1.31291
PARTICIPANT 2 channel 103 PRE-disconnection ERSP
Time (ms)	-145	-138	-131	-124	-117	-110	-103	-96	-89	-82	-75	-69	-62	-55	-48	-41	-34	-27	-20	-13	-6	1	8	15	22	29	36	43	50	57	64	71	78	85	92	99	105	112	119	126	133	140	147	154	161	168	175	182	189
Frequencies: 150 Hz	0.223111	0.197466	0.169018	0.139994	0.110397	0.0826569	0.0568178	0.0286183	0.00236126	-0.0219288	-0.0411719	-0.0570513	-0.0757306	-0.0908734	-0.101165	-0.109183	-0.115034	-0.116359	-0.113185	-0.105596	-0.0933794	-0.0753525	-0.0546063	-0.0309919	-0.000644617	0.0323345	0.0650758	0.0973527	0.128262	0.159455	0.183965	0.203536	0.217756	0.226058	0.222825	0.209771	0.195468	0.170232	0.135025	0.0905655	0.0401512	-0.0135631	-0.0718637	-0.133695	-0.195072	-0.254799	-0.308501	-0.357818	-0.396862
146.061	0.319921	0.29588	0.269099	0.245314	0.22024	0.192596	0.164481	0.131549	0.0977999	0.0610925	0.0206486	-0.0140092	-0.0604043	-0.107491	-0.153819	-0.201577	-0.247033	-0.288183	-0.326156	-0.35876	-0.384088	-0.401996	-0.411144	-0.415004	-0.411805	-0.402152	-0.387367	-0.369864	-0.351009	-0.330838	-0.313151	-0.297705	-0.285461	-0.277532	-0.273591	-0.274689	-0.278113	-0.286939	-0.298677	-0.313341	-0.330919	-0.347601	-0.367931	-0.385582	-0.401365	-0.41591	-0.426761	-0.43291	-0.435204
142.225	0.383296	0.342973	0.301553	0.25673	0.214921	0.173474	0.131252	0.0904497	0.0501457	0.0116216	-0.0276196	-0.0602164	-0.0958151	-0.132683	-0.166618	-0.197828	-0.227131	-0.255429	-0.282401	-0.30446	-0.323715	-0.343471	-0.362112	-0.376434	-0.388338	-0.404769	-0.420515	-0.433913	-0.444538	-0.460327	-0.477712	-0.4907	-0.501841	-0.513383	-0.523178	-0.526602	-0.527882	-0.523816	-0.514459	-0.498777	-0.478023	-0.45261	-0.421989	-0.386058	-0.348046	-0.307762	-0.266767	-0.223898	-0.179986
138.49	-0.091957	-0.0894614	-0.0852348	-0.0787677	-0.0723346	-0.0649829	-0.0545174	-0.0414062	-0.0290957	-0.0155966	0.00216719	0.0157444	0.0331587	0.0500321	0.0658014	0.0762224	0.0824176	0.0858955	0.0824655	0.0699308	0.0494524	0.0224887	-0.0149524	-0.0606092	-0.112461	-0.173057	-0.236033	-0.303443	-0.372351	-0.438137	-0.499728	-0.557806	-0.606541	-0.644716	-0.67427	-0.691849	-0.699204	-0.696132	-0.683382	-0.663285	-0.635586	-0.601699	-0.562744	-0.522913	-0.47965	-0.434527	-0.388064	-0.343499	-0.297274
134.853	0.251548	0.204237	0.156434	0.110293	0.0665323	0.0259705	-0.0123451	-0.043669	-0.066262	-0.085284	-0.0973218	-0.0989914	-0.0987282	-0.0922318	-0.0809786	-0.0665764	-0.050994	-0.0332805	-0.0167596	-0.0027774	0.00644304	0.0133348	0.0175408	0.011659	0.00266034	-0.00938554	-0.0293248	-0.0542675	-0.0816789	-0.11314	-0.149438	-0.185405	-0.222777	-0.264083	-0.303703	-0.342916	-0.377837	-0.418116	-0.456091	-0.493378	-0.530661	-0.564405	-0.59507	-0.622952	-0.647297	-0.665335	-0.680739	-0.689096	-0.688543
131.312	-0.0429372	-0.0628683	-0.0782403	-0.0880668	-0.091715	-0.0896827	-0.0825006	-0.0712134	-0.0579318	-0.0394237	-0.0187842	-0.00120932	0.020326	0.0401876	0.0620642	0.0760253	0.0918525	0.102142	0.106592	0.107656	0.10417	0.0927139	0.0774344	0.0558747	0.0278208	-0.00327534	-0.0414221	-0.0844919	-0.129721	-0.182377	-0.233943	-0.28828	-0.347933	-0.404068	-0.462207	-0.520376	-0.566327	-0.620288	-0.671953	-0.717253	-0.758328	-0.794274	-0.823735	-0.846346	-0.860127	-0.867763	-0.865237	-0.85458	-0.83512
127.863	0.101065	0.075195	0.0513429	0.0332098	0.0172068	0.00480118	-0.00300159	-0.010204	-0.0126707	-0.0137396	-0.0144925	-0.0130508	-0.0119102	-0.0102917	-0.010447	-0.0113654	-0.0154404	-0.0223582	-0.0307367	-0.0438029	-0.0626331	-0.0823657	-0.106449	-0.136918	-0.169451	-0.204476	-0.243707	-0.283419	-0.326609	-0.369083	-0.412903	-0.457804	-0.500373	-0.543003	-0.583573	-0.621708	-0.653725	-0.688126	-0.718711	-0.747314	-0.774456	-0.792703	-0.810012	-0.821997	-0.826823	-0.826769	-0.820948	-0.804667	-0.783934
124.505	0.144208	0.107333	0.0744497	0.0459523	0.0222375	0.00389876	-0.0111297	-0.0211397	-0.0275955	-0.0309901	-0.0327881	-0.0324984	-0.0302743	-0.0285811	-0.0271705	-0.0236887	-0.0239943	-0.0229765	-0.0256801	-0.0297518	-0.0358316	-0.0415672	-0.0529548	-0.064825	-0.0797943	-0.0978782	-0.11805	-0.141582	-0.167764	-0.195218	-0.226447	-0.261084	-0.295149	-0.331986	-0.370645	-0.407176	-0.440591	-0.476858	-0.512681	-0.547519	-0.577324	-0.605815	-0.629547	-0.649764	-0.66498	-0.676023	-0.68114	-0.681604	-0.677135
121.236	-0.00885246	-0.0353794	-0.0552137	-0.0694652	-0.0751685	-0.0777001	-0.0748338	-0.0627441	-0.0515692	-0.0338442	-0.0157975	0.000685001	0.0189637	0.0357842	0.0513746	0.0643878	0.0724654	0.0793349	0.0798326	0.0769117	0.0725349	0.0597286	0.0483254	0.0318372	0.0111293	-0.00834645	-0.031904	-0.0577414	-0.0815464	-0.111124	-0.140301	-0.168371	-0.201662	-0.233379	-0.266244	-0.302328	-0.329831	-0.365396	-0.398519	-0.429472	-0.460976	-0.486781	-0.510035	-0.530868	-0.545515	-0.555241	-0.55906	-0.556626	-0.547309
118.052	-0.0929544	-0.107334	-0.115284	-0.117783	-0.116677	-0.107097	-0.0950439	-0.078636	-0.0566156	-0.034009	-0.00836766	0.0127019	0.0385539	0.0634039	0.0843275	0.102764	0.11625	0.123817	0.128421	0.123224	0.114561	0.0996409	0.0760613	0.0495578	0.0186462	-0.0212116	-0.0604795	-0.105723	-0.155737	-0.206237	-0.260074	-0.316915	-0.372577	-0.429958	-0.488037	-0.544032	-0.591697	-0.643714	-0.694566	-0.741624	-0.783056	-0.820926	-0.852073	-0.878277	-0.89768	-0.910486	-0.917349	-0.917226	-0.91071
114.952	0.167066	0.122174	0.0800809	0.0466285	0.0197721	-0.00416314	-0.0176187	-0.0290268	-0.0355428	-0.0387995	-0.0393626	-0.0361961	-0.0350114	-0.0306659	-0.0261228	-0.0241753	-0.022349	-0.0212772	-0.0243557	-0.0255726	-0.0330641	-0.0415672	-0.0524627	-0.0684615	-0.0856575	-0.10668	-0.133186	-0.161346	-0.194227	-0.230387	-0.268754	-0.311716	-0.357143	-0.403555	-0.451722	-0.500577	-0.540745	-0.58828	-0.628291	-0.668418	-0.700387	-0.726333	-0.744818	-0.753335	-0.752963	-0.741839	-0.719829	-0.689956	-0.648354
111.933	0.181835	0.168131	0.155575	0.145046	0.131925	0.122719	0.108291	0.0946277	0.0775766	0.0581868	0.0367056	0.0151062	-0.0112728	-0.0426941	-0.0751758	-0.109856	-0.145513	-0.183652	-0.220801	-0.260389	-0.29789	-0.336506	-0.37193	-0.407016	-0.438207	-0.468148	-0.495894	-0.519462	-0.542843	-0.55981	-0.579067	-0.59262	-0.605836	-0.619428	-0.631322	-0.643932	-0.656196	-0.668646	-0.686494	-0.701662	-0.720658	-0.739751	-0.758342	-0.778557	-0.793859	-0.809054	-0.820036	-0.82513	-0.82787
108.993	0.0975641	0.0852423	0.0783715	0.068088	0.0616778	0.0516503	0.0445975	0.03396	0.0244688	0.0146039	0.0040471	-0.00595248	-0.0161999	-0.0289245	-0.0392839	-0.0520353	-0.0628905	-0.0746698	-0.0868532	-0.0972291	-0.109659	-0.119434	-0.133415	-0.144405	-0.159117	-0.173974	-0.188867	-0.206789	-0.224972	-0.24842	-0.269832	-0.297235	-0.325411	-0.357523	-0.390563	-0.428456	-0.460919	-0.504142	-0.545937	-0.590554	-0.635146	-0.677993	-0.722938	-0.760289	-0.798131	-0.828711	-0.852782	-0.872633	-0.880831
106.131	0.0643133	0.0402009	0.0200991	0.00897138	0.0012042	-0.0014869	-0.000196433	0.00539432	0.0117706	0.0194565	0.0250601	0.0297375	0.0306391	0.0298455	0.0224588	0.0118397	-0.00664986	-0.0294382	-0.0595804	-0.0936998	-0.134768	-0.180704	-0.229588	-0.284103	-0.339978	-0.398249	-0.456176	-0.515841	-0.571403	-0.626827	-0.677838	-0.724497	-0.766625	-0.802607	-0.834884	-0.859281	-0.877971	-0.89176	-0.902671	-0.90678	-0.905806	-0.902829	-0.893362	-0.883222	-0.866111	-0.847887	-0.826341	-0.798081	-0.768816
103.344	0.252576	0.223853	0.195717	0.167701	0.142912	0.118503	0.0952737	0.0724035	0.0505038	0.0255707	0.00489945	-0.0164442	-0.0398917	-0.066438	-0.0923254	-0.121491	-0.149616	-0.181454	-0.213017	-0.247416	-0.279501	-0.315452	-0.349302	-0.384672	-0.419803	-0.453085	-0.488118	-0.517638	-0.549646	-0.575785	-0.601405	-0.62427	-0.645727	-0.66241	-0.678878	-0.691477	-0.701459	-0.710234	-0.718833	-0.724555	-0.731408	-0.734149	-0.737553	-0.737943	-0.739119	-0.736589	-0.732581	-0.726335	-0.71437
100.63	0.374162	0.343451	0.311488	0.279681	0.244251	0.209079	0.170318	0.128789	0.0856157	0.0408497	-0.00625611	-0.0466677	-0.0961049	-0.141549	-0.186965	-0.227965	-0.268231	-0.300361	-0.330198	-0.35403	-0.372528	-0.387212	-0.396734	-0.403171	-0.406119	-0.409321	-0.409462	-0.411771	-0.413682	-0.418246	-0.426604	-0.436272	-0.44787	-0.4631	-0.479166	-0.497554	-0.512519	-0.531712	-0.547601	-0.564325	-0.575633	-0.584583	-0.587746	-0.586315	-0.576882	-0.56121	-0.537962	-0.506551	-0.468977
97.9872	0.264965	0.243184	0.221709	0.200845	0.180917	0.159356	0.136994	0.114297	0.0870477	0.0599028	0.0277501	-0.000926418	-0.0348043	-0.0746397	-0.113905	-0.156667	-0.197388	-0.241295	-0.281916	-0.322466	-0.361831	-0.397903	-0.431608	-0.462179	-0.488978	-0.513139	-0.53456	-0.555326	-0.573006	-0.590552	-0.60621	-0.623584	-0.64208	-0.661257	-0.683051	-0.706562	-0.730044	-0.758032	-0.789432	-0.819174	-0.851461	-0.881381	-0.912193	-0.937285	-0.959222	-0.973655	-0.980895	-0.978528	-0.966269
95.4139	0.147881	0.130645	0.116177	0.104621	0.0952531	0.0877143	0.0813044	0.0746889	0.0691255	0.0597266	0.0499577	0.0389095	0.0199178	-0.00136416	-0.0303985	-0.0634393	-0.104359	-0.148347	-0.199853	-0.254693	-0.312837	-0.372905	-0.433693	-0.495961	-0.555372	-0.61229	-0.666149	-0.714767	-0.759673	-0.800262	-0.834893	-0.865645	-0.891655	-0.917408	-0.938457	-0.95888	-0.974385	-0.993032	-1.00934	-1.02622	-1.04041	-1.0525	-1.05816	-1.06254	-1.05761	-1.04934	-1.02846	-1.00271	-0.96371
92.9082	0.277874	0.25532	0.23442	0.212408	0.191056	0.167822	0.14499	0.118965	0.0925719	0.0638322	0.0319562	0.00201838	-0.0343021	-0.0736194	-0.115938	-0.159593	-0.206007	-0.253517	-0.302005	-0.350406	-0.398547	-0.446745	-0.492306	-0.535594	-0.576842	-0.616527	-0.652264	-0.686128	-0.717517	-0.746571	-0.775388	-0.803225	-0.830379	-0.856259	-0.882344	-0.906129	-0.927182	-0.948962	-0.969143	-0.98562	-0.998507	-1.00597	-1.01008	-1.00523	-0.99537	-0.974805	-0.949441	-0.912425	-0.869881
90.4683	0.169655	0.14295	0.117465	0.09548	0.0755608	0.0598235	0.0440563	0.0319572	0.020625	0.0102261	-0.00015009	-0.00827123	-0.018797	-0.032348	-0.0443794	-0.0617256	-0.0793108	-0.0998339	-0.122579	-0.146419	-0.17415	-0.20106	-0.231985	-0.262387	-0.294227	-0.326602	-0.359978	-0.393819	-0.428259	-0.463003	-0.498604	-0.533672	-0.570029	-0.605857	-0.642177	-0.679597	-0.71038	-0.745208	-0.779547	-0.810303	-0.837368	-0.860845	-0.876409	-0.886828	-0.88822	-0.880268	-0.861322	-0.831286	-0.788971
88.0925	-0.012062	-0.0151108	-0.0120968	-0.00612428	0.00320156	0.0129623	0.0258125	0.0371514	0.0470258	0.0540758	0.058744	0.0584861	0.0542316	0.0453221	0.0292122	0.0105535	-0.0139982	-0.0437681	-0.0761238	-0.11405	-0.150822	-0.191391	-0.229934	-0.268348	-0.30557	-0.339001	-0.371402	-0.398437	-0.423211	-0.44358	-0.461319	-0.476234	-0.488815	-0.500953	-0.511077	-0.520935	-0.528402	-0.53938	-0.547684	-0.558067	-0.566737	-0.574145	-0.580073	-0.581564	-0.577441	-0.568913	-0.550995	-0.525541	-0.488819
85.7791	-0.18059	-0.147875	-0.114681	-0.0816875	-0.0477138	-0.0161277	0.0135259	0.0394502	0.062378	0.0806478	0.0928546	0.0997973	0.10037	0.0953721	0.0854848	0.0657709	0.0415364	0.00977705	-0.0274027	-0.0703693	-0.118873	-0.171245	-0.227193	-0.287654	-0.347937	-0.411436	-0.472915	-0.534982	-0.595114	-0.653561	-0.707952	-0.758849	-0.805423	-0.846864	-0.882672	-0.914224	-0.935388	-0.955887	-0.971495	-0.979404	-0.983845	-0.981387	-0.974331	-0.96118	-0.945173	-0.921942	-0.894503	-0.860635	-0.821074
83.5264	-0.0608336	-0.0391572	-0.0179694	0.00505701	0.0239587	0.043346	0.0578422	0.0708811	0.0784975	0.082562	0.0815376	0.0759694	0.0665172	0.0507543	0.0285378	0.00286336	-0.0300975	-0.0666395	-0.108824	-0.154981	-0.205022	-0.260018	-0.317796	-0.376857	-0.438825	-0.501448	-0.564868	-0.627007	-0.689109	-0.747495	-0.804098	-0.856103	-0.904401	-0.947283	-0.98576	-1.0162	-1.04138	-1.06045	-1.07545	-1.08327	-1.08484	-1.08178	-1.07153	-1.05787	-1.03492	-1.01107	-0.979284	-0.945282	-0.905804
81.3329	0.0548435	0.0655771	0.0770857	0.0830518	0.0886072	0.0894711	0.0887142	0.0827849	0.07457	0.0619346	0.0461249	0.0314221	0.0105757	-0.0129459	-0.0387714	-0.0654526	-0.0930436	-0.122975	-0.151399	-0.181945	-0.210345	-0.237923	-0.265322	-0.290414	-0.316784	-0.33984	-0.36408	-0.388294	-0.410778	-0.436447	-0.461823	-0.489971	-0.519677	-0.551665	-0.585222	-0.623348	-0.652825	-0.693637	-0.73282	-0.773185	-0.812249	-0.847684	-0.880547	-0.906894	-0.928433	-0.93971	-0.943428	-0.935859	-0.917792
79.1969	0.249363	0.222777	0.192504	0.163389	0.133435	0.102602	0.0731395	0.0440002	0.0154992	-0.00961358	-0.0338408	-0.0536991	-0.0754883	-0.0937551	-0.109192	-0.123319	-0.134631	-0.142812	-0.150958	-0.153722	-0.158136	-0.158879	-0.159393	-0.160218	-0.158906	-0.161317	-0.162871	-0.166848	-0.174439	-0.184546	-0.199306	-0.21762	-0.241328	-0.269099	-0.302679	-0.337415	-0.37439	-0.416389	-0.460426	-0.505893	-0.547682	-0.589497	-0.625507	-0.656025	-0.680068	-0.694732	-0.69972	-0.693927	-0.675916
77.1171	0.376239	0.32393	0.271755	0.221194	0.171928	0.125514	0.0826328	0.0438822	0.00788682	-0.025369	-0.0526171	-0.0747921	-0.0965901	-0.117047	-0.136372	-0.153542	-0.171593	-0.18971	-0.208722	-0.230447	-0.252048	-0.278879	-0.305413	-0.336126	-0.368969	-0.402525	-0.439496	-0.477156	-0.515612	-0.554738	-0.594233	-0.631554	-0.668236	-0.701744	-0.732627	-0.760991	-0.778382	-0.796826	-0.809608	-0.813926	-0.814669	-0.805554	-0.790278	-0.767528	-0.735765	-0.698789	-0.654149	-0.602352	-0.544888
75.0919	0.313961	0.268091	0.226776	0.188821	0.153505	0.122407	0.0931287	0.065322	0.0415772	0.0184908	-0.00619855	-0.0251061	-0.0499672	-0.074551	-0.101227	-0.130937	-0.162321	-0.197079	-0.23278	-0.271854	-0.313588	-0.354824	-0.399792	-0.444033	-0.487783	-0.532388	-0.575047	-0.61664	-0.657065	-0.69347	-0.727339	-0.758547	-0.785977	-0.8103	-0.829224	-0.843593	-0.854761	-0.86043	-0.86097	-0.857458	-0.846286	-0.830438	-0.806646	-0.7771	-0.741466	-0.696716	-0.645371	-0.587678	-0.522314
73.1199	0.202038	0.191155	0.178696	0.166038	0.152778	0.1383	0.122624	0.105724	0.0850027	0.0627273	0.0398313	0.016348	-0.0133296	-0.0472548	-0.082382	-0.12162	-0.162395	-0.205428	-0.252196	-0.297699	-0.345506	-0.393661	-0.439591	-0.4858	-0.530665	-0.571715	-0.610911	-0.6459	-0.675043	-0.701533	-0.722953	-0.739238	-0.750811	-0.756531	-0.7582	-0.756083	-0.749412	-0.738165	-0.723478	-0.704664	-0.680733	-0.654929	-0.626257	-0.591321	-0.554474	-0.514188	-0.471119	-0.424014	-0.373769
71.1997	0.161372	0.166909	0.169832	0.169356	0.167057	0.158853	0.147264	0.133135	0.11396	0.0905656	0.0617238	0.0348984	0.000207585	-0.0381619	-0.0810154	-0.125512	-0.175969	-0.226	-0.279108	-0.335811	-0.390896	-0.448533	-0.506244	-0.561786	-0.616479	-0.669673	-0.719181	-0.765299	-0.809376	-0.848011	-0.881187	-0.910213	-0.932657	-0.949695	-0.962298	-0.966231	-0.965504	-0.960169	-0.947258	-0.928825	-0.906453	-0.876429	-0.84196	-0.802966	-0.759964	-0.711715	-0.65951	-0.605033	-0.545302
69.3299	0.152921	0.143028	0.134436	0.124657	0.114024	0.104382	0.093751	0.0802829	0.0668825	0.0516321	0.0345293	0.0184241	-0.0042302	-0.0289659	-0.0561011	-0.087141	-0.118491	-0.156057	-0.194579	-0.233962	-0.278933	-0.322556	-0.367005	-0.415328	-0.462828	-0.509773	-0.557315	-0.604098	-0.648756	-0.692014	-0.73452	-0.77334	-0.809912	-0.846715	-0.876084	-0.905654	-0.928463	-0.949216	-0.967258	-0.980088	-0.987165	-0.988355	-0.98018	-0.969192	-0.945944	-0.915074	-0.878087	-0.829259	-0.775251
67.5092	0.0543171	0.0429776	0.033575	0.0282733	0.0237077	0.0213336	0.0188043	0.0195402	0.0195176	0.018701	0.0173538	0.0149319	0.0113087	0.00608622	-0.00260941	-0.0131401	-0.0270469	-0.0425541	-0.0602743	-0.0831243	-0.105615	-0.131216	-0.161587	-0.190391	-0.220614	-0.255017	-0.28886	-0.324913	-0.362861	-0.401859	-0.441965	-0.485304	-0.5302	-0.574185	-0.622335	-0.670101	-0.711259	-0.760286	-0.808	-0.854252	-0.896207	-0.934672	-0.968538	-0.989786	-1.00626	-1.01212	-1.00169	-0.981955	-0.947487
65.7363	-0.0577718	-0.0646977	-0.069199	-0.0691353	-0.064997	-0.0586425	-0.0485636	-0.0379686	-0.0263777	-0.0127897	0.000753917	0.0129856	0.0252319	0.0360491	0.0468872	0.0553589	0.0620059	0.0656894	0.0665172	0.0678204	0.0641567	0.057856	0.0513844	0.0399782	0.024946	0.00844998	-0.0114438	-0.0341936	-0.0604098	-0.0890597	-0.120544	-0.15657	-0.191988	-0.233072	-0.276748	-0.319494	-0.359113	-0.406479	-0.451477	-0.497508	-0.541268	-0.580618	-0.615503	-0.644802	-0.664514	-0.675122	-0.676239	-0.665382	-0.642369
64.0099	0.0263628	0.0164216	0.00989911	0.00423494	0.00228918	0.000192287	-0.000638735	5.23739e-05	0.0025198	0.00444549	0.00567845	0.00593113	0.00603981	0.00667544	0.00502563	0.00117179	-0.00299363	-0.00884386	-0.017473	-0.027651	-0.0398029	-0.0547983	-0.0714685	-0.090917	-0.111713	-0.134118	-0.160553	-0.18725	-0.216098	-0.24758	-0.279725	-0.312369	-0.348398	-0.382694	-0.416933	-0.453315	-0.48204	-0.514116	-0.545154	-0.571256	-0.595203	-0.613778	-0.626878	-0.636536	-0.637818	-0.631029	-0.619994	-0.59847	-0.568858
62.329	0.0359037	0.0282915	0.021909	0.017766	0.0137202	0.0122353	0.012557	0.0125957	0.0113419	0.011123	0.0107069	0.011012	0.00887738	0.00445957	-0.00100498	-0.00719678	-0.0166765	-0.0272224	-0.0390296	-0.053758	-0.0692655	-0.085362	-0.103479	-0.121909	-0.141416	-0.162815	-0.183577	-0.205898	-0.228832	-0.252128	-0.276528	-0.300144	-0.324061	-0.348597	-0.371932	-0.3934	-0.41124	-0.42946	-0.445042	-0.458286	-0.466126	-0.470856	-0.47011	-0.461988	-0.449739	-0.432614	-0.407778	-0.378236	-0.343077
60.6921	0.0520146	0.0407596	0.0312578	0.0238769	0.0177071	0.0140096	0.0108423	0.0087649	0.00928511	0.00877823	0.00675979	0.00376819	0.00189274	-0.00196076	-0.00845009	-0.0151379	-0.0219221	-0.0316887	-0.041653	-0.0505161	-0.0602925	-0.0707587	-0.0792108	-0.0870822	-0.0953895	-0.100665	-0.103624	-0.107285	-0.108867	-0.107092	-0.105133	-0.102555	-0.0966203	-0.0899778	-0.0830355	-0.0740355	-0.0655654	-0.0555499	-0.0429709	-0.029109	-0.0143303	0.00266013	0.0217534	0.0419585	0.0642402	0.0890399	0.116751	0.145986	0.175643
59.0982	0.394403	0.364167	0.331547	0.296656	0.260477	0.220297	0.178355	0.134495	0.0877243	0.0413552	-0.00521874	-0.0469316	-0.0967505	-0.143841	-0.190025	-0.236024	-0.278992	-0.318724	-0.354106	-0.386347	-0.414791	-0.436037	-0.45324	-0.466146	-0.470964	-0.470629	-0.467737	-0.4578	-0.442313	-0.425759	-0.404138	-0.378002	-0.351065	-0.321079	-0.287525	-0.253582	-0.222471	-0.183264	-0.143867	-0.103486	-0.0605241	-0.016449	0.0279973	0.0739183	0.120565	0.167688	0.215121	0.262925	0.311319
57.5462	0.558987	0.51537	0.468228	0.417025	0.362002	0.304094	0.244257	0.180773	0.114631	0.0459249	-0.0225008	-0.0804328	-0.149057	-0.216281	-0.279452	-0.340922	-0.397256	-0.447756	-0.495716	-0.535221	-0.566664	-0.595326	-0.615142	-0.626876	-0.635184	-0.638052	-0.63331	-0.625202	-0.613711	-0.597273	-0.577653	-0.555761	-0.530534	-0.502863	-0.472718	-0.4389	-0.407488	-0.368651	-0.326082	-0.278385	-0.22786	-0.17308	-0.11454	-0.0528417	0.0139756	0.0835889	0.153234	0.224704	0.297988
56.035	0.363047	0.339978	0.313561	0.284062	0.252822	0.218998	0.18101	0.141109	0.0997633	0.0548435	0.00652162	-0.0347854	-0.0814615	-0.131178	-0.180229	-0.226502	-0.27209	-0.314948	-0.354711	-0.39099	-0.422923	-0.450986	-0.475383	-0.494145	-0.508594	-0.520942	-0.528554	-0.532167	-0.533211	-0.531478	-0.526365	-0.518051	-0.507291	-0.492826	-0.474837	-0.453378	-0.431806	-0.402336	-0.367345	-0.32744	-0.282617	-0.232555	-0.176582	-0.114832	-0.0495826	0.0190323	0.0918662	0.166559	0.241483
54.5634	0.28604	0.270446	0.25274	0.233049	0.210261	0.183457	0.1534	0.120805	0.0851808	0.0482582	0.00965645	-0.0244386	-0.0663542	-0.106251	-0.145649	-0.1851	-0.221967	-0.256158	-0.287595	-0.317223	-0.344388	-0.366906	-0.387233	-0.405944	-0.421726	-0.43368	-0.444397	-0.453344	-0.459217	-0.462706	-0.464873	-0.464802	-0.461236	-0.454618	-0.445554	-0.432788	-0.417776	-0.3955	-0.369939	-0.339236	-0.302221	-0.261122	-0.215153	-0.164499	-0.110978	-0.0539357	0.00663645	0.0690745	0.130271
53.1305	0.313633	0.296389	0.275236	0.250487	0.221199	0.18748	0.151462	0.113483	0.0729619	0.0311355	-0.0101834	-0.0455799	-0.0861208	-0.124836	-0.161598	-0.195382	-0.227101	-0.256755	-0.282453	-0.305427	-0.325843	-0.34429	-0.360615	-0.375503	-0.388797	-0.399992	-0.411117	-0.421269	-0.429715	-0.436865	-0.44388	-0.449469	-0.452018	-0.454153	-0.45419	-0.450435	-0.445018	-0.437118	-0.425734	-0.40931	-0.389356	-0.365713	-0.338211	-0.307244	-0.272165	-0.234136	-0.194996	-0.154399	-0.112081
51.7352	0.222772	0.215113	0.204351	0.189682	0.171231	0.151047	0.128491	0.102104	0.0739092	0.0440072	0.0133276	-0.0141627	-0.046397	-0.0786352	-0.111557	-0.144027	-0.175543	-0.206437	-0.238061	-0.269619	-0.299806	-0.329498	-0.359179	-0.389096	-0.417772	-0.445238	-0.472037	-0.498667	-0.524009	-0.547265	-0.56795	-0.586411	-0.602947	-0.616006	-0.624765	-0.630413	-0.632972	-0.63153	-0.624879	-0.615425	-0.602232	-0.584578	-0.563109	-0.539055	-0.511669	-0.482419	-0.451803	-0.420176	-0.388424
50.3766	0.105055	0.108589	0.111116	0.112372	0.111973	0.109062	0.103469	0.0950925	0.0839306	0.0700245	0.0526175	0.034985	0.0108179	-0.0169972	-0.0471532	-0.0812216	-0.118791	-0.157816	-0.198082	-0.240889	-0.286426	-0.331996	-0.376322	-0.420513	-0.46492	-0.507598	-0.546927	-0.582921	-0.615881	-0.644254	-0.668585	-0.688425	-0.702479	-0.710529	-0.713845	-0.711304	-0.704362	-0.690747	-0.672414	-0.650045	-0.622491	-0.590708	-0.556536	-0.519562	-0.480211	-0.439539	-0.39868	-0.357885	-0.317527
49.0536	-0.0195712	-0.0147949	-0.00754039	0.0016731	0.0127185	0.0238888	0.0345474	0.0451208	0.053617	0.0581131	0.0587931	0.0572836	0.0521369	0.0409583	0.0248366	0.00509806	-0.0194784	-0.0503539	-0.0845512	-0.120829	-0.160014	-0.202478	-0.245521	-0.288155	-0.329609	-0.369868	-0.408658	-0.44282	-0.472588	-0.49838	-0.518823	-0.532634	-0.53971	-0.541294	-0.5368	-0.525606	-0.510321	-0.487	-0.458631	-0.423686	-0.382805	-0.338032	-0.290124	-0.238281	-0.184427	-0.128589	-0.07215	-0.0167214	0.0379704
47.7654	-0.145961	-0.140499	-0.129292	-0.113102	-0.0928884	-0.0700809	-0.0461535	-0.0217727	0.00317106	0.0258935	0.0459556	0.0610107	0.0752554	0.0851036	0.0895204	0.0893983	0.0839247	0.0737536	0.0580957	0.0378762	0.0147729	-0.0120095	-0.0419865	-0.0733421	-0.104762	-0.136597	-0.16743	-0.196569	-0.222844	-0.245942	-0.264569	-0.278693	-0.288422	-0.291247	-0.287776	-0.279131	-0.266493	-0.245947	-0.218636	-0.184929	-0.145692	-0.10144	-0.0516212	0.00306298	0.0605373	0.120034	0.181512	0.243846	0.304759
46.511	-0.0724788	-0.0744415	-0.0725979	-0.0660111	-0.0559582	-0.0439963	-0.0303269	-0.016076	-0.00155696	0.0132235	0.0268302	0.0360104	0.0437424	0.0497343	0.0526786	0.0517656	0.0480697	0.0423351	0.0333795	0.0216736	0.00888932	-0.00427028	-0.0184699	-0.0327954	-0.046097	-0.0571643	-0.0659859	-0.0731631	-0.077063	-0.0774302	-0.074157	-0.0671451	-0.0565443	-0.0429354	-0.0256781	-0.00394761	0.0172187	0.0447377	0.0754416	0.108454	0.143312	0.181008	0.221777	0.264319	0.307381	0.350559	0.395097	0.439187	0.480917
45.2896	0.0449278	0.0343858	0.0267296	0.0211373	0.0173421	0.014873	0.0139114	0.0129228	0.0113312	0.00979995	0.00723977	0.00341321	-0.00140222	-0.00582726	-0.0110414	-0.0182144	-0.0250894	-0.0313119	-0.0374656	-0.0427175	-0.046442	-0.0474527	-0.0464584	-0.0427986	-0.0356482	-0.0255105	-0.0126088	0.00362978	0.0226922	0.0438624	0.067191	0.0930867	0.120047	0.146842	0.174582	0.203682	0.228011	0.255552	0.282733	0.311126	0.339523	0.366748	0.39369	0.421202	0.449299	0.476848	0.50382	0.530415	0.55654
44.1002	0.0612202	0.0486882	0.0392696	0.0313599	0.0247783	0.0191405	0.0136074	0.0090966	0.00453221	-0.00037935	-0.00584459	-0.01013	-0.0148907	-0.0203725	-0.0252217	-0.0293059	-0.031806	-0.0331601	-0.0323913	-0.028366	-0.0217406	-0.0125371	0.000463216	0.0173995	0.03706	0.0590769	0.0840748	0.112854	0.143277	0.17395	0.20502	0.236899	0.268997	0.300471	0.33053	0.358859	0.382119	0.408055	0.432135	0.455383	0.478095	0.499657	0.519726	0.539094	0.559075	0.579388	0.598382	0.616788	0.635076
42.9421	0.0409044	0.0260722	0.0142387	0.00417678	-0.0040681	-0.00945338	-0.0132591	-0.0160252	-0.0181552	-0.0193173	-0.0188739	-0.0174321	-0.0154811	-0.0142846	-0.0117462	-0.00700913	-0.00121946	0.00518835	0.01371	0.0242728	0.036923	0.0518882	0.0696863	0.0894806	0.111726	0.136939	0.164441	0.193899	0.224989	0.257786	0.291782	0.326145	0.360308	0.394639	0.428767	0.461987	0.489795	0.52123	0.551206	0.579038	0.605384	0.63078	0.654551	0.675592	0.694764	0.71334	0.729821	0.743395	0.755
41.8144	0.00125805	-0.011559	-0.0222767	-0.0311574	-0.0374112	-0.04077	-0.0413342	-0.040554	-0.0381253	-0.0335461	-0.0273063	-0.0212845	-0.0131848	-0.00340673	0.00757683	0.0201922	0.033781	0.0484451	0.0644955	0.0815832	0.100332	0.120952	0.142483	0.165267	0.189868	0.215903	0.243015	0.270539	0.298987	0.329135	0.359847	0.390626	0.421392	0.452459	0.483298	0.513523	0.539069	0.568292	0.596723	0.623686	0.648967	0.673231	0.696512	0.71768	0.736408	0.752727	0.766841	0.778002	0.785705
40.7163	-0.0126996	-0.0238008	-0.0330417	-0.0395364	-0.043162	-0.0452876	-0.0457938	-0.0440917	-0.0399342	-0.0338493	-0.0272638	-0.0204785	-0.0108355	0.000697696	0.0126254	0.0251436	0.0398824	0.0566689	0.074171	0.0924186	0.112657	0.134169	0.156215	0.179607	0.204349	0.229846	0.25623	0.283167	0.31104	0.339378	0.36782	0.397219	0.427695	0.45836	0.488234	0.517875	0.543533	0.572935	0.601659	0.629522	0.655923	0.680979	0.704708	0.726909	0.746534	0.76281	0.776421	0.787584	0.794649
39.647	0.0363475	0.0225902	0.00971926	-0.00187889	-0.0121612	-0.0214774	-0.0289927	-0.0351393	-0.0396693	-0.0426716	-0.0438538	-0.0420655	-0.0369969	-0.029178	-0.0190414	-0.00646023	0.00997029	0.0309212	0.0549815	0.0810161	0.109764	0.141862	0.17674	0.213502	0.252143	0.292572	0.334661	0.377876	0.422169	0.466459	0.510537	0.554535	0.598334	0.640992	0.682074	0.721603	0.754547	0.791369	0.82582	0.857417	0.886446	0.912473	0.935231	0.954605	0.970513	0.982301	0.990565	0.994845	0.994501
38.6058	-0.0257529	-0.0310056	-0.0354885	-0.0397134	-0.0438619	-0.0472642	-0.0491896	-0.0499673	-0.0494737	-0.0472225	-0.0422962	-0.0360179	-0.0266212	-0.0141307	0.00216785	0.021538	0.0433404	0.0685941	0.0977145	0.130011	0.165027	0.20288	0.244177	0.287929	0.333609	0.381022	0.430305	0.481358	0.533601	0.586271	0.639356	0.691999	0.744004	0.795278	0.845474	0.894021	0.933747	0.977681	1.01871	1.05612	1.09046	1.12107	1.14722	1.16851	1.18566	1.19837	1.20625	1.20854	1.20553
37.592	-0.158768	-0.151011	-0.14248	-0.132838	-0.12247	-0.111242	-0.0989442	-0.0852519	-0.0698504	-0.0519548	-0.0313851	-0.0133317	0.00860308	0.033086	0.0606998	0.0902562	0.120503	0.151603	0.18498	0.221292	0.259154	0.297479	0.337462	0.37954	0.422806	0.466575	0.511376	0.557544	0.604437	0.651839	0.699367	0.746702	0.793657	0.840295	0.886622	0.931189	0.967436	1.00755	1.04541	1.08059	1.11235	1.14008	1.16382	1.18354	1.19913	1.20975	1.21508	1.21526	1.21085
36.6048	-0.170161	-0.160919	-0.151061	-0.139934	-0.128326	-0.115813	-0.101936	-0.0868483	-0.0703602	-0.0521288	-0.0322072	-0.0136112	0.0101991	0.0358559	0.063559	0.0935795	0.125436	0.158685	0.193583	0.230486	0.268876	0.308017	0.348138	0.389499	0.431889	0.475138	0.518617	0.562186	0.606068	0.650663	0.69497	0.738541	0.781708	0.823983	0.86534	0.904805	0.9369	0.972245	1.0055	1.03639	1.0637	1.08731	1.10773	1.12457	1.13693	1.14478	1.14791	1.1467	1.14075
35.6435	-0.0863494	-0.0846359	-0.0829273	-0.0809913	-0.0785195	-0.0751199	-0.0702856	-0.0641656	-0.0570964	-0.0488382	-0.038911	-0.0277573	-0.0120004	0.00576009	0.0257639	0.0491715	0.0765595	0.106793	0.139299	0.173876	0.210517	0.249753	0.290498	0.332066	0.374543	0.418992	0.463837	0.508345	0.552563	0.596843	0.640993	0.684783	0.727656	0.7687	0.807963	0.845647	0.876759	0.910794	0.942254	0.971071	0.996731	1.01925	1.03808	1.05286	1.0634	1.0701	1.07243	1.06968	1.06169
34.7074	-0.0539799	-0.0577581	-0.0609829	-0.0634945	-0.0642245	-0.0638172	-0.0622667	-0.059316	-0.0550271	-0.0492402	-0.0412581	-0.0320579	-0.0183776	-0.00241913	0.0157789	0.0370555	0.0619158	0.0900999	0.121139	0.154195	0.189427	0.227551	0.26807	0.310186	0.353223	0.397601	0.442514	0.487975	0.533108	0.577628	0.621598	0.665093	0.707269	0.747599	0.786006	0.822475	0.852094	0.88428	0.913807	0.940503	0.963928	0.984186	1.00065	1.01341	1.02276	1.02844	1.02968	1.02579	1.01712
33.7959	-0.0585569	-0.0585596	-0.0577321	-0.0561043	-0.0534067	-0.050665	-0.0484164	-0.0456352	-0.041483	-0.0355198	-0.0283454	-0.0217583	-0.0128146	-0.00134423	0.0135083	0.0311761	0.0510731	0.0738001	0.0998872	0.12901	0.161521	0.197153	0.235555	0.277116	0.320968	0.366028	0.411985	0.459337	0.507908	0.556503	0.604024	0.649944	0.693928	0.736403	0.77724	0.815494	0.845698	0.877851	0.906787	0.93232	0.95448	0.973344	0.988814	1.00085	1.00947	1.01459	1.01593	1.01308	1.00597
32.9084	-0.100563	-0.0897848	-0.0786737	-0.0676281	-0.0573584	-0.0480119	-0.0396937	-0.0322163	-0.0248492	-0.017076	-0.00918313	-0.0026371	0.00490127	0.0135417	0.0244052	0.0374725	0.0529391	0.0709848	0.0919456	0.116209	0.14476	0.176963	0.211797	0.249879	0.291125	0.334729	0.380242	0.426962	0.4746	0.522273	0.569351	0.61519	0.659072	0.700636	0.739541	0.775172	0.802856	0.832241	0.858077	0.879812	0.898233	0.912998	0.9249	0.934083	0.940157	0.943001	0.943102	0.94032	0.93421
32.0442	-0.148852	-0.132318	-0.115685	-0.0996347	-0.0846922	-0.0698626	-0.0554566	-0.0420913	-0.0298639	-0.0185038	-0.00695457	0.00369537	0.0169056	0.0304635	0.0445948	0.0601839	0.0781937	0.0990959	0.122795	0.149192	0.178819	0.211583	0.246874	0.284445	0.32414	0.36594	0.409584	0.453803	0.497527	0.540078	0.581776	0.622228	0.660847	0.696609	0.728655	0.75696	0.778615	0.801254	0.820549	0.836301	0.849362	0.859158	0.866557	0.872	0.87552	0.876919	0.876453	0.874516	0.870783
31.2027	-0.144478	-0.133909	-0.122638	-0.110926	-0.0994367	-0.0874923	-0.0748372	-0.0618026	-0.0488325	-0.0361668	-0.0226107	-0.00951499	0.00773129	0.0267168	0.0471703	0.0692733	0.0936495	0.121133	0.152044	0.185798	0.221896	0.260476	0.301778	0.34493	0.389511	0.435338	0.482207	0.529097	0.575108	0.619748	0.662651	0.70335	0.741602	0.777048	0.809168	0.838062	0.86034	0.883131	0.902324	0.918679	0.932931	0.944611	0.953853	0.960883	0.966033	0.969602	0.971498	0.972237	0.971339
30.3832	-0.0821392	-0.0882425	-0.0927192	-0.0950625	-0.0958628	-0.0950023	-0.0919861	-0.0861765	-0.077775	-0.0671478	-0.0538348	-0.0402257	-0.0213268	0.00171959	0.0286233	0.0589735	0.0924957	0.129436	0.170155	0.214549	0.261931	0.311717	0.364541	0.419704	0.476537	0.534306	0.592322	0.649907	0.707038	0.763344	0.818293	0.871056	0.921148	0.968469	1.01269	1.05416	1.08732	1.12274	1.15456	1.18347	1.20921	1.23195	1.2516	1.26812	1.2817	1.29243	1.30012	1.3048	1.30597
29.5853	-0.0108627	-0.0377966	-0.0622528	-0.0833954	-0.100854	-0.114338	-0.123614	-0.127297	-0.124914	-0.116584	-0.102424	-0.0862866	-0.0621373	-0.0315486	0.00584948	0.0499506	0.0995672	0.153692	0.212278	0.275192	0.341979	0.411955	0.484879	0.560088	0.636862	0.71426	0.791233	0.86766	0.943282	1.01787	1.09109	1.16226	1.23093	1.29671	1.35902	1.41804	1.46584	1.51842	1.56765	1.61319	1.65399	1.69066	1.72298	1.75086	1.77429	1.79286	1.80608	1.81357	1.81497
28.8084	0.0322297	-0.0120488	-0.0530561	-0.0899454	-0.121598	-0.1472	-0.166356	-0.177279	-0.178978	-0.171229	-0.154405	-0.133168	-0.10016	-0.058354	-0.00742477	0.0528847	0.121184	0.195983	0.27619	0.361281	0.450783	0.543935	0.639095	0.735171	0.831874	0.928554	1.02492	1.12049	1.21433	1.30559	1.39378	1.47884	1.56112	1.6403	1.71588	1.78722	1.84452	1.90739	1.96629	2.02075	2.07017	2.11458	2.1533	2.18606	2.21285	2.23333	2.24715	2.25355	2.25207
28.0518	0.0127694	-0.0357028	-0.0804059	-0.120271	-0.154119	-0.180948	-0.199913	-0.20975	-0.209634	-0.19876	-0.177041	-0.149995	-0.108754	-0.0575844	0.00300056	0.0730008	0.151739	0.238048	0.330642	0.428548	0.530813	0.636427	0.743533	0.851239	0.959239	1.06698	1.17437	1.28069	1.38495	1.48592	1.58297	1.67612	1.76574	1.85189	1.93435	2.01213	2.07449	2.14229	2.20477	2.26191	2.31373	2.35983	2.39928	2.43186	2.45736	2.47559	2.48642	2.48922	2.48332
27.3152	-0.110044	-0.140397	-0.166641	-0.187789	-0.203096	-0.211935	-0.213711	-0.208099	-0.194943	-0.173193	-0.142498	-0.109126	-0.0625816	-0.00885223	0.0517415	0.119135	0.193592	0.274612	0.36107	0.452205	0.547095	0.645203	0.745824	0.848697	0.953109	1.05829	1.16359	1.2685	1.37258	1.47521	1.57567	1.67346	1.76795	1.85907	1.94671	2.0301	2.09786	2.17196	2.24008	2.30204	2.3578	2.40702	2.44927	2.48432	2.51153	2.53044	2.54083	2.54254	2.53508
26.5978	-0.268731	-0.273727	-0.274314	-0.269994	-0.260267	-0.245234	-0.224908	-0.199443	-0.169126	-0.13353	-0.092227	-0.0522842	-0.00105243	0.0541416	0.112861	0.175318	0.242025	0.313227	0.387828	0.465564	0.545967	0.629209	0.715757	0.805383	0.897315	0.99083	1.08521	1.18012	1.27569	1.37179	1.46787	1.56315	1.65646	1.74711	1.83481	1.91932	1.98901	2.06631	2.13824	2.20432	2.26414	2.31727	2.36382	2.40341	2.43508	2.45817	2.47234	2.47741	2.47314
25.8993	-0.389176	-0.376309	-0.358586	-0.336413	-0.309526	-0.27799	-0.242227	-0.202639	-0.159856	-0.11368	-0.0640904	-0.018653	0.037478	0.0961974	0.157027	0.21979	0.28475	0.352205	0.421933	0.493745	0.567429	0.64341	0.721937	0.802749	0.885252	0.969081	1.05382	1.13945	1.22582	1.31287	1.40015	1.48714	1.57284	1.65654	1.73779	1.81651	1.88176	1.95456	2.02304	2.08677	2.14521	2.19782	2.24444	2.28471	2.31774	2.34312	2.36042	2.36924	2.36907
25.2192	-0.474228	-0.449872	-0.420711	-0.387614	-0.350446	-0.308989	-0.263836	-0.215481	-0.16453	-0.111076	-0.055255	-0.00507246	0.0560347	0.119437	0.185031	0.252163	0.320426	0.390224	0.46201	0.535734	0.610934	0.687537	0.765243	0.843798	0.923178	1.00329	1.08391	1.16472	1.24515	1.325	1.40387	1.48158	1.55755	1.63146	1.703	1.77193	1.8286	1.8915	1.95069	2.00588	2.05672	2.10266	2.1433	2.17818	2.20673	2.22901	2.24443	2.25241	2.25248
24.5569	-0.52212	-0.492525	-0.45898	-0.421797	-0.380689	-0.335454	-0.286508	-0.234334	-0.179281	-0.121859	-0.0618372	-0.0079384	0.057515	0.125939	0.19731	0.271106	0.346518	0.423762	0.50309	0.584391	0.666934	0.750171	0.833537	0.916655	0.999571	1.08222	1.16429	1.24501	1.32371	1.40013	1.4738	1.54457	1.6124	1.67714	1.73862	1.79658	1.84324	1.89412	1.94123	1.98427	2.02308	2.05749	2.08717	2.11165	2.13074	2.14457	2.15263	2.15426	2.14922
23.912	-0.50191	-0.475299	-0.445688	-0.412829	-0.376205	-0.335711	-0.291423	-0.243454	-0.191826	-0.136596	-0.0777856	-0.0243911	0.041135	0.110768	0.184619	0.262443	0.343712	0.427923	0.51478	0.603808	0.694246	0.785549	0.876927	0.967737	1.05735	1.14545	1.23158	1.31504	1.39529	1.47193	1.54444	1.61269	1.67663	1.73624	1.79138	1.84177	1.88123	1.9232	1.96099	1.99432	2.0233	2.04796	2.06804	2.0834	2.09395	2.09979	2.10051	2.0956	2.08455
23.284	-0.412284	-0.393219	-0.371945	-0.348221	-0.321813	-0.292488	-0.259899	-0.223703	-0.183138	-0.137896	-0.0880485	-0.0417631	0.0163771	0.0794664	0.147521	0.220793	0.299018	0.381499	0.467596	0.556526	0.647758	0.740721	0.834537	0.928292	1.02101	1.11191	1.2004	1.28598	1.36824	1.44662	1.52067	1.59018	1.65493	1.71486	1.76995	1.81986	1.85857	1.89935	1.93565	1.96747	1.99499	2.01815	2.03671	2.05067	2.05994	2.06449	2.06393	2.05788	2.04562
22.6725	-0.280417	-0.26966	-0.257685	-0.244378	-0.229882	-0.213833	-0.195326	-0.173965	-0.148718	-0.119115	-0.085017	-0.0520771	-0.00869019	0.0401175	0.0940299	0.153619	0.218864	0.289383	0.364591	0.443823	0.52689	0.613196	0.701766	0.791911	0.882703	0.973122	1.06239	1.14995	1.23532	1.31778	1.39696	1.47257	1.54429	1.61179	1.67496	1.73353	1.78001	1.82996	1.87541	1.91636	1.9528	1.9846	2.01153	2.03347	2.05034	2.06156	2.06691	2.06611	2.05842
22.0771	-0.139005	-0.137644	-0.136163	-0.134416	-0.132308	-0.129401	-0.124827	-0.118095	-0.108435	-0.0952052	-0.0782164	-0.060072	-0.0338409	-0.00191145	0.0355131	0.0788438	0.128319	0.183857	0.245101	0.311822	0.383933	0.460957	0.542012	0.626621	0.714045	0.803427	0.893921	0.984752	1.07518	1.16434	1.2519	1.33739	1.42046	1.50045	1.57704	1.64999	1.70946	1.77502	1.83614	1.8925	1.94392	1.99009	2.03083	2.06593	2.09507	2.11748	2.13279	2.14098	2.14122
21.4974	-0.0334083	-0.0402753	-0.0476786	-0.0554183	-0.0632306	-0.0704172	-0.0764468	-0.0806639	-0.0821441	-0.0804881	-0.0753781	-0.0676573	-0.0537954	-0.0342992	-0.00889924	0.0229897	0.0614163	0.106348	0.157747	0.215666	0.280118	0.35054	0.426284	0.506787	0.591585	0.679967	0.771108	0.864275	0.958602	1.05306	1.14736	1.24084	1.33289	1.42286	1.51042	1.59516	1.66524	1.74354	1.81741	1.88645	1.95042	2.00878	2.06123	2.10754	2.14724	2.17957	2.20406	2.22068	2.22865
20.9328	0.0289584	0.0170424	0.00425375	-0.00925778	-0.0230779	-0.0364554	-0.04884	-0.0595841	-0.0674907	-0.072473	-0.0740004	-0.0721113	-0.0654081	-0.0533842	-0.0351749	-0.0100344	0.0217854	0.060207	0.105434	0.157845	0.217222	0.283059	0.354796	0.431936	0.514099	0.600564	0.690474	0.78327	0.878089	0.974179	1.07101	1.16777	1.26365	1.35804	1.45059	1.54071	1.61564	1.69967	1.77937	1.85449	1.92474	1.98938	2.04807	2.10024	2.14558	2.18343	2.21327	2.23487	2.24779
20.3831	0.0741865	0.0604859	0.0453602	0.0290412	0.0119667	-0.00507928	-0.02164	-0.0369486	-0.0500248	-0.0605691	-0.0680608	-0.0714762	-0.0714172	-0.0663255	-0.0552516	-0.0375457	-0.0132503	0.0177014	0.0555549	0.100826	0.153095	0.212176	0.277727	0.349344	0.426632	0.508832	0.595163	0.684988	0.777709	0.872661	0.969108	1.0661	1.16281	1.25849	1.35254	1.44439	1.52093	1.60694	1.68884	1.76643	1.83919	1.90638	1.96774	2.02242	2.07008	2.11023	2.14231	2.16612	2.18136
19.8478	0.108788	0.0959646	0.0809375	0.0643031	0.0464203	0.0277958	0.00886816	-0.00959552	-0.0269885	-0.0428078	-0.05623	-0.0652443	-0.072222	-0.0746666	-0.0719171	-0.0633738	-0.0485778	-0.0271788	0.00114532	0.0366891	0.0791843	0.128898	0.185824	0.249503	0.319652	0.395658	0.476781	0.562298	0.65172	0.744333	0.839254	0.935531	1.03214	1.12836	1.22337	1.31649	1.39435	1.48213	1.56599	1.64558	1.72012	1.78898	1.85182	1.90795	1.95692	1.99833	2.03163	2.05663	2.07309
19.3266	0.126473	0.116141	0.103124	0.0880912	0.0715256	0.0535978	0.0346372	0.0152264	-0.0042507	-0.0233013	-0.0407927	-0.0540116	-0.0666374	-0.0757323	-0.0807528	-0.0809497	-0.0756032	-0.0639839	-0.0456561	-0.0203361	0.0118647	0.0516367	0.0992408	0.154284	0.216611	0.285891	0.361339	0.44238	0.528349	0.618542	0.711979	0.807629	0.904495	1.00177	1.09853	1.19384	1.27391	1.36454	1.45137	1.53373	1.61078	1.68177	1.74651	1.80434	1.8549	1.89799	1.93292	1.95937	1.9772
18.819	0.138987	0.130268	0.118708	0.10487	0.0891913	0.0719216	0.0533315	0.0336078	0.0130312	-0.00780003	-0.0278808	-0.0439485	-0.0607638	-0.0750325	-0.0861123	-0.093109	-0.0953326	-0.0917863	-0.0817902	-0.0649575	-0.0412083	-0.0097718	0.0297281	0.0772011	0.132547	0.195539	0.265618	0.342282	0.424852	0.512457	0.603978	0.698453	0.795044	0.892856	0.990754	1.08776	1.16964	1.26268	1.35204	1.43687	1.51627	1.58958	1.65657	1.71658	1.76931	1.81465	1.85192	1.88067	1.90073
18.3248	0.165458	0.15487	0.141301	0.125321	0.107167	0.0874231	0.0663719	0.0442056	0.0211415	-0.0021615	-0.0249035	-0.043555	-0.0637877	-0.0817513	-0.0966642	-0.107732	-0.11425	-0.115171	-0.109856	-0.0978216	-0.0788496	-0.0523104	-0.0179024	0.0244384	0.0746525	0.132539	0.197674	0.269705	0.347983	0.431498	0.519041	0.609939	0.703426	0.79862	0.894305	0.989569	1.07027	1.16233	1.25122	1.33597	1.41571	1.48997	1.55838	1.62031	1.67523	1.72304	1.76313	1.79508	1.81859
17.8436	0.206606	0.191645	0.173427	0.15244	0.129034	0.103858	0.0773623	0.0501892	0.022666	-0.0045597	-0.0308112	-0.0523493	-0.0757126	-0.0964553	-0.113804	-0.127004	-0.135426	-0.138205	-0.134799	-0.124794	-0.107943	-0.0838078	-0.0523148	-0.0134455	0.0327963	0.086173	0.146294	0.212875	0.285244	0.362584	0.443855	0.528502	0.615839	0.705012	0.795034	0.884869	0.961103	1.04852	1.1337	1.21563	1.29364	1.36725	1.43601	1.49917	1.55607	1.60648	1.64986	1.6858	1.71397
17.375	0.2307	0.212675	0.191347	0.167038	0.140241	0.111485	0.0813835	0.0508031	0.0204892	-0.00895829	-0.0369479	-0.0596329	-0.0839639	-0.105367	-0.123053	-0.136375	-0.144894	-0.147911	-0.144901	-0.135621	-0.119947	-0.097589	-0.0686532	-0.0331142	0.00901496	0.0573512	0.111647	0.171615	0.236615	0.306176	0.379541	0.456085	0.535266	0.616285	0.698328	0.780395	0.850109	0.930545	1.00972	1.08679	1.16128	1.23262	1.30019	1.36327	1.42111	1.4734	1.51961	1.55935	1.5922
16.9187	0.219384	0.201057	0.180026	0.156451	0.130539	0.102873	0.0738335	0.0443604	0.0153683	-0.0124525	-0.0384345	-0.0591071	-0.0809687	-0.0998947	-0.115153	-0.126251	-0.133022	-0.134793	-0.131098	-0.121805	-0.106857	-0.0862231	-0.0600774	-0.0283246	0.00887806	0.0512394	0.0986116	0.150908	0.207588	0.268334	0.332577	0.399805	0.469548	0.541197	0.613964	0.687083	0.749615	0.822344	0.894637	0.965892	1.03579	1.10374	1.16903	1.23102	1.289	1.34263	1.39141	1.43489	1.47247
16.4744	0.187772	0.170446	0.151465	0.130799	0.108444	0.0848486	0.0601176	0.0349755	0.0102125	-0.0133728	-0.0351119	-0.0522082	-0.0699628	-0.0849663	-0.0967895	-0.10508	-0.109688	-0.11012	-0.106007	-0.0971971	-0.0836308	-0.0654443	-0.0428438	-0.0157296	0.0156389	0.0511854	0.090977	0.135048	0.183021	0.234614	0.289418	0.347137	0.407361	0.469699	0.533603	0.59858	0.654902	0.721307	0.788125	0.854852	0.921264	0.986898	1.0511	1.11335	1.17297	1.22966	1.28285	1.33198	1.37634
16.0417	0.163722	0.146801	0.129036	0.110408	0.0910054	0.0709497	0.050213	0.0292103	0.0085014	-0.0113633	-0.0297489	-0.0442423	-0.0591412	-0.0715885	-0.0814995	-0.0885534	-0.092444	-0.0930858	-0.0901571	-0.0834154	-0.0728202	-0.0583665	-0.0402946	-0.0185621	0.00667821	0.0353353	0.0677638	0.10394	0.143475	0.186407	0.232537	0.281628	0.333438	0.387749	0.444517	0.503519	0.555659	0.618189	0.6822	0.747189	0.81297	0.879185	0.945375	1.01108	1.0757	1.13878	1.19972	1.25788	1.31238
15.6205	0.160287	0.142624	0.124355	0.105726	0.086954	0.0680473	0.0489223	0.0298295	0.0110723	-0.00729936	-0.0246842	-0.0385327	-0.0530176	-0.0654481	-0.0758147	-0.0838353	-0.0892633	-0.0920946	-0.0922548	-0.0894426	-0.0834795	-0.0743446	-0.0621076	-0.0466466	-0.0281107	-0.00657451	0.0183363	0.046495	0.0775735	0.111956	0.149653	0.190546	0.234605	0.28184	0.332529	0.38681	0.43601	0.496297	0.559441	0.625007	0.692831	0.762564	0.833889	0.906323	0.979324	1.05227	1.12444	1.19515	1.26338
15.2102	0.177276	0.158344	0.138609	0.118465	0.0981861	0.0780047	0.0578013	0.0378106	0.0180785	-0.0014743	-0.0203399	-0.0357389	-0.0524128	-0.0674277	-0.0806734	-0.0920101	-0.101256	-0.108331	-0.113339	-0.116026	-0.116211	-0.11386	-0.108851	-0.10088	-0.0901566	-0.0765923	-0.0600131	-0.0405363	-0.0182841	0.0072912	0.0363703	0.0690358	0.105489	0.146138	0.19117	0.241041	0.287666	0.346495	0.409824	0.477401	0.549032	0.624382	0.703114	0.784701	0.868499	0.953854	1.03986	1.12563	1.21013
14.8108	0.208001	0.188194	0.167002	0.144738	0.121809	0.0986808	0.0754756	0.0523428	0.0292993	0.00629461	-0.0162781	-0.0351699	-0.0563232	-0.07604	-0.0942596	-0.11087	-0.125583	-0.138442	-0.149463	-0.158576	-0.165783	-0.170821	-0.173535	-0.173598	-0.171037	-0.16576	-0.157648	-0.146746	-0.133013	-0.115838	-0.0949232	-0.0699001	-0.0403676	-0.00575511	0.0342839	0.0802424	0.12466	0.182363	0.24623	0.316226	0.392152	0.473583	0.560101	0.651235	0.746199	0.84422	0.94427	1.04526	1.14598
14.4218	0.241133	0.221352	0.19954	0.17575	0.150401	0.124102	0.0972669	0.070098	0.0427253	0.0151375	-0.0122619	-0.0355178	-0.062117	-0.0874841	-0.111582	-0.134161	-0.154962	-0.173966	-0.191202	-0.206646	-0.220358	-0.232056	-0.241629	-0.248732	-0.253256	-0.255205	-0.254369	-0.250688	-0.244021	-0.233707	-0.219379	-0.200445	-0.176428	-0.146812	-0.110923	-0.0682059	-0.0258291	0.0304154	0.0942273	0.165652	0.244584	0.330468	0.422946	0.521501	0.625386	0.733577	0.844993	0.958445	1.07254
14.0431	0.264675	0.245886	0.22457	0.200616	0.17425	0.146066	0.116648	0.0863805	0.0554678	0.023962	-0.00766142	-0.0347149	-0.0659501	-0.096313	-0.125592	-0.153466	-0.179713	-0.204123	-0.226814	-0.247688	-0.266664	-0.283631	-0.298429	-0.310768	-0.320602	-0.327914	-0.332483	-0.334113	-0.332577	-0.327169	-0.317501	-0.302954	-0.282967	-0.257066	-0.224521	-0.184538	-0.144159	-0.0897922	-0.0270983	0.0441911	0.12402	0.21183	0.307386	0.410176	0.519431	0.634071	0.752911	0.874805	0.9983
13.6743	0.271847	0.254967	0.235268	0.212655	0.187112	0.15912	0.129233	0.0979802	0.0655788	0.0321778	-0.00171373	-0.0309183	-0.0649529	-0.0985476	-0.131354	-0.163107	-0.19342	-0.222098	-0.249062	-0.274195	-0.297342	-0.318366	-0.337103	-0.353346	-0.367139	-0.378378	-0.386886	-0.392361	-0.394414	-0.392353	-0.385846	-0.37429	-0.357082	-0.333645	-0.303392	-0.265482	-0.226651	-0.173777	-0.112309	-0.0416837	0.0380847	0.126591	0.223602	0.328664	0.440988	0.559523	0.683084	0.810492	0.940402
13.3152	0.262177	0.247917	0.230842	0.210724	0.187524	0.161681	0.133542	0.103516	0.0719367	0.039023	0.0052561	-0.024161	-0.0588756	-0.0935637	-0.12793	-0.161705	-0.194453	-0.225833	-0.255626	-0.2837	-0.309879	-0.333824	-0.355501	-0.374712	-0.391439	-0.405487	-0.416711	-0.424726	-0.428977	-0.428871	-0.424097	-0.414055	-0.398115	-0.375579	-0.34595	-0.308586	-0.269964	-0.217085	-0.155388	-0.0842813	-0.00357888	0.0863626	0.185261	0.292643	0.407759	0.529605	0.65703	0.788803	0.923664
12.9655	0.239329	0.22783	0.213707	0.196633	0.176621	0.154076	0.129183	0.102093	0.0731917	0.0428179	0.0113119	-0.0165253	-0.0497737	-0.0833602	-0.11709	-0.150614	-0.183572	-0.215458	-0.246034	-0.275075	-0.302352	-0.327434	-0.350359	-0.3709	-0.388823	-0.403932	-0.415976	-0.424496	-0.42896	-0.42888	-0.423831	-0.41319	-0.39637	-0.372697	-0.341599	-0.302581	-0.262393	-0.207463	-0.143495	-0.0699733	0.0134435	0.106286	0.208272	0.318774	0.437147	0.562387	0.69342	0.828949	0.967715
12.625	0.208115	0.198814	0.187259	0.173133	0.15649	0.137629	0.116583	0.0934611	0.0684771	0.0420332	0.0143813	-0.0103538	-0.0401402	-0.0705304	-0.101312	-0.13214	-0.162712	-0.192538	-0.221318	-0.248741	-0.274464	-0.298198	-0.319878	-0.339215	-0.355836	-0.369475	-0.379763	-0.386208	-0.388408	-0.385953	-0.378287	-0.364746	-0.344782	-0.317901	-0.28344	-0.240871	-0.197613	-0.138955	-0.0711274	0.00634091	0.0936318	0.190321	0.295999	0.410037	0.531724	0.66008	0.794046	0.932362	1.07363
12.2935	0.171728	0.163912	0.154424	0.14307	0.129739	0.114621	0.0977353	0.0791129	0.0587876	0.0371306	0.0143358	-0.00615104	-0.031015	-0.0565501	-0.0825141	-0.108665	-0.134747	-0.160382	-0.185169	-0.208756	-0.230734	-0.250944	-0.269186	-0.285077	-0.298284	-0.308362	-0.314902	-0.317385	-0.315499	-0.308917	-0.297025	-0.279087	-0.254665	-0.223295	-0.184368	-0.137312	-0.0901971	-0.0269649	0.0454778	0.127491	0.21908	0.319842	0.429346	0.546914	0.671757	0.802797	0.939019	1.07921	1.22189
11.9706	0.131604	0.125185	0.117893	0.109463	0.0996332	0.0885302	0.0761349	0.0623102	0.0471034	0.03071	0.0133175	-0.0024017	-0.0216973	-0.0416183	-0.0620037	-0.082662	-0.103509	-0.124102	-0.144062	-0.163068	-0.180719	-0.196752	-0.210943	-0.222945	-0.232319	-0.238549	-0.241147	-0.239677	-0.233732	-0.222982	-0.206837	-0.184614	-0.155904	-0.120066	-0.0766409	-0.0251203	0.0259625	0.093948	0.171173	0.257804	0.353836	0.458836	0.572419	0.693769	0.821994	0.955938	1.09461	1.23675	1.38095
11.6563	0.0891824	0.0849888	0.0806337	0.0756884	0.0699151	0.0633648	0.0558331	0.0470524	0.0370778	0.0260522	0.0140328	0.00288009	-0.0110436	-0.0256802	-0.040979	-0.0567691	-0.0730469	-0.0893776	-0.105464	-0.121006	-0.135631	-0.148903	-0.160603	-0.17041	-0.177673	-0.1819	-0.182531	-0.179082	-0.171029	-0.157984	-0.139353	-0.114481	-0.0829176	-0.0439355	0.00293403	0.0581932	0.112755	0.185161	0.266941	0.358263	0.459099	0.569012	0.687438	0.813531	0.946213	1.0843	1.22674	1.37224	1.51948
11.3502	0.0477755	0.0468192	0.0461524	0.0453405	0.0440946	0.0423856	0.0398076	0.0360625	0.0311408	0.0250673	0.0178457	0.0106236	0.001094	-0.00943113	-0.0210168	-0.0335266	-0.0469105	-0.060876	-0.0751269	-0.089489	-0.103485	-0.11668	-0.12868	-0.139127	-0.147318	-0.152649	-0.15452	-0.152295	-0.145309	-0.133049	-0.114868	-0.0900043	-0.0579182	-0.0179114	0.0305953	0.0882548	0.14539	0.221353	0.307236	0.403194	0.509155	0.624617	0.748804	0.880767	1.01937	1.16333	1.3115	1.46251	1.615
11.0521	0.0130862	0.0157006	0.0189063	0.0222218	0.025345	0.0280558	0.0299248	0.0305952	0.0299127	0.0278084	0.0242088	0.0198344	0.0132457	0.00518558	-0.00448831	-0.0155974	-0.028151	-0.0419297	-0.0566549	-0.0722127	-0.0880226	-0.103751	-0.118788	-0.13264	-0.144635	-0.154062	-0.160216	-0.162252	-0.159393	-0.150979	-0.136173	-0.114028	-0.083913	-0.0450978	0.00311239	0.061481	0.12001	0.198417	0.287707	0.387953	0.498996	0.620235	0.75074	0.889429	1.03511	1.18641	1.34196	1.50034	1.65999
10.7619	-0.00714255	-0.00165416	0.00453032	0.0109379	0.0171945	0.0229445	0.0278285	0.0313476	0.0332231	0.0333464	0.0315493	0.0284119	0.0228224	0.015192	0.00539199	-0.00636678	-0.0201916	-0.0358687	-0.0531551	-0.0718606	-0.0914245	-0.111513	-0.131469	-0.150621	-0.168262	-0.183663	-0.195941	-0.204084	-0.207211	-0.204493	-0.194862	-0.177161	-0.150682	-0.114485	-0.0678743	-0.0100442	0.0489214	0.128975	0.221094	0.325201	0.441063	0.567894	0.704729	0.850437	1.00367	1.16289	1.32658	1.49311	1.66076
10.4792	-0.00508234	0.00141282	0.00855988	0.0158924	0.0229165	0.0292899	0.03472	0.0385473	0.0404546	0.0402333	0.0378004	0.0338114	0.0268452	0.0173257	0.00527404	-0.00921393	-0.0262319	-0.045562	-0.0669241	-0.0901079	-0.114531	-0.139782	-0.165308	-0.190386	-0.214111	-0.235718	-0.254233	-0.268556	-0.277673	-0.280648	-0.276134	-0.262882	-0.240061	-0.206576	-0.16159	-0.104431	-0.0451687	0.0363815	0.131144	0.238874	0.359182	0.491229	0.633952	0.786282	0.946598	1.11323	1.28449	1.45862	1.63375
10.204	0.0231561	0.027947	0.0331951	0.0384313	0.0432104	0.0471856	0.0500078	0.0510714	0.0500324	0.0466731	0.0409229	0.0339221	0.0232177	0.00971048	-0.00653424	-0.0254309	-0.0470059	-0.0710886	-0.0972981	-0.125433	-0.154862	-0.185117	-0.215709	-0.24587	-0.274649	-0.301163	-0.324498	-0.343469	-0.356936	-0.363809	-0.362699	-0.352294	-0.331639	-0.299569	-0.255178	-0.197739	-0.137525	-0.0540547	0.0433979	0.154533	0.278812	0.415364	0.563088	0.720821	0.886869	1.05941	1.23662	1.41665	1.59759
9.93606	0.0737946	0.0743742	0.0750723	0.0754581	0.075228	0.074012	0.0714107	0.0669908	0.060404	0.0515155	0.0402486	0.0284682	0.0122076	-0.00682008	-0.0286155	-0.0529664	-0.0798774	-0.10913	-0.140318	-0.173257	-0.207239	-0.241806	-0.276378	-0.310209	-0.342418	-0.372047	-0.398214	-0.419715	-0.435299	-0.443838	-0.44396	-0.434396	-0.414028	-0.381742	-0.336631	-0.277785	-0.21594	-0.130222	-0.0301138	0.0840498	0.211683	0.351812	0.503352	0.665013	0.835073	1.01165	1.19284	1.3768	1.56156
9.67512	0.137508	0.132372	0.126922	0.120847	0.113912	0.105775	0.0960804	0.0845009	0.0708262	0.0549591	0.0368007	0.0192182	-0.00365356	-0.0290946	-0.0571081	-0.087433	-0.120025	-0.154571	-0.190691	-0.228179	-0.266336	-0.304643	-0.34245	-0.378992	-0.413496	-0.445023	-0.472675	-0.495276	-0.511498	-0.520291	-0.520312	-0.510289	-0.489075	-0.455631	-0.408989	-0.348274	-0.284612	-0.196663	-0.0941673	0.0224747	0.152747	0.295609	0.44988	0.614242	0.78694	0.966112	1.14985	1.33629	1.52347
9.42104	0.205685	0.194297	0.182125	0.168996	0.154702	0.138992	0.121631	0.102306	0.0809549	0.057546	0.0319263	0.0082023	-0.0216172	-0.0538337	-0.0882274	-0.124662	-0.162989	-0.20285	-0.243891	-0.285814	-0.32802	-0.369845	-0.410712	-0.449746	-0.486213	-0.519295	-0.548064	-0.5713	-0.587766	-0.59644	-0.596001	-0.585206	-0.562919	-0.528092	-0.479781	-0.417324	-0.352075	-0.26214	-0.157616	-0.0388961	0.0934988	0.238547	0.394925	0.5613	0.73595	0.916997	1.10261	1.29091	1.47995
9.17363	0.275207	0.257188	0.238025	0.217537	0.195614	0.172142	0.14692	0.119743	0.0906004	0.0595078	0.0263504	-0.00364907	-0.0405324	-0.079536	-0.12036	-0.16287	-0.206918	-0.252125	-0.298088	-0.344468	-0.390674	-0.436057	-0.480036	-0.521719	-0.560291	-0.595006	-0.624943	-0.6489	-0.665711	-0.67438	-0.673581	-0.662099	-0.638781	-0.602604	-0.552708	-0.488554	-0.421796	-0.329954	-0.223422	-0.102617	0.0318557	0.178925	0.337298	0.505599	0.68215	0.865045	1.05249	1.24267	1.43362
8.93272	0.348091	0.322714	0.295872	0.26744	0.237404	0.20572	0.172229	0.136912	0.0996909	0.0606348	0.0197342	-0.0167235	-0.0608929	-0.106814	-0.154193	-0.202873	-0.252739	-0.303373	-0.354352	-0.405267	-0.45556	-0.504631	-0.551878	-0.596429	-0.637376	-0.673939	-0.705227	-0.730101	-0.747434	-0.756188	-0.755056	-0.742839	-0.718379	-0.680699	-0.629041	-0.562862	-0.494251	-0.40011	-0.291129	-0.167762	-0.030738	0.118803	0.279651	0.450384	0.629315	0.81457	1.00434	1.19683	1.39017
8.69813	0.428048	0.394056	0.358368	0.320958	0.28188	0.241082	0.198554	0.154333	0.108353	0.0607246	0.0115146	-0.0318783	-0.0838265	-0.137096	-0.19144	-0.246649	-0.302642	-0.358981	-0.41521	-0.470878	-0.525453	-0.578413	-0.629098	-0.676694	-0.720204	-0.758788	-0.791562	-0.817467	-0.835329	-0.844102	-0.84247	-0.829263	-0.803293	-0.763711	-0.709787	-0.64095	-0.569826	-0.47263	-0.360425	-0.233718	-0.0933351	0.0595281	0.223648	0.397641	0.579749	0.76815	0.960976	1.15648	1.35284
8.46971	0.516464	0.472495	0.426651	0.379058	0.329786	0.278824	0.226261	0.172166	0.116569	0.0595608	0.00126861	-0.0496457	-0.109996	-0.171201	-0.233018	-0.295249	-0.357764	-0.420101	-0.481841	-0.542504	-0.601595	-0.65859	-0.712811	-0.763474	-0.809581	-0.850236	-0.884508	-0.911387	-0.929681	-0.938261	-0.935885	-0.921342	-0.893508	-0.851631	-0.794952	-0.722883	-0.648735	-0.547817	-0.431681	-0.300972	-0.156565	0.000389492	0.16856	0.346523	0.532564	0.724816	0.921417	1.12062	1.3206
8.24728	0.610349	0.555432	0.498557	0.439928	0.379637	0.31779	0.254482	0.189825	0.123985	0.0570514	-0.0108492	-0.0696475	-0.138773	-0.208291	-0.277877	-0.34738	-0.416615	-0.48508	-0.552384	-0.61809	-0.681726	-0.742749	-0.800482	-0.854139	-0.902751	-0.945399	-0.981197	-1.00905	-1.02775	-1.03613	-1.03299	-1.01709	-0.987412	-0.943211	-0.883718	-0.808394	-0.731199	-0.626458	-0.506314	-0.371484	-0.222867	-0.0615749	0.110953	0.293236	0.483585	0.680088	0.88092	1.08425	1.28826
8.0307	0.703105	0.637128	0.56916	0.499436	0.428119	0.355386	0.281358	0.20621	0.130183	0.0534081	-0.0239679	-0.0904887	-0.168199	-0.245841	-0.32301	-0.399561	-0.475278	-0.549618	-0.622257	-0.692797	-0.760773	-0.82566	-0.886782	-0.94337	-0.994413	-1.03912	-1.07661	-1.10567	-1.12511	-1.13372	-1.13033	-1.11378	-1.083	-1.03726	-0.975791	-0.898122	-0.818637	-0.710931	-0.58756	-0.449259	-0.296958	-0.131778	0.0448159	0.231282	0.425881	0.626714	0.831922	1.03963	1.24801
7.8198	0.786863	0.710752	0.632588	0.552679	0.471301	0.388603	0.304822	0.22015	0.13487	0.0491624	-0.0366915	-0.110159	-0.195556	-0.280425	-0.36438	-0.447204	-0.528681	-0.608293	-0.685731	-0.760611	-0.832543	-0.901036	-0.965366	-1.02485	-1.07847	-1.12552	-1.16512	-1.19602	-1.21702	-1.22688	-1.22451	-1.20871	-1.17841	-1.13279	-1.0711	-0.992906	-0.912666	-0.803746	-0.678779	-0.538422	-0.383662	-0.215689	-0.0358726	0.154161	0.352582	0.557496	0.766969	0.979149	1.19214
7.61444	0.855163	0.770625	0.683992	0.59566	0.505986	0.415074	0.323258	0.230796	0.137976	0.0450205	-0.0476878	-0.126759	-0.218348	-0.308997	-0.398377	-0.486237	-0.572343	-0.656254	-0.737634	-0.816147	-0.891482	-0.963204	-1.03059	-1.09299	-1.14949	-1.19933	-1.24168	-1.27532	-1.29903	-1.31157	-1.31186	-1.29869	-1.27093	-1.22767	-1.16809	-1.09169	-1.01269	-0.904813	-0.780348	-0.639908	-0.484421	-0.315109	-0.13333	0.0592332	0.260724	0.46919	0.682626	0.899165	1.11687
7.41447	0.90428	0.81351	0.720658	0.626179	0.530422	0.43356	0.335931	0.237869	0.13966	0.0415901	-0.0559726	-0.138963	-0.234889	-0.329561	-0.422709	-0.514098	-0.603495	-0.690517	-0.77482	-0.856118	-0.934184	-1.00862	-1.07881	-1.14406	-1.2036	-1.25659	-1.30228	-1.33947	-1.36696	-1.38352	-1.3881	-1.37937	-1.35614	-1.31741	-1.26224	-1.18998	-1.11424	-1.00972	-0.887957	-0.74951	-0.595196	-0.426214	-0.243954	-0.0501226	0.153432	0.364645	0.581502	0.802036	1.02428
7.21976	0.933122	0.838499	0.741873	0.643673	0.544252	0.443857	0.342815	0.241503	0.140221	0.0392752	-0.0610178	-0.146182	-0.244484	-0.341359	-0.436547	-0.52993	-0.621195	-0.710071	-0.796225	-0.879391	-0.959444	-1.036	-1.10853	-1.17641	-1.23891	-1.29519	-1.3445	-1.38572	-1.41772	-1.43929	-1.4493	-1.44634	-1.42912	-1.39663	-1.34769	-1.28145	-1.21062	-1.1114	-0.994261	-0.859689	-0.708378	-0.541383	-0.360144	-0.166393	0.0380196	0.250991	0.470466	0.69438	0.920677
7.03016	0.942448	0.846349	0.748345	0.648803	0.54811	0.446545	0.344413	0.242105	0.139965	0.0382667	-0.062718	-0.148428	-0.247269	-0.344654	-0.440323	-0.534191	-0.626002	-0.715502	-0.802432	-0.886546	-0.967803	-1.04584	-1.12015	-1.19028	-1.25543	-1.31487	-1.36783	-1.41326	-1.45004	-1.47706	-1.49306	-1.49659	-1.48628	-1.46104	-1.4195	-1.36055	-1.29578	-1.20326	-1.09225	-0.963024	-0.816213	-0.65272	-0.473923	-0.281594	-0.0775762	0.136049	0.35715	0.583583	0.813181
6.84554	0.934068	0.83875	0.741573	0.642926	0.543179	0.442603	0.341502	0.240261	0.139238	0.0386356	-0.0612382	-0.146045	-0.243843	-0.340253	-0.435062	-0.52816	-0.619366	-0.708454	-0.795223	-0.87949	-0.961215	-1.04007	-1.11563	-1.18749	-1.25488	-1.31716	-1.37353	-1.42302	-1.46454	-1.497	-1.51908	-1.52927	-1.52621	-1.5086	-1.47497	-1.42402	-1.36598	-1.28106	-1.17721	-1.05447	-0.913356	-0.754671	-0.579643	-0.390007	-0.18765	0.0254099	0.246981	0.474847	0.706747
6.66576	0.910256	0.817759	0.723397	0.627624	0.53076	0.433077	0.334859	0.236497	0.138241	0.0403391	-0.0569301	-0.139625	-0.235074	-0.329279	-0.42213	-0.51344	-0.603078	-0.690928	-0.776751	-0.860478	-0.942048	-1.02112	-1.09741	-1.17045	-1.23961	-1.30428	-1.36367	-1.41689	-1.46285	-1.50043	-1.52832	-1.545	-1.54908	-1.53905	-1.51334	-1.47064	-1.41967	-1.34281	-1.24683	-1.13142	-0.996925	-0.844146	-0.674097	-0.488381	-0.288913	-0.0776717	0.143128	0.371181	0.604202
6.49071	0.873545	0.785556	0.695722	0.60449	0.51214	0.418922	0.325097	0.231056	0.136942	0.0430257	-0.050418	-0.129992	-0.222029	-0.313029	-0.402968	-0.491656	-0.578956	-0.664807	-0.749017	-0.831538	-0.912312	-0.991035	-1.06746	-1.14112	-1.21147	-1.27796	-1.33986	-1.39628	-1.44613	-1.48828	-1.52148	-1.54419	-1.55499	-1.55222	-1.53423	-1.49966	-1.45584	-1.38732	-1.29952	-1.19201	-1.06489	-0.918842	-0.754804	-0.574199	-0.378809	-0.170653	0.0480727	0.275014	0.507842
6.32025	0.826432	0.744302	0.66036	0.574946	0.488366	0.400847	0.312629	0.224004	0.135138	0.0462454	-0.0423909	-0.118039	-0.205758	-0.292752	-0.378953	-0.464284	-0.548565	-0.631749	-0.713703	-0.794382	-0.873709	-0.951498	-1.02744	-1.10112	-1.17201	-1.23966	-1.30341	-1.36238	-1.41538	-1.46144	-1.49922	-1.52731	-1.54417	-1.54803	-1.5373	-1.51045	-1.47358	-1.41336	-1.33387	-1.23457	-1.11535	-0.976682	-0.819486	-0.644961	-0.45476	-0.250855	-0.0354544	0.189092	0.420402
6.15428	0.77159	0.696285	0.61919	0.540554	0.46066	0.379712	0.297932	0.215522	0.132686	0.0495889	-0.0335111	-0.10464	-0.187359	-0.269682	-0.351548	-0.4329	-0.513593	-0.593566	-0.672704	-0.750979	-0.828311	-0.904565	-0.97941	-1.05247	-1.12329	-1.19142	-1.2563	-1.317	-1.3724	-1.42153	-1.46309	-1.4957	-1.51778	-1.52754	-1.52338	-1.50364	-1.47327	-1.42099	-1.34961	-1.25845	-1.14728	-1.01639	-0.866526	-0.698766	-0.514642	-0.31599	-0.104991	0.116019	0.344647
5.99266	0.71141	0.643615	0.574003	0.502785	0.430182	0.356398	0.281599	0.205942	0.129648	0.0528715	-0.0242111	-0.0904233	-0.167693	-0.244907	-0.322041	-0.398986	-0.475698	-0.552096	-0.628023	-0.703482	-0.77844	-0.852706	-0.926039	-0.997992	-1.06826	-1.13635	-1.20174	-1.26348	-1.32059	-1.37205	-1.4166	-1.45287	-1.47928	-1.49409	-1.49561	-1.48221	-1.45766	-1.41264	-1.34885	-1.26546	-1.16211	-1.03896	-0.896528	-0.735788	-0.558208	-0.365444	-0.159599	0.0570206	0.282043
5.83528	0.647881	0.588055	0.526338	0.462949	0.398033	0.331766	0.264271	0.195699	0.126253	0.0560741	-0.0147324	-0.0757981	-0.147373	-0.219236	-0.291439	-0.363811	-0.436371	-0.508999	-0.581564	-0.654065	-0.72645	-0.798562	-0.870158	-0.94081	-1.01027	-1.07802	-1.14352	-1.20589	-1.26422	-1.31747	-1.36438	-1.40359	-1.43357	-1.45263	-1.45902	-1.4511	-1.43162	-1.39299	-1.336	-1.25969	-1.16357	-1.04769	-0.912396	-0.758532	-0.587465	-0.400771	-0.200403	0.0113941	0.232271
5.68204	0.582439	0.530883	0.477352	0.422025	0.365037	0.306492	0.246505	0.185202	0.122747	0.0592958	-0.00511041	-0.0609579	-0.126758	-0.193243	-0.260468	-0.328284	-0.396702	-0.465574	-0.534818	-0.604436	-0.674311	-0.744336	-0.814224	-0.883656	-0.952317	-1.01971	-1.08524	-1.1481	-1.20744	-1.2622	-1.31107	-1.35276	-1.38577	-1.4084	-1.41893	-1.41565	-1.40054	-1.36736	-1.31627	-1.24617	-1.15644	-1.04703	-0.918205	-0.770661	-0.605677	-0.424751	-0.229737	-0.0227817	0.193792
5.53282	0.516314	0.473199	0.428014	0.380863	0.331902	0.281155	0.228774	0.174809	0.119372	0.0626286	0.00461799	-0.046042	-0.10615	-0.16738	-0.229714	-0.293141	-0.357569	-0.422863	-0.489009	-0.55597	-0.623576	-0.691746	-0.760195	-0.828675	-0.896779	-0.964004	-1.02969	-1.09314	-1.1535	-1.20966	-1.26033	-1.30426	-1.33992	-1.36561	-1.37964	-1.38026	-1.36882	-1.34021	-1.29401	-1.22914	-1.14481	-1.04088	-0.917583	-0.775538	-0.615866	-0.44006	-0.24992	-0.0474882	0.164955
5.38752	0.450747	0.416099	0.379268	0.340291	0.299327	0.256372	0.211523	0.16481	0.116312	0.0661534	0.0143789	-0.0312429	-0.0858729	-0.142049	-0.199751	-0.259039	-0.319771	-0.38182	-0.445197	-0.509824	-0.575537	-0.642215	-0.709628	-0.777478	-0.845319	-0.912643	-0.97879	-1.04304	-1.10451	-1.16206	-1.21449	-1.26046	-1.29846	-1.32677	-1.34371	-1.34756	-1.3391	-1.31418	-1.27189	-1.21115	-1.13113	-1.03158	-0.912722	-0.775156	-0.619879	-0.448363	-0.262368	-0.0639227	0.144784
5.24604	0.387259	0.360914	0.332257	0.301291	0.268088	0.232721	0.195178	0.155474	0.113669	0.0698272	0.0239813	-0.0168706	-0.066361	-0.117828	-0.171263	-0.226737	-0.284138	-0.343339	-0.404335	-0.467	-0.531207	-0.596786	-0.663538	-0.73108	-0.798959	-0.866658	-0.933484	-0.998697	-1.06133	-1.12026	-1.17432	-1.22212	-1.2621	-1.29255	-1.31179	-1.3181	-1.3119	-1.28979	-1.25037	-1.19263	-1.11578	-1.01947	-0.903931	-0.769768	-0.617915	-0.44982	-0.267196	-0.0721205	0.133277
5.10827	0.327431	0.309006	0.288127	0.264783	0.238973	0.210777	0.180121	0.147009	0.111475	0.0735282	0.0331659	-0.00330659	-0.0480797	-0.0952674	-0.144888	-0.196957	-0.251449	-0.308214	-0.367187	-0.428275	-0.49132	-0.556158	-0.622521	-0.689988	-0.758085	-0.826302	-0.8939	-0.960083	-1.02382	-1.08398	-1.13939	-1.18864	-1.23011	-1.2621	-1.28295	-1.2909	-1.2862	-1.26589	-1.22834	-1.17248	-1.09766	-1.00351	-0.89024	-0.758454	-0.609132	-0.443677	-0.263783	-0.071543	0.130932
4.97412	0.272892	0.261778	0.248063	0.231716	0.212696	0.19104	0.166666	0.139548	0.109687	0.0770585	0.0416181	0.0090369	-0.031553	-0.074981	-0.121251	-0.170396	-0.222362	-0.277066	-0.334383	-0.39419	-0.456348	-0.520661	-0.586768	-0.654239	-0.722597	-0.791297	-0.859549	-0.926489	-0.991082	-1.05214	-1.10845	-1.15858	-1.20088	-1.23371	-1.25533	-1.26402	-1.25999	-1.24047	-1.20374	-1.14875	-1.0749	-0.981908	-0.870003	-0.739779	-0.592263	-0.428835	-0.251232	-0.0614757	0.138304
4.84349	0.224901	0.220287	0.212921	0.202768	0.189764	0.173874	0.155023	0.133151	0.108235	0.0802251	0.0490591	0.0198427	-0.0171607	-0.0573694	-0.10079	-0.147477	-0.197341	-0.250295	-0.306226	-0.364986	-0.426422	-0.490268	-0.55613	-0.623543	-0.69203	-0.760986	-0.829584	-0.896898	-0.961896	-1.02332	-1.07989	-1.13016	-1.17253	-1.20532	-1.22682	-1.23532	-1.23109	-1.21137	-1.17448	-1.11944	-1.04568	-0.953034	-0.841769	-0.712521	-0.566295	-0.404541	-0.228996	-0.0416227	0.155463
4.71629	0.184332	0.185263	0.183291	0.178396	0.170477	0.159473	0.145278	0.127814	0.107036	0.0828654	0.0552761	0.0288694	-0.00517243	-0.0427129	-0.0837937	-0.128445	-0.176575	-0.228053	-0.282805	-0.34065	-0.401406	-0.464729	-0.530212	-0.597377	-0.665725	-0.734549	-0.803017	-0.870174	-0.934959	-0.996061	-1.05212	-1.10173	-1.14329	-1.17514	-1.19556	-1.20294	-1.19769	-1.17682	-1.13889	-1.08302	-1.00867	-0.915758	-0.804622	-0.675962	-0.530785	-0.370567	-0.197059	-0.0121597	0.182063
4.59244	0.151445	0.156873	0.159287	0.158652	0.154853	0.147815	0.137371	0.123448	0.105984	0.084883	0.0601581	0.0360083	0.00434608	-0.0310415	-0.0702471	-0.113256	-0.159952	-0.210191	-0.263883	-0.320849	-0.380844	-0.443502	-0.508397	-0.575023	-0.642822	-0.711041	-0.778816	-0.845203	-0.909042	-0.969026	-1.02378	-1.07188	-1.11173	-1.14172	-1.16018	-1.16553	-1.15854	-1.1357	-1.09601	-1.03869	-0.963258	-0.869674	-0.758371	-0.630104	-0.48594	-0.327302	-0.155953	0.0262357	0.217271
4.47183	0.125982	0.134854	0.14065	0.143301	0.142672	0.138675	0.131119	0.119897	0.10497	0.0862197	0.0636729	0.041265	0.0114778	-0.0222386	-0.0599501	-0.101637	-0.147133	-0.196286	-0.248967	-0.304995	-0.364091	-0.425878	-0.489907	-0.555617	-0.622392	-0.689467	-0.755964	-0.820893	-0.883042	-0.94111	-0.993742	-1.0395	-1.0768	-1.1041	-1.11978	-1.12231	-1.11297	-1.08755	-1.04553	-0.986298	-0.909439	-0.814996	-0.703413	-0.575518	-0.432441	-0.275562	-0.106608	0.0725676	0.260042
4.3544	0.107272	0.118628	0.126848	0.131853	0.13353	0.131695	0.126243	0.116968	0.103864	0.0868383	0.065869	0.0447487	0.0163917	-0.0160308	-0.0525612	-0.093138	-0.13758	-0.185761	-0.237415	-0.29237	-0.350345	-0.411009	-0.47384	-0.538207	-0.603482	-0.668862	-0.733493	-0.796282	-0.856009	-0.911409	-0.961154	-1.00382	-1.03786	-1.06174	-1.07395	-1.07304	-1.06088	-1.03242	-0.987708	-0.92627	-0.847803	-0.752439	-0.640591	-0.513198	-0.371349	-0.216474	-0.0502075	0.125655	0.309253
4.24004	0.0944095	0.107377	0.117162	0.123704	0.126896	0.126486	0.122416	0.114449	0.102565	0.0867101	0.0668415	0.0466326	0.0193225	-0.0120716	-0.0476392	-0.0872528	-0.130734	-0.177914	-0.228465	-0.282176	-0.338809	-0.398056	-0.459308	-0.521901	-0.585184	-0.648339	-0.710503	-0.770528	-0.827189	-0.879278	-0.925465	-0.964375	-0.994542	-1.01446	-1.02267	-1.01787	-1.00257	-0.970785	-0.923193	-0.859414	-0.779303	-0.683019	-0.571054	-0.444349	-0.30395	-0.151305	0.0119788	0.184225	0.363681
4.12869	0.0863081	0.100142	0.110748	0.118136	0.122168	0.122576	0.119278	0.112124	0.100953	0.0858433	0.0667155	0.047147	0.0205863	-0.00997189	-0.0446771	-0.0833695	-0.125885	-0.172019	-0.221367	-0.273615	-0.328666	-0.386186	-0.445466	-0.505894	-0.566727	-0.627213	-0.686357	-0.743064	-0.79613	-0.844347	-0.886427	-0.921067	-0.946968	-0.962543	-0.966382	-0.957437	-0.938828	-0.903562	-0.853083	-0.786943	-0.705233	-0.608107	-0.496256	-0.370432	-0.231722	-0.0815367	0.078526	0.246934	0.422099
4.02027	0.0819151	0.0959373	0.106807	0.114458	0.118767	0.119518	0.116543	0.109789	0.098973	0.0842814	0.0656529	0.0465045	0.0205476	-0.00935768	-0.0432229	-0.0809394	-0.122434	-0.167405	-0.215358	-0.266002	-0.319256	-0.374668	-0.431613	-0.489511	-0.547528	-0.604882	-0.66055	-0.713501	-0.762561	-0.806482	-0.844057	-0.874076	-0.895409	-0.906367	-0.905696	-0.892533	-0.870551	-0.831805	-0.778503	-0.710128	-0.626915	-0.52913	-0.417554	-0.292828	-0.156038	-0.0085382	0.148139	0.312586	0.483327
[truncated: 364 more columns]

## Sheet: Figure 3C
Time (ms)	-150	-149	-148	-147	-146	-145	-144	-143	-142	-141	-140	-139	-138	-137	-136	-135	-134	-133	-132	-131	-130	-129	-128	-127	-126	-125	-124	-123	-122	-121	-120	-119	-118	-117	-116	-115	-114	-113	-112	-111	-110	-109	-108	-107	-106	-105	-104	-103	-102
Pre-disconnection mismatch response ERP voltage (microvolts)	-4.10887	-3.97062	-3.79313	-3.59454	-3.39328	-3.20651	-3.04865	-2.93027	-2.8573	-2.83066	-2.84645	-2.89651	-2.96939	-3.05158	-3.12897	-3.18829	-3.21848	-3.21183	-3.16482	-3.07849	-2.95845	-2.81438	-2.65923	-2.50801	-2.37643	-2.27941	-2.22971	-2.23659	-2.30492	-2.4345	-2.61991	-2.85071	-3.11215	-3.38614	-3.65254	-3.89065	-4.08067	-4.20517	-4.25026	-4.20656	-4.06981	-3.84099	-3.52617	-3.13587	-2.68417	-2.18754	-1.66359	-1.12975	-0.602079
Pre-disconnection mismatch response standard error or mean	3.02797	3.00701	2.98497	2.96195	2.93805	2.91339	2.88808	2.86229	2.83621	2.81003	2.78395	2.7581	2.73249	2.707	2.68135	2.65514	2.62792	2.59921	2.5687	2.53624	2.50198	2.46634	2.43003	2.39398	2.3592	2.32665	2.2971	2.27101	2.24843	2.229	2.21199	2.19642	2.18121	2.16531	2.14792	2.12853	2.10704	2.08377	2.05937	2.03479	2.01109	1.98928	1.97017	1.95425	1.94159	1.9319	1.92454	1.9187	1.91352
Post-disconnection mismatch response ERP voltage (microvolts)	0.229781	0.56104	0.906915	1.25398	1.58869	1.89827	2.17149	2.39944	2.576	2.69816	2.76616	2.78334	2.7558	2.69192	2.60166	2.49589	2.38557	2.28103	2.19131	2.12363	2.08297	2.07186	2.09038	2.1363	2.20535	2.29166	2.38827	2.48771	2.5825	2.66572	2.73144	2.77501	2.79334	2.78496	2.74998	2.68995	2.60766	2.50676	2.39151	2.26637	2.13571	2.00352	1.87319	1.74737	1.6279	1.51582	1.41141	1.31435	1.22382
Post-disconnection mismatch response standard error of mean	2.04556	2.02281	2.00125	1.981	1.96204	1.94417	1.92711	1.91061	1.89451	1.87884	1.86378	1.84968	1.83691	1.82579	1.81643	1.80871	1.80222	1.79635	1.79042	1.78378	1.776	1.76691	1.75665	1.74561	1.73434	1.7234	1.71324	1.70408	1.69588	1.68839	1.68119	1.67385	1.66598	1.65734	1.64787	1.63761	1.62674	1.61542	1.60377	1.59187	1.57969	1.56719	1.55434	1.54116	1.5278	1.5145	1.50158	1.48943	1.47845
[truncated: 902 more columns]

## Sheet: Figure 3D
LEFT (bar graph)	Combined in- and outflow CGC values	Gamma
	HG	0.0461542
	TP	0.0543777
	STG	0.0154876
	IFGop	0.0163158
	IFGtri	0.00737044
RIGHT	ADJACENCY MATRIX
		To (Region)
		HG	STG	TP	IFGop	IFGtri
From (Region)	HG	0	0.0095	0.0076	0.0033	0.0022
	STG	0	0	0	0	0.0003
	TP	0.0236	0.0055	0	0.0125	0.0048
	IFGop	0	0	0.0004	0	0
	IFGtri	0	0	0	0	0
	This table contains the raw adjacency data for the graph, used in the computation of node and edge metrics.
	NODE SIZES
		Region
		HG	STG	TP	IFGop	IFGtri
Metric	Raw weight	0.0462	0.0153	0.0544	0.0162	0.0073
	Weight scaled for plotting (MarkerSize)	42.4632	14.0625	50	14.8897	6.70956
	This table contains the raw node metric weights w = inflow+outflow. It also contains the weights as scaled for plotting, computed using the function @(weights)eps+50*abs(weights)/maxVal.
	EDGE WEIGHTS
		Metric
		Raw weight	Weight scaled for plotting (LineWidth)
From -> To (Region)	HG --> STG	0.0095	4.02542
	HG --> TP	0.0076	3.22034
	HG --> IFGop	0.0033	1.39831
	HG --> IFGtri	0.0022	0.932203
	STG --> IFGtri	0.0003	0.127119
	TP --> HG	0.0236	10
	TP --> STG	0.0055	2.33051
	TP --> IFGop	0.0125	5.29661
	TP --> IFGtri	0.0048	2.0339
	IFGop --> TP	0.0004	0.169492
	This table contains the raw edge weights w. It also contains the weights as scaled for plotting, computed using the function @(weights)abs(10*weights/max(weights)).
