# Supplementary material for: Immediate neural impact and incomplete compensation after semantic hub disconnection
Source: Nat Commun. 2023 Oct 7;14:6264. doi: 10.1038/s41467-023-42088-7 (PMC10560235; doi:10.1038/s41467-023-42088-7)
Supplement: Supplementary file 4 — Source Data [file 41467_2023_42088_MOESM4_ESM.zip › Figure4_sourcedata.xlsx]

## Sheet: Figure 4A
	BOTH
	NORMALIZED TOTAL EDGE CHANGE
		Frequency band
	theta	alpha	beta	gamma
	-0.02227	-0.022768	0.416074	0.748459
	This table contains the normalized total network edge weights e = (|sum(edgeWeights>0)| - |sum(edgeWeights<0)|) / (|sum(edgeWeights>0)| + |sum(edgeWeights<0)|).
	PARTICIPANT 1
	NORMALIZED TOTAL EDGE CHANGE
		Frequency band
	theta	alpha	beta	gamma
	-0.258485	-0.459025	-0.282493	0.67641
	This table contains the normalized total network edge weights e = (|sum(edgeWeights>0)| - |sum(edgeWeights<0)|) / (|sum(edgeWeights>0)| + |sum(edgeWeights<0)|).
	PARTICIPANT 2
	NORMALIZED TOTAL EDGE CHANGE
		Frequency band
	theta	alpha	beta	gamma
	-0.0753001	-0.282379	1	0.302766
	This table contains the normalized total network edge weights e = (|sum(edgeWeights>0)| - |sum(edgeWeights<0)|) / (|sum(edgeWeights>0)| + |sum(edgeWeights<0)|).

## Sheet: Figure 4B
Images plotted on the MNI ICBM152 nonlinear asymmetric gray matter template, rendered semi-transparent by custom code.
	BOTH, THETA
	ADJACENCY MATRIX
		To (Region)
		HG	STG	IFG p. op	IFG p. tri
From (Region)	HG	0	0	-0.010295	0.00606424
	STG	-0.0190092	0	-0.00510182	0
	IFG p. op	-0.00317194	-0.0182323	0	0.025484
	IFG p. tri	0	0	0.0218304	0
	This table contains the raw adjacency data for the graph, used in the computation of node and edge metrics.
	NODE SIZES
		Region
		HG	STG	IFG p. op	IFG p. tri
Metric	Raw weight	-0.0264118	-0.0423433	0.0105133	0.0533786
	Weight scaled for plotting (MarkerSize)	24.7401	39.6632	9.84785	50
	This table contains the raw node metric weights w = inflow+outflow. It also contains the weights as scaled for plotting, computed using the function @(weights)eps+50*abs(weights)/max(abs(weights)).
	EDGE WEIGHTS
		Metric
		Raw weight	Weight scaled for plotting (LineWidth)
From -> To (Region)	HG --> IFG p. op	0.010295	6.54232
	HG --> IFG p. tri	0.00606424	4.2647
	STG --> HG	0.0190092	11.2336
	STG --> IFG p. op	0.00510182	3.74658
	IFG p. op --> HG	0.00317194	2.70762
	IFG p. op --> STG	0.0182323	10.8154
	IFG p. op --> IFG p. tri	0.025484	14.7194
	IFG p. tri --> IFG p. op	0.0218304	12.7524
	This table contains the raw edge weights w = |G(post)-G(pre)|. It also contains the weights as scaled for plotting, computed using the function @(weights)(19.*(weights(:)-minWeight)./(maxWeight-minWeight))+1.
	RELATIVE TOTAL EDGE CHANGE
	Relative total edge weight change
	-0.02227
	Total network increase or decrease in edge weight normalized relative to total significant absolute edge weight change, defined as e = (|sum(edgeWeights>0)| - |sum(edgeWeights<0)|) / (|sum(edgeWeights>0)| + |sum(edgeWeights<0)|).
	BOTH, ALPHA
	ADJACENCY MATRIX
		To (Region)
		HG	STG	IFG p. op	IFG p. tri
From (Region)	HG	0	-0.01406	-0.0171968	0.00217101
	STG	0	0	0	0
	IFG p. op	-0.00369093	0.0029513	0	0.0142632
	IFG p. tri	0.00244926	0	0.011557	0
	This table contains the raw adjacency data for the graph, used in the computation of node and edge metrics.
	NODE SIZES
		Region
		HG	STG	IFG p. op	IFG p. tri
Metric	Raw weight	-0.0303274	-0.0111087	0.00788373	0.0304405
	Weight scaled for plotting (MarkerSize)	49.8144	18.2465	12.9494	50
	This table contains the raw node metric weights w = inflow+outflow. It also contains the weights as scaled for plotting, computed using the function @(weights)eps+50*abs(weights)/max(abs(weights)).
	EDGE WEIGHTS
		Metric
		Raw weight	Weight scaled for plotting (LineWidth)
From -> To (Region)	HG --> STG	0.01406	8.56921
	HG --> IFG p. op	0.0171968	10.2579
	HG --> IFG p. tri	0.00217101	2.16877
	IFG p. op --> HG	0.00369093	2.98702
	IFG p. op --> STG	0.0029513	2.58884
	IFG p. op --> IFG p. tri	0.0142632	8.67862
	IFG p. tri --> HG	0.00244926	2.31857
	IFG p. tri --> IFG p. op	0.011557	7.22172
	This table contains the raw edge weights w = |G(post)-G(pre)|. It also contains the weights as scaled for plotting, computed using the function @(weights)(19.*(weights(:)-minWeight)./(maxWeight-minWeight))+1.
	RELATIVE TOTAL EDGE CHANGE
	Relative total edge weight change
	-0.022768
	Total network increase or decrease in edge weight normalized relative to total significant absolute edge weight change, defined as e = (|sum(edgeWeights>0)| - |sum(edgeWeights<0)|) / (|sum(edgeWeights>0)| + |sum(edgeWeights<0)|).
	BOTH, BETA
	ADJACENCY MATRIX
		To (Region)
		HG	STG	IFG p. op	IFG p. tri
From (Region)	HG	0	0	-0.00800906	0
	STG	0	0	0	0.00273949
	IFG p. op	0	0	0	0.00912964
	IFG p. tri	0.000405055	0	0.00714852	0
	This table contains the raw adjacency data for the graph, used in the computation of node and edge metrics.
	NODE SIZES
		Region
		HG	STG	IFG p. op	IFG p. tri
Metric	Raw weight	-0.007604	0.00273949	0.0082691	0.0194227
	Weight scaled for plotting (MarkerSize)	19.575	7.05228	21.2872	50
	This table contains the raw node metric weights w = inflow+outflow. It also contains the weights as scaled for plotting, computed using the function @(weights)eps+50*abs(weights)/max(abs(weights)).
	EDGE WEIGHTS
		Metric
		Raw weight	Weight scaled for plotting (LineWidth)
From -> To (Region)	HG --> IFG p. op	0.00800906	5.31169
	STG --> IFG p. tri	0.00273949	2.47481
	IFG p. op --> IFG p. tri	0.00912964	5.91496
	IFG p. tri --> HG	0.000405055	1.21806
	IFG p. tri --> IFG p. op	0.00714852	4.84842
	This table contains the raw edge weights w = |G(post)-G(pre)|. It also contains the weights as scaled for plotting, computed using the function @(weights)(19.*(weights(:)-minWeight)./(maxWeight-minWeight))+1.
	RELATIVE TOTAL EDGE CHANGE
	Relative total edge weight change
	0.416074
	Total network increase or decrease in edge weight normalized relative to total significant absolute edge weight change, defined as e = (|sum(edgeWeights>0)| - |sum(edgeWeights<0)|) / (|sum(edgeWeights>0)| + |sum(edgeWeights<0)|).
	BOTH, GAMMA
	ADJACENCY MATRIX
		To (Region)
		HG	STG	IFG p. op	IFG p. tri
From (Region)	HG	0	0	0	-0.00176029
	STG	0	0	0	0
	IFG p. op	0	0	0	0.00853925
	IFG p. tri	0	0	0.00369648	0
	This table contains the raw adjacency data for the graph, used in the computation of node and edge metrics.
	NODE SIZES
		Region
		HG	STG	IFG p. op	IFG p. tri
Metric	Raw weight	-0.00176029	0	0.0122357	0.0104754
	Weight scaled for plotting (MarkerSize)	7.19323	2.22045e-16	50	42.8068
	This table contains the raw node metric weights w = inflow+outflow. It also contains the weights as scaled for plotting, computed using the function @(weights)eps+50*abs(weights)/max(abs(weights)).
	EDGE WEIGHTS
		Metric
		Raw weight	Weight scaled for plotting (LineWidth)
From -> To (Region)	HG --> IFG p. tri	0.00176029	1.94765
	IFG p. op --> IFG p. tri	0.00853925	5.59712
	IFG p. tri --> IFG p. op	0.00369648	2.99001
	This table contains the raw edge weights w = |G(post)-G(pre)|. It also contains the weights as scaled for plotting, computed using the function @(weights)(19.*(weights(:)-minWeight)./(maxWeight-minWeight))+1.
	RELATIVE TOTAL EDGE CHANGE
	Relative total edge weight change
	0.748459
	Total network increase or decrease in edge weight normalized relative to total significant absolute edge weight change, defined as e = (|sum(edgeWeights>0)| - |sum(edgeWeights<0)|) / (|sum(edgeWeights>0)| + |sum(edgeWeights<0)|).
	PARTICIPANT 1, THETA
	ADJACENCY MATRIX
		To (Region)
		HG	STG	IFG p. op	IFG p. tri
From (Region)	HG	0	-0.050034	0	0
	STG	-0.00319397	0	-0.0199881	-0.0136115
	IFG p. op	0	0	0	0.0239469
	IFG p. tri	0	0	0.027213	0
	This table contains the raw adjacency data for the graph, used in the computation of node and edge metrics.
	NODE SIZES
		Region
		HG	STG	IFG p. op	IFG p. tri
Metric	Raw weight	-0.053228	-0.0868276	0.0311718	0.0375484
	Weight scaled for plotting (MarkerSize)	30.6515	50	17.9504	21.6224
	This table contains the raw node metric weights w = inflow+outflow. It also contains the weights as scaled for plotting, computed using the function @(weights)eps+50*abs(weights)/max(abs(weights)).
	EDGE WEIGHTS
		Metric
		Raw weight	Weight scaled for plotting (LineWidth)
From -> To (Region)	HG --> STG	0.050034	27.9359
	STG --> HG	0.00319397	2.71948
	STG --> IFG p. op	0.0199881	11.7606
	STG --> IFG p. tri	0.0136115	8.32779
	IFG p. op --> IFG p. tri	0.0239469	13.8919
	IFG p. tri --> IFG p. op	0.027213	15.6502
	This table contains the raw edge weights w = |G(post)-G(pre)|. It also contains the weights as scaled for plotting, computed using the function @(weights)(19.*(weights(:)-minWeight)./(maxWeight-minWeight))+1.
	RELATIVE TOTAL EDGE CHANGE
	Relative total edge weight change
	-0.258485
	Total network increase or decrease in edge weight normalized relative to total significant absolute edge weight change, defined as e = (|sum(edgeWeights>0)| - |sum(edgeWeights<0)|) / (|sum(edgeWeights>0)| + |sum(edgeWeights<0)|).
	PARTICIPANT 1, ALPHA
	ADJACENCY MATRIX
		To (Region)
		HG	STG	IFG p. op	IFG p. tri
From (Region)	HG	0	-0.0336421	-0.0256609	-0.0128793
	STG	0	0	-0.00270791	0
	IFG p. op	0	0	0	0.0277677
	IFG p. tri	0	0	0	0
	This table contains the raw adjacency data for the graph, used in the computation of node and edge metrics.
	NODE SIZES
		Region
		HG	STG	IFG p. op	IFG p. tri
Metric	Raw weight	-0.0721824	-0.03635	-0.000601066	0.0148884
	Weight scaled for plotting (MarkerSize)	50	25.1793	0.416353	10.313
	This table contains the raw node metric weights w = inflow+outflow. It also contains the weights as scaled for plotting, computed using the function @(weights)eps+50*abs(weights)/max(abs(weights)).
	EDGE WEIGHTS
		Metric
		Raw weight	Weight scaled for plotting (LineWidth)
From -> To (Region)	HG --> STG	0.0336421	19.1113
	HG --> IFG p. op	0.0256609	14.8146
	HG --> IFG p. tri	0.0128793	7.93362
	STG --> IFG p. op	0.00270791	2.45781
	IFG p. op --> IFG p. tri	0.0277677	15.9488
	This table contains the raw edge weights w = |G(post)-G(pre)|. It also contains the weights as scaled for plotting, computed using the function @(weights)(19.*(weights(:)-minWeight)./(maxWeight-minWeight))+1.
	RELATIVE TOTAL EDGE CHANGE
	Relative total edge weight change
	-0.459025
	Total network increase or decrease in edge weight normalized relative to total significant absolute edge weight change, defined as e = (|sum(edgeWeights>0)| - |sum(edgeWeights<0)|) / (|sum(edgeWeights>0)| + |sum(edgeWeights<0)|).
	PARTICIPANT 1, BETA
	ADJACENCY MATRIX
		To (Region)
		HG	STG	IFG p. op	IFG p. tri
From (Region)	HG	0	-0.0465584	-0.0125549	-0.00746303
	STG	0.00413675	0	0	0.00433586
	IFG p. op	0	0	0	0.0179042
	IFG p. tri	0	0.003351	0.00751925	0
	This table contains the raw adjacency data for the graph, used in the computation of node and edge metrics.
	NODE SIZES
		Region
		HG	STG	IFG p. op	IFG p. tri
Metric	Raw weight	-0.0624397	-0.0347348	0.0128685	0.0256473
	Weight scaled for plotting (MarkerSize)	50	27.8147	10.3047	20.5376
	This table contains the raw node metric weights w = inflow+outflow. It also contains the weights as scaled for plotting, computed using the function @(weights)eps+50*abs(weights)/max(abs(weights)).
	EDGE WEIGHTS
		Metric
		Raw weight	Weight scaled for plotting (LineWidth)
From -> To (Region)	HG --> STG	0.0465584	26.0648
	HG --> IFG p. op	0.0125549	7.75898
	HG --> IFG p. tri	0.00746303	5.01774
	STG --> HG	0.00413675	3.22703
	STG --> IFG p. tri	0.00433586	3.33422
	IFG p. op --> IFG p. tri	0.0179042	10.6387
	IFG p. tri --> STG	0.003351	2.80402
	IFG p. tri --> IFG p. op	0.00751925	5.048
	This table contains the raw edge weights w = |G(post)-G(pre)|. It also contains the weights as scaled for plotting, computed using the function @(weights)(19.*(weights(:)-minWeight)./(maxWeight-minWeight))+1.
	RELATIVE TOTAL EDGE CHANGE
	Relative total edge weight change
	-0.282493
	Total network increase or decrease in edge weight normalized relative to total significant absolute edge weight change, defined as e = (|sum(edgeWeights>0)| - |sum(edgeWeights<0)|) / (|sum(edgeWeights>0)| + |sum(edgeWeights<0)|).
	PARTICIPANT 1, GAMMA
	ADJACENCY MATRIX
		To (Region)
		HG	STG	IFG p. op	IFG p. tri
From (Region)	HG	0	0	0	-0.00782164
	STG	0.00497186	0	0	0.00574793
	IFG p. op	0	0	0	0.0147784
	IFG p. tri	0	0.000417674	0.0146055	0
	This table contains the raw adjacency data for the graph, used in the computation of node and edge metrics.
	NODE SIZES
		Region
		HG	STG	IFG p. op	IFG p. tri
Metric	Raw weight	-0.00284978	0.0111375	0.0293839	0.0277278
	Weight scaled for plotting (MarkerSize)	4.84923	18.9517	50	47.1821
	This table contains the raw node metric weights w = inflow+outflow. It also contains the weights as scaled for plotting, computed using the function @(weights)eps+50*abs(weights)/max(abs(weights)).
	EDGE WEIGHTS
		Metric
		Raw weight	Weight scaled for plotting (LineWidth)
From -> To (Region)	HG --> IFG p. tri	0.00782164	5.2108
	STG --> HG	0.00497186	3.67661
	STG --> IFG p. tri	0.00574793	4.09441
	IFG p. op --> IFG p. tri	0.0147784	8.95598
	IFG p. tri --> STG	0.000417674	1.22486
	IFG p. tri --> IFG p. op	0.0146055	8.86289
	This table contains the raw edge weights w = |G(post)-G(pre)|. It also contains the weights as scaled for plotting, computed using the function @(weights)(19.*(weights(:)-minWeight)./(maxWeight-minWeight))+1.
	RELATIVE TOTAL EDGE CHANGE
	Relative total edge weight change
	0.67641
	Total network increase or decrease in edge weight normalized relative to total significant absolute edge weight change, defined as e = (|sum(edgeWeights>0)| - |sum(edgeWeights<0)|) / (|sum(edgeWeights>0)| + |sum(edgeWeights<0)|).
	PARTICIPANT 2, THETA
	ADJACENCY MATRIX
		To (Region)
		HG	STG	IFG p. op	IFG p. tri
From (Region)	HG	0	0.0352929	-0.0152467	0
	STG	0	0	0	0
	IFG p. op	-0.00798795	0	0	0
	IFG p. tri	0	0	-0.0178062	0
	This table contains the raw adjacency data for the graph, used in the computation of node and edge metrics.
	NODE SIZES
		Region
		HG	STG	IFG p. op	IFG p. tri
Metric	Raw weight	0.0120583	0.0352929	-0.0410408	-0.0178062
	Weight scaled for plotting (MarkerSize)	14.6906	42.9973	50	21.6933
	This table contains the raw node metric weights w = inflow+outflow. It also contains the weights as scaled for plotting, computed using the function @(weights)eps+50*abs(weights)/max(abs(weights)).
	EDGE WEIGHTS
		Metric
		Raw weight	Weight scaled for plotting (LineWidth)
From -> To (Region)	HG --> STG	0.0352929	20
	HG --> IFG p. op	0.0152467	9.20807
	IFG p. op --> HG	0.00798795	5.30033
	IFG p. tri --> IFG p. op	0.0178062	10.586
	This table contains the raw edge weights w = |G(post)-G(pre)|. It also contains the weights as scaled for plotting, computed using the function @(weights)(19.*(weights(:)-minWeight)./(maxWeight-minWeight))+1.
	RELATIVE TOTAL EDGE CHANGE
	Relative total edge weight change
	-0.0753001
	Total network increase or decrease in edge weight normalized relative to total significant absolute edge weight change, defined as e = (|sum(edgeWeights>0)| - |sum(edgeWeights<0)|) / (|sum(edgeWeights>0)| + |sum(edgeWeights<0)|).
	PARTICIPANT 2, ALPHA
	ADJACENCY MATRIX
		To (Region)
		HG	STG	IFG p. op	IFG p. tri
From (Region)	HG	0	0.0164771	-0.00687681	0
	STG	0	0	-0.0145643	-0.00215464
	IFG p. op	0	-0.00584853	0	0
	IFG p. tri	0	0	0	0
	This table contains the raw adjacency data for the graph, used in the computation of node and edge metrics.
	NODE SIZES
		Region
		HG	STG	IFG p. op	IFG p. tri
Metric	Raw weight	0.00960026	-0.0060904	-0.0272897	-0.00215464
	Weight scaled for plotting (MarkerSize)	17.5896	11.1588	50	3.94772
	This table contains the raw node metric weights w = inflow+outflow. It also contains the weights as scaled for plotting, computed using the function @(weights)eps+50*abs(weights)/max(abs(weights)).
	EDGE WEIGHTS
		Metric
		Raw weight	Weight scaled for plotting (LineWidth)
From -> To (Region)	HG --> STG	0.0164771	9.87047
	HG --> IFG p. op	0.00687681	4.70215
	STG --> IFG p. op	0.0145643	8.84073
	STG --> IFG p. tri	0.00215464	2.15995
	IFG p. op --> STG	0.00584853	4.14857
	This table contains the raw edge weights w = |G(post)-G(pre)|. It also contains the weights as scaled for plotting, computed using the function @(weights)(19.*(weights(:)-minWeight)./(maxWeight-minWeight))+1.
	RELATIVE TOTAL EDGE CHANGE
	Relative total edge weight change
	-0.282379
	Total network increase or decrease in edge weight normalized relative to total significant absolute edge weight change, defined as e = (|sum(edgeWeights>0)| - |sum(edgeWeights<0)|) / (|sum(edgeWeights>0)| + |sum(edgeWeights<0)|).
	PARTICIPANT 2, BETA
	ADJACENCY MATRIX
		To (Region)
		HG	STG	IFG p. op	IFG p. tri
From (Region)	HG	0	0.00861787	0	0.00121006
	STG	0	0	0	0
	IFG p. op	0	0	0	0
	IFG p. tri	0.00205576	0.00333903	0	0
	This table contains the raw adjacency data for the graph, used in the computation of node and edge metrics.
	NODE SIZES
		Region
		HG	STG	IFG p. op	IFG p. tri
Metric	Raw weight	0.0118837	0.0119569	0	0.00660485
	Weight scaled for plotting (MarkerSize)	49.6938	50	2.22045e-16	27.6194
	This table contains the raw node metric weights w = inflow+outflow. It also contains the weights as scaled for plotting, computed using the function @(weights)eps+50*abs(weights)/max(abs(weights)).
	EDGE WEIGHTS
		Metric
		Raw weight	Weight scaled for plotting (LineWidth)
From -> To (Region)	HG --> STG	0.00861787	5.63945
	HG --> IFG p. tri	0.00121006	1.65144
	IFG p. tri --> HG	0.00205576	2.10672
	IFG p. tri --> STG	0.00333903	2.79758
	This table contains the raw edge weights w = |G(post)-G(pre)|. It also contains the weights as scaled for plotting, computed using the function @(weights)(19.*(weights(:)-minWeight)./(maxWeight-minWeight))+1.
	RELATIVE TOTAL EDGE CHANGE
	Relative total edge weight change
	1
	Total network increase or decrease in edge weight normalized relative to total significant absolute edge weight change, defined as e = (|sum(edgeWeights>0)| - |sum(edgeWeights<0)|) / (|sum(edgeWeights>0)| + |sum(edgeWeights<0)|).
	PARTICIPANT 2, GAMMA
	ADJACENCY MATRIX
		To (Region)
		HG	STG	IFG p. op	IFG p. tri
From (Region)	HG	0	0.00678955	0	0
	STG	0	0	0	0.000858647
	IFG p. op	0	0	0	-0.00409328
	IFG p. tri	0	0	0	0
	This table contains the raw adjacency data for the graph, used in the computation of node and edge metrics.
	NODE SIZES
		Region
		HG	STG	IFG p. op	IFG p. tri
Metric	Raw weight	0.00678955	0.00764819	-0.00409328	-0.00323463
	Weight scaled for plotting (MarkerSize)	44.3866	50	26.7598	21.1464
	This table contains the raw node metric weights w = inflow+outflow. It also contains the weights as scaled for plotting, computed using the function @(weights)eps+50*abs(weights)/max(abs(weights)).
	EDGE WEIGHTS
		Metric
		Raw weight	Weight scaled for plotting (LineWidth)
From -> To (Region)	HG --> STG	0.00678955	4.65517
	STG --> IFG p. tri	0.000858647	1.46225
	IFG p. op --> IFG p. tri	0.00409328	3.20362
	This table contains the raw edge weights w = |G(post)-G(pre)|. It also contains the weights as scaled for plotting, computed using the function @(weights)(19.*(weights(:)-minWeight)./(maxWeight-minWeight))+1.
	RELATIVE TOTAL EDGE CHANGE
	Relative total edge weight change
	0.302766
	Total network increase or decrease in edge weight normalized relative to total significant absolute edge weight change, defined as e = (|sum(edgeWeights>0)| - |sum(edgeWeights<0)|) / (|sum(edgeWeights>0)| + |sum(edgeWeights<0)|).
