# Supplementary material for: Immediate neural impact and incomplete compensation after semantic hub disconnection
Source: Nat Commun. 2023 Oct 7;14:6264. doi: 10.1038/s41467-023-42088-7 (PMC10560235; doi:10.1038/s41467-023-42088-7)
Supplement: Supplementary file 4 — Source Data [file 41467_2023_42088_MOESM4_ESM.zip › SuppFig1_sourcedata.xlsx]

## Sheet: Sheet1
Behavioral results -/b/ bias
PARTICIPANT 1	PRE-disconnection B bias				POST-disconnection B bias
		Mean	Standard error of mean			Mean	Standard error of mean
	VOT0	0	0		VOT0	0	0
	VOT8	0	0		VOT8	0.0238095	0.0238095
	VOT16	0	0		VOT16	0.0238095	0.0238095
	VOT24	0	0		VOT24	0	0
	VOT32	0	0		VOT32	0.0238095	0.0238095
	VOT40	0.05	0.05		VOT40	0.119048	0.050576
PARTICIPANT 2	PRE-disconnection B bias				POST-disconnection B bias
		Mean	Standard error of mean			Mean	Standard error of mean
	VOT0	0	0		VOT0	0	0
	VOT8	0	0		VOT8	0	0
	VOT16	0	0		VOT16	0	0
	VOT24	0	0		VOT24	0	0
	VOT32	0.0238095	0.0238095		VOT32	0	0
	VOT40	0.0238095	0.0238095		VOT40	0.0344828	0.0339032
Control subjects		s03	s04	s05	s06	s08	s09	s10	s11	s12	s15	s17	s19	s20	s21	s24	s26	s27	s29	s34	s35	AVERAGE
	VOT0	0	0.0238095	0	0	0	0	0	0	0	0	0	0	0	0	0	0	0	0.119048	0.0238095	0	0
	VOT8	0.0238095	0	0.0238095	0	0	0	0	0	0.0238095	0	0	0	0.0714286	0	0	0	0	0.119048	0.047619	0	0.00595238
	VOT16	0.119048	0.0238095	0.166667	0.119048	0.0952381	0.214286	0.0714286	0.047619	0.47619	0.452381	0.0952381	0	0.404762	0.0714286	0.0714286	0.0714286	0.0714286	0.5	0.714286	0.333333	0.10119
	VOT24	0.380952	0.142857	0.380952	0.380952	0.547619	0.666667	0.261905	0.285714	0.714286	0.904762	0.5	0.261905	0.714286	0.357143	0.142857	0.857143	0.428571	0.785714	0.833333	0.761905	0.321429
	VOT32	0.809524	0.690476	0.833333	0.595238	0.809524	0.904762	0.761905	0.738095	0.904762	0.928571	0.904762	0.595238	0.97619	0.880952	0.761905	0.97619	0.785714	0.952381	0.952381	0.97619	0.815476
	VOT40	0.952381	0.904762	0.928571	0.642857	1	0.952381	0.97619	0.904762	0.97619	1	0.97619	0.857143	1	0.928571	0.952381	1	0.928571	1	1	0.97619	0.958333
