# Supplementary material for: Immediate neural impact and incomplete compensation after semantic hub disconnection
Source: Nat Commun. 2023 Oct 7;14:6264. doi: 10.1038/s41467-023-42088-7 (PMC10560235; doi:10.1038/s41467-023-42088-7)
Supplement: Supplementary file 4 — Source Data [file 41467_2023_42088_MOESM4_ESM.zip › SuppFig3_sourcedata.xlsx]

## Sheet: Figure 3A
	Brain region	Proportion remaining
Participant 1	TP	1.64942
	STG	81.021
	MTG	86.7285
	IT	92.9017
	Fusiform	88.3019
	Entorhinal	26.1245
	Amygdala	54.1144
	Parahippocampal	92.2581
	Hippocampus	49.79
Participant 2	TP	57.8515

## Sheet: Figure 3C
Images plotted on the MNI ICBM152 nonlinear asymmetric gray matter template, rendered semi-transparent by custom code.
	PARTICIPANT 1 OBSERVED
	ADJACENCY MATRIX
		To (Region)
		l.thalamus_proper	l.caudate	l.putamen	l.pallidum	l.hippocampus	l.amygdala	l.accumbens_area	r.thalamus_proper	r.caudate	r.putamen	r.pallidum	r.hippocampus	r.amygdala	r.accumbens_area	l.bankssts	l.caudalanteriorcingulate	l.caudalmiddlefrontal	l.cuneus	l.entorhinal	l.fusiform	l.inferiorparietal	l.inferiortemporal	l.isthmuscingulate	l.lateraloccipital	l.lateralorbitofrontal	l.lingual	l.medialorbitofrontal	l.middletemporal	l.parahippocampal	l.paracentral	l.parsopercularis	l.parsorbitalis	l.parstriangularis	l.pericalcarine	l.postcentral	l.posteriorcingulate	l.precentral	l.precuneus	l.rostralanteriorcingulate	l.rostralmiddlefrontal	l.superiorfrontal	l.superiorparietal	l.superiortemporal	l.supramarginal	l.frontalpole	l.temporalpole	l.transversetemporal	l.insula
From (Region)	l.thalamus_proper	0	0	0	0	864	208	0	0	0	0	0	0	0	0	0	0	0	0	618	1	0	0	1	0	324	0	9	0	102	0	0	0	0	0	0	0	0	0	0	0	0	0	97	0	0	6951	0	1190
	l.caudate	0	0	0	0	851	102	0	0	0	0	0	0	0	0	0	0	0	0	254	0	0	0	0	0	130	0	2	0	0	0	0	0	0	0	0	0	0	0	0	0	0	0	36	0	0	848	0	74
	l.putamen	0	0	0	0	0	0	0	0	0	0	0	0	0	0	0	0	0	0	0	1	0	1	0	0	0	0	0	0	0	0	0	0	0	0	0	0	0	0	0	0	0	0	10	0	0	3	0	7
	l.pallidum	0	0	0	0	0	0	0	0	0	0	0	0	0	0	0	0	0	0	0	0	0	0	0	0	1	0	0	0	0	0	0	0	0	0	0	0	0	0	0	0	0	0	2	0	0	4	0	21
	l.hippocampus	864	851	0	0	0	771	0	3	3	0	68	0	0	0	0	0	0	230	14751	114	86	10	1741	300	1	738	62	0	1952	0	0	0	0	533	0	0	0	35	0	45	2	260	1	4	15	13374	0	70
	l.amygdala	208	102	0	0	771	0	0	0	0	0	0	0	0	0	0	0	0	1	49	0	6	0	8	42	3	0	2	0	4	0	0	0	0	9	0	0	0	0	0	17	2	0	63	0	0	2357	0	968
	l.accumbens_area	0	0	0	0	0	0	0	0	0	0	0	0	0	0	0	0	0	0	0	0	0	0	0	0	0	0	0	0	0	0	0	0	0	0	0	0	0	0	0	0	0	0	0	0	0	0	0	0
	r.thalamus_proper	0	0	0	0	3	0	0	0	0	0	0	0	0	0	0	0	0	0	1	0	0	0	0	0	0	0	0	0	0	0	0	0	0	0	0	0	0	0	0	0	0	0	0	0	0	4	0	5
	r.caudate	0	0	0	0	3	0	0	0	0	0	0	0	0	0	0	0	0	0	0	0	0	0	0	0	0	0	0	0	0	0	0	0	0	0	0	0	0	0	0	0	0	0	0	0	0	0	0	0
	r.putamen	0	0	0	0	0	0	0	0	0	0	0	0	0	0	0	0	0	0	0	0	2	0	0	0	0	0	0	0	0	0	0	0	0	0	0	0	0	0	0	0	0	0	0	0	0	0	0	2
	r.pallidum	0	0	0	0	68	0	0	0	0	0	0	0	0	0	0	0	0	0	22	0	0	0	0	0	0	0	0	0	0	0	0	0	0	0	0	0	0	0	0	0	0	0	0	0	0	47	0	0
	r.hippocampus	0	0	0	0	0	0	0	0	0	0	0	0	0	0	0	0	0	0	0	0	0	0	0	0	0	0	0	0	0	0	0	0	0	0	0	0	0	0	0	0	0	0	0	0	0	0	0	0
	r.amygdala	0	0	0	0	0	0	0	0	0	0	0	0	0	0	0	0	0	0	0	0	0	0	0	0	0	0	0	0	0	0	0	0	0	0	0	0	0	0	0	0	0	0	0	0	0	0	0	0
	r.accumbens_area	0	0	0	0	0	0	0	0	0	0	0	0	0	0	0	0	0	0	0	0	0	0	0	0	0	0	0	0	0	0	0	0	0	0	0	0	0	0	0	0	0	0	0	0	0	0	0	0
	l.bankssts	0	0	0	0	0	0	0	0	0	0	0	0	0	0	0	0	0	0	0	0	0	0	0	0	0	0	0	0	0	0	0	0	0	0	0	0	0	0	0	0	0	0	206	0	0	0	0	0
	l.caudalanteriorcingulate	0	0	0	0	0	0	0	0	0	0	0	0	0	0	0	0	0	0	0	0	0	0	0	0	0	0	0	0	0	0	0	0	0	0	0	0	0	0	0	0	0	0	0	0	0	0	0	0
	l.caudalmiddlefrontal	0	0	0	0	0	0	0	0	0	0	0	0	0	0	0	0	0	0	0	0	0	0	0	0	1	0	0	0	0	0	0	0	0	0	0	0	0	0	0	0	0	0	0	0	0	0	0	0
	l.cuneus	0	0	0	0	230	1	0	0	0	0	0	0	0	0	0	0	0	0	1139	8	0	0	0	0	0	0	0	0	1	0	0	0	0	0	0	0	0	0	0	0	0	0	0	0	0	58	0	2
	l.entorhinal	618	254	0	0	14751	49	0	1	0	0	22	0	0	0	0	0	0	1139	0	2827	204	5	7333	764	9	2302	3	0	14559	0	0	0	0	1724	0	0	0	414	0	3	0	4	0	0	0	7360	0	1007
	l.fusiform	1	0	1	0	114	0	0	0	0	0	0	0	0	0	0	0	0	8	2827	0	3	10380	85	45	15	38	0	27	4499	0	19	0	0	7	0	0	786	0	0	0	0	0	1715	0	0	30307	0	34
	l.inferiorparietal	0	0	0	0	86	6	0	0	0	2	0	0	0	0	0	0	0	0	204	3	0	0	0	0	451	0	4	907	0	0	0	1	0	0	0	0	0	0	0	0	0	0	7337	0	0	3875	0	633
	l.inferiortemporal	0	0	1	0	10	0	0	0	0	0	0	0	0	0	0	0	0	0	5	10380	0	0	0	0	0	0	0	5766	0	0	1	0	0	0	0	0	136	0	0	0	0	0	1174	9	0	9250	0	0
	l.isthmuscingulate	1	0	0	0	1741	8	0	0	0	0	0	0	0	0	0	0	0	0	7333	85	0	0	0	2	0	0	0	0	59	0	0	0	0	0	0	0	0	0	0	0	0	0	0	0	0	229	0	0
	l.lateraloccipital	0	0	0	0	300	42	0	0	0	0	0	0	0	0	0	0	0	0	764	45	0	0	2	0	942	0	3	547	39	0	0	37	0	0	0	0	0	0	0	0	0	0	7224	0	0	1835	0	907
	l.lateralorbitofrontal	324	130	0	1	1	3	0	0	0	0	0	0	0	0	0	0	1	0	9	15	451	0	0	942	0	0	0	0	0	0	0	0	0	0	0	0	0	0	0	0	0	62	122	0	0	5669	0	273
	l.lingual	0	0	0	0	738	0	0	0	0	0	0	0	0	0	0	0	0	0	2302	38	0	0	0	0	0	0	0	0	32	0	0	0	0	0	0	0	0	0	0	0	0	0	13	0	0	358	0	23
	l.medialorbitofrontal	9	2	0	0	62	2	0	0	0	0	0	0	0	0	0	0	0	0	3	0	4	0	0	3	0	0	0	0	0	0	0	0	0	0	0	0	0	0	0	0	0	5	1	0	0	9	0	11
	l.middletemporal	0	0	0	0	0	0	0	0	0	0	0	0	0	0	0	0	0	0	0	27	907	5766	0	547	0	0	0	0	0	0	7	0	0	0	0	0	449	0	0	0	0	0	2139	926	0	23	0	0
	l.parahippocampal	102	0	0	0	1952	4	0	0	0	0	0	0	0	0	0	0	0	1	14559	4499	0	0	59	39	0	32	0	0	0	0	0	0	0	47	0	0	0	1	0	0	0	0	11	0	0	13576	0	8
	l.paracentral	0	0	0	0	0	0	0	0	0	0	0	0	0	0	0	0	0	0	0	0	0	0	0	0	0	0	0	0	0	0	0	0	0	0	0	0	0	0	0	0	0	0	0	0	0	0	0	0
	l.parsopercularis	0	0	0	0	0	0	0	0	0	0	0	0	0	0	0	0	0	0	0	19	0	1	0	0	0	0	0	7	0	0	0	0	0	0	0	0	0	0	0	0	0	0	709	0	0	0	0	0
	l.parsorbitalis	0	0	0	0	0	0	0	0	0	0	0	0	0	0	0	0	0	0	0	0	1	0	0	37	0	0	0	0	0	0	0	0	0	0	0	0	0	0	0	0	0	0	0	0	0	51	0	0
	l.parstriangularis	0	0	0	0	0	0	0	0	0	0	0	0	0	0	0	0	0	0	0	0	0	0	0	0	0	0	0	0	0	0	0	0	0	0	0	0	0	0	0	0	0	0	0	0	0	0	0	0
	l.pericalcarine	0	0	0	0	533	9	0	0	0	0	0	0	0	0	0	0	0	0	1724	7	0	0	0	0	0	0	0	0	47	0	0	0	0	0	0	0	0	0	0	0	0	0	0	0	0	222	0	4
	l.postcentral	0	0	0	0	0	0	0	0	0	0	0	0	0	0	0	0	0	0	0	0	0	0	0	0	0	0	0	0	0	0	0	0	0	0	0	0	0	0	0	0	0	0	0	0	0	0	0	0
	l.posteriorcingulate	0	0	0	0	0	0	0	0	0	0	0	0	0	0	0	0	0	0	0	0	0	0	0	0	0	0	0	0	0	0	0	0	0	0	0	0	0	0	0	0	0	0	0	0	0	0	0	0
	l.precentral	0	0	0	0	0	0	0	0	0	0	0	0	0	0	0	0	0	0	0	786	0	136	0	0	0	0	0	449	0	0	0	0	0	0	0	0	0	0	0	0	0	0	456	0	0	189	0	0
	l.precuneus	0	0	0	0	35	0	0	0	0	0	0	0	0	0	0	0	0	0	414	0	0	0	0	0	0	0	0	0	1	0	0	0	0	0	0	0	0	0	0	0	0	0	0	0	0	81	0	0
	l.rostralanteriorcingulate	0	0	0	0	0	0	0	0	0	0	0	0	0	0	0	0	0	0	0	0	0	0	0	0	0	0	0	0	0	0	0	0	0	0	0	0	0	0	0	0	0	0	0	0	0	0	0	0
	l.rostralmiddlefrontal	0	0	0	0	45	17	0	0	0	0	0	0	0	0	0	0	0	0	3	0	0	0	0	0	0	0	0	0	0	0	0	0	0	0	0	0	0	0	0	0	0	0	0	0	0	4	0	14
	l.superiorfrontal	0	0	0	0	2	2	0	0	0	0	0	0	0	0	0	0	0	0	0	0	0	0	0	0	0	0	0	0	0	0	0	0	0	0	0	0	0	0	0	0	0	0	0	0	0	0	0	4
	l.superiorparietal	0	0	0	0	260	0	0	0	0	0	0	0	0	0	0	0	0	0	4	0	0	0	0	0	62	0	5	0	0	0	0	0	0	0	0	0	0	0	0	0	0	0	62	0	0	6	0	45
	l.superiortemporal	97	36	10	2	1	63	0	0	0	0	0	0	0	0	206	0	0	0	0	1715	7337	1174	0	7224	122	13	1	2139	11	0	709	0	0	0	0	0	456	0	0	0	0	62	0	15	0	78	0	4185
	l.supramarginal	0	0	0	0	4	0	0	0	0	0	0	0	0	0	0	0	0	0	0	0	0	9	0	0	0	0	0	926	0	0	0	0	0	0	0	0	0	0	0	0	0	0	15	0	0	123	0	0
	l.frontalpole	0	0	0	0	15	0	0	0	0	0	0	0	0	0	0	0	0	0	0	0	0	0	0	0	0	0	0	0	0	0	0	0	0	0	0	0	0	0	0	0	0	0	0	0	0	0	0	0
	l.temporalpole	6951	848	3	4	13374	2357	0	4	0	0	47	0	0	0	0	0	0	58	7360	30307	3875	9250	229	1835	5669	358	9	23	13576	0	0	51	0	222	0	0	189	81	0	4	0	6	78	123	0	0	0	11811
	l.transversetemporal	0	0	0	0	0	0	0	0	0	0	0	0	0	0	0	0	0	0	0	0	0	0	0	0	0	0	0	0	0	0	0	0	0	0	0	0	0	0	0	0	0	0	0	0	0	0	0	0
	l.insula	1190	74	7	21	70	968	0	5	0	2	0	0	0	0	0	0	0	2	1007	34	633	0	0	907	273	23	11	0	8	0	0	0	0	4	0	0	0	0	0	14	4	45	4185	0	0	11811	0	0
	r.bankssts	0	0	0	0	0	0	0	0	0	0	0	0	0	0	0	0	0	0	0	0	0	0	0	0	0	0	0	0	0	0	0	0	0	0	0	0	0	0	0	0	0	0	0	0	0	0	0	0
	r.caudalanteriorcingulate	0	0	0	0	0	0	0	0	0	0	0	0	0	0	0	0	0	0	0	0	0	0	0	0	0	0	0	0	0	0	0	0	0	0	0	0	0	0	0	0	0	0	0	0	0	0	0	0
	r.caudalmiddlefrontal	0	0	0	0	0	0	0	0	0	0	0	0	0	0	0	0	0	0	0	0	0	0	0	0	0	0	0	0	0	0	0	0	0	0	0	0	0	0	0	0	0	0	0	0	0	0	0	0
	r.cuneus	0	0	0	0	0	0	0	0	0	0	0	0	0	0	0	0	0	0	0	0	0	0	0	0	0	0	0	0	0	0	0	0	0	0	0	0	0	0	0	0	0	0	0	0	0	0	0	0
	r.entorhinal	0	0	0	0	0	0	0	0	0	0	0	0	0	0	0	0	0	0	0	0	0	0	0	0	0	0	0	0	0	0	0	0	0	0	0	0	0	0	0	0	0	0	0	0	0	0	0	0
	r.fusiform	0	0	0	0	0	0	0	0	0	0	0	0	0	0	0	0	0	0	0	0	0	0	0	0	0	0	0	0	0	0	0	0	0	0	0	0	0	0	0	0	0	0	0	0	0	0	0	0
	r.inferiorparietal	0	0	0	0	0	0	0	0	0	0	0	0	0	0	0	0	0	0	0	0	0	0	0	0	0	0	0	0	0	0	0	0	0	0	0	0	0	0	0	0	0	0	0	0	0	0	0	0
	r.inferiortemporal	0	0	0	0	0	0	0	0	0	0	0	0	0	0	0	0	0	0	0	0	0	0	0	0	0	0	0	0	0	0	0	0	0	0	0	0	0	0	0	0	0	0	0	0	0	0	0	0
	r.isthmuscingulate	0	0	0	0	0	0	0	0	0	0	0	0	0	0	0	0	0	0	0	0	0	0	0	0	0	0	0	0	0	0	0	0	0	0	0	0	0	0	0	0	0	0	0	0	0	0	0	0
	r.lateraloccipital	0	0	0	0	0	0	0	0	0	0	0	0	0	0	0	0	0	0	0	0	0	0	0	0	0	0	0	0	0	0	0	0	0	0	0	0	0	0	0	0	0	0	0	0	0	0	0	0
	r.lateralorbitofrontal	0	0	0	0	0	0	0	0	0	0	0	0	0	0	0	0	0	0	0	0	0	0	0	0	0	0	0	0	0	0	0	0	0	0	0	0	0	0	0	0	0	0	0	0	0	0	0	0
	r.lingual	0	0	0	0	0	0	0	0	0	0	0	0	0	0	0	0	0	0	0	0	0	0	0	0	0	0	0	0	0	0	0	0	0	0	0	0	0	0	0	0	0	0	0	0	0	0	0	0
	r.medialorbitofrontal	0	0	0	0	0	0	0	0	0	0	0	0	0	0	0	0	0	0	0	0	0	0	0	0	0	0	0	0	0	0	0	0	0	0	0	0	0	0	0	0	0	0	0	0	0	0	0	0
	r.middletemporal	0	0	0	0	0	0	0	0	0	0	0	0	0	0	0	0	0	0	0	0	0	0	0	0	0	0	0	0	0	0	0	0	0	0	0	0	0	0	0	0	0	0	0	0	0	0	0	0
	r.parahippocampal	0	0	0	0	0	0	0	0	0	0	0	0	0	0	0	0	0	0	0	0	0	0	0	0	0	0	0	0	0	0	0	0	0	0	0	0	0	0	0	0	0	0	0	0	0	0	0	0
	r.paracentral	0	0	0	0	0	0	0	0	0	0	0	0	0	0	0	0	0	0	0	0	0	0	0	0	0	0	0	0	0	0	0	0	0	0	0	0	0	0	0	0	0	0	0	0	0	0	0	0
	r.parsopercularis	0	0	0	0	0	0	0	0	0	0	0	0	0	0	0	0	0	0	0	0	0	0	0	0	0	0	0	0	0	0	0	0	0	0	0	0	0	0	0	0	0	0	0	0	0	0	0	0
	r.parsorbitalis	0	0	0	0	0	0	0	0	0	0	0	0	0	0	0	0	0	0	0	0	0	0	0	0	0	0	0	0	0	0	0	0	0	0	0	0	0	0	0	0	0	0	0	0	0	0	0	0
	r.parstriangularis	0	0	0	0	0	0	0	0	0	0	0	0	0	0	0	0	0	0	0	0	0	0	0	0	0	0	0	0	0	0	0	0	0	0	0	0	0	0	0	0	0	0	0	0	0	0	0	0
	r.pericalcarine	0	0	0	0	0	0	0	0	0	0	0	0	0	0	0	0	0	0	0	0	0	0	0	0	0	0	0	0	0	0	0	0	0	0	0	0	0	0	0	0	0	0	0	0	0	0	0	0
	r.postcentral	0	0	0	0	0	0	0	0	0	0	0	0	0	0	0	0	0	0	0	0	0	0	0	0	0	0	0	0	0	0	0	0	0	0	0	0	0	0	0	0	0	0	0	0	0	0	0	0
	r.posteriorcingulate	0	0	0	0	0	0	0	0	0	0	0	0	0	0	0	0	0	0	0	0	0	0	0	0	0	0	0	0	0	0	0	0	0	0	0	0	0	0	0	0	0	0	0	0	0	0	0	0
	r.precentral	0	0	0	0	0	0	0	0	0	0	0	0	0	0	0	0	0	0	0	0	0	0	0	0	0	0	0	0	0	0	0	0	0	0	0	0	0	0	0	0	0	0	0	0	0	0	0	0
	r.precuneus	0	0	0	0	0	0	0	0	0	0	0	0	0	0	0	0	0	0	0	0	0	0	0	0	0	0	0	0	0	0	0	0	0	0	0	0	0	0	0	0	0	0	0	0	0	0	0	0
	r.rostralanteriorcingulate	0	0	0	0	0	0	0	0	0	0	0	0	0	0	0	0	0	0	0	0	0	0	0	0	0	0	0	0	0	0	0	0	0	0	0	0	0	0	0	0	0	0	0	0	0	0	0	0
	r.rostralmiddlefrontal	0	0	0	0	0	0	0	0	0	0	0	0	0	0	0	0	0	0	0	0	0	0	0	0	0	0	0	0	0	0	0	0	0	0	0	0	0	0	0	0	0	0	0	0	0	0	0	0
	r.superiorfrontal	0	0	0	0	0	0	0	0	0	0	0	0	0	0	0	0	0	0	0	0	0	0	0	0	0	0	0	0	0	0	0	0	0	0	0	0	0	0	0	0	0	0	0	0	0	0	0	0
	r.superiorparietal	0	0	0	0	0	0	0	0	0	0	0	0	0	0	0	0	0	0	0	0	0	0	0	0	0	0	0	0	0	0	0	0	0	0	0	0	0	0	0	0	0	0	0	0	0	0	0	0
	r.superiortemporal	0	0	0	0	0	0	0	0	0	0	0	0	0	0	0	0	0	0	0	0	0	0	0	0	0	0	0	0	0	0	0	0	0	0	0	0	0	0	0	0	0	0	0	0	0	0	0	0
	r.supramarginal	0	0	0	0	0	0	0	0	0	0	0	0	0	0	0	0	0	0	0	0	0	0	0	0	0	0	0	0	0	0	0	0	0	0	0	0	0	0	0	0	0	0	0	0	0	0	0	0
	r.frontalpole	0	0	0	0	0	0	0	0	0	0	0	0	0	0	0	0	0	0	0	0	0	0	0	0	0	0	0	0	0	0	0	0	0	0	0	0	0	0	0	0	0	0	0	0	0	0	0	0
	r.temporalpole	0	0	0	0	0	0	0	0	0	0	0	0	0	0	0	0	0	0	0	0	0	0	0	0	0	0	0	0	0	0	0	0	0	0	0	0	0	0	0	0	0	0	0	0	0	0	0	0
	r.transversetemporal	0	0	0	0	0	0	0	0	0	0	0	0	0	0	0	0	0	0	0	0	0	0	0	0	0	0	0	0	0	0	0	0	0	0	0	0	0	0	0	0	0	0	0	0	0	0	0	0
	r.insula	0	0	0	0	0	0	0	0	0	0	0	0	0	0	0	0	0	0	0	0	0	0	0	0	0	0	0	0	0	0	0	0	0	0	0	0	0	0	0	0	0	0	0	0	0	0	0	0
	This table contains the raw adjacency data for the graph, used in the computation of node and edge metrics.
	NODE SIZES
		Metric
		Raw weight	Weight scaled for plotting (MarkerSize)
Region	l.thalamus_proper	-5	8.62069
	l.caudate	-3	5.17241
	l.putamen	-1	1.72414
	l.pallidum	-1	1.72414
	l.hippocampus	-9	15.5172
	l.amygdala	-3	5.17241
	l.accumbens_area	0	2.22045e-16
	r.thalamus_proper	-3	5.17241
	r.caudate	-1	1.72414
	r.putamen	-1	1.72414
	r.pallidum	-3	5.17241
	r.hippocampus	0	2.22045e-16
	r.amygdala	0	2.22045e-16
	r.accumbens_area	0	2.22045e-16
	l.bankssts	0	2.22045e-16
	l.caudalanteriorcingulate	0	2.22045e-16
	l.caudalmiddlefrontal	0	2.22045e-16
	l.cuneus	-3	5.17241
	l.entorhinal	-18	31.0345
	l.fusiform	-7	12.069
	l.inferiorparietal	-2	3.44828
	l.inferiortemporal	-1	1.72414
	l.isthmuscingulate	-2	3.44828
	l.lateraloccipital	-1	1.72414
	l.lateralorbitofrontal	-4	6.89655
	l.lingual	-4	6.89655
	l.medialorbitofrontal	-2	3.44828
	l.middletemporal	-2	3.44828
	l.parahippocampal	-4	6.89655
	l.paracentral	0	2.22045e-16
	l.parsopercularis	0	2.22045e-16
	l.parsorbitalis	-1	1.72414
	l.parstriangularis	0	2.22045e-16
	l.pericalcarine	-3	5.17241
	l.postcentral	0	2.22045e-16
	l.posteriorcingulate	0	2.22045e-16
	l.precentral	-1	1.72414
	l.precuneus	-2	3.44828
	l.rostralanteriorcingulate	0	2.22045e-16
	l.rostralmiddlefrontal	-2	3.44828
	l.superiorfrontal	0	2.22045e-16
	l.superiorparietal	-2	3.44828
	l.superiortemporal	-8	13.7931
	l.supramarginal	-2	3.44828
	l.frontalpole	0	2.22045e-16
	l.temporalpole	-29	50
	l.transversetemporal	0	2.22045e-16
	l.insula	-10	17.2414
	r.bankssts	0	2.22045e-16
	r.caudalanteriorcingulate	0	2.22045e-16
	r.caudalmiddlefrontal	0	2.22045e-16
	r.cuneus	0	2.22045e-16
	r.entorhinal	0	2.22045e-16
	r.fusiform	0	2.22045e-16
	r.inferiorparietal	0	2.22045e-16
	r.inferiortemporal	0	2.22045e-16
	r.isthmuscingulate	0	2.22045e-16
	r.lateraloccipital	0	2.22045e-16
	r.lateralorbitofrontal	0	2.22045e-16
	r.lingual	0	2.22045e-16
	r.medialorbitofrontal	0	2.22045e-16
	r.middletemporal	0	2.22045e-16
	r.parahippocampal	0	2.22045e-16
	r.paracentral	0	2.22045e-16
	r.parsopercularis	0	2.22045e-16
	r.parsorbitalis	0	2.22045e-16
	r.parstriangularis	0	2.22045e-16
	r.pericalcarine	0	2.22045e-16
	r.postcentral	0	2.22045e-16
	r.posteriorcingulate	0	2.22045e-16
	r.precentral	0	2.22045e-16
	r.precuneus	0	2.22045e-16
	r.rostralanteriorcingulate	0	2.22045e-16
	r.rostralmiddlefrontal	0	2.22045e-16
	r.superiorfrontal	0	2.22045e-16
	r.superiorparietal	0	2.22045e-16
	r.superiortemporal	0	2.22045e-16
	r.supramarginal	0	2.22045e-16
	r.frontalpole	0	2.22045e-16
	r.temporalpole	0	2.22045e-16
	r.transversetemporal	0	2.22045e-16
	r.insula	0	2.22045e-16
	This table contains the raw node metric weights dW = betweenness_centrality(post) - betweenness_centrality(pre);. It also contains the weights as scaled for plotting, computed using the function @(dW)eps+50*abs(dW)/max(abs(dW)).
	EDGE WEIGHTS
		Metric
		Raw weight	Weight scaled for plotting (LineWidth)
From -> To (Region)	l.thalamus_proper --> l.hippocampus	864	0.285083
	l.thalamus_proper --> l.amygdala	208	0.068631
	l.thalamus_proper --> l.entorhinal	618	0.203913
	l.thalamus_proper --> l.fusiform	1	0.000329957
	l.thalamus_proper --> l.isthmuscingulate	1	0.000329957
	l.thalamus_proper --> l.lateralorbitofrontal	324	0.106906
	l.thalamus_proper --> l.medialorbitofrontal	9	0.00296961
	l.thalamus_proper --> l.parahippocampal	102	0.0336556
	l.thalamus_proper --> l.superiortemporal	97	0.0320058
	l.thalamus_proper --> l.temporalpole	6951	2.29353
	l.thalamus_proper --> l.insula	1190	0.392649
	l.caudate --> l.hippocampus	851	0.280793
	l.caudate --> l.amygdala	102	0.0336556
	l.caudate --> l.entorhinal	254	0.083809
	l.caudate --> l.lateralorbitofrontal	130	0.0428944
	l.caudate --> l.medialorbitofrontal	2	0.000659914
	l.caudate --> l.superiortemporal	36	0.0118784
	l.caudate --> l.temporalpole	848	0.279803
	l.caudate --> l.insula	74	0.0244168
	l.putamen --> l.fusiform	1	0.000329957
	l.putamen --> l.inferiortemporal	1	0.000329957
	l.putamen --> l.superiortemporal	10	0.00329957
	l.putamen --> l.temporalpole	3	0.00098987
	l.putamen --> l.insula	7	0.0023097
	l.pallidum --> l.lateralorbitofrontal	1	0.000329957
	l.pallidum --> l.superiortemporal	2	0.000659914
	l.pallidum --> l.temporalpole	4	0.00131983
	l.pallidum --> l.insula	21	0.00692909
	l.hippocampus --> l.amygdala	771	0.254397
	l.hippocampus --> r.thalamus_proper	3	0.00098987
	l.hippocampus --> r.caudate	3	0.00098987
	l.hippocampus --> r.pallidum	68	0.0224371
	l.hippocampus --> l.cuneus	230	0.0758901
	l.hippocampus --> l.entorhinal	14751	4.86719
	l.hippocampus --> l.fusiform	114	0.0376151
	l.hippocampus --> l.inferiorparietal	86	0.0283763
	l.hippocampus --> l.inferiortemporal	10	0.00329957
	l.hippocampus --> l.isthmuscingulate	1741	0.574455
	l.hippocampus --> l.lateraloccipital	300	0.098987
	l.hippocampus --> l.lateralorbitofrontal	1	0.000329957
	l.hippocampus --> l.lingual	738	0.243508
	l.hippocampus --> l.medialorbitofrontal	62	0.0204573
	l.hippocampus --> l.parahippocampal	1952	0.644076
	l.hippocampus --> l.pericalcarine	533	0.175867
	l.hippocampus --> l.precuneus	35	0.0115485
	l.hippocampus --> l.rostralmiddlefrontal	45	0.0148481
	l.hippocampus --> l.superiorfrontal	2	0.000659914
	l.hippocampus --> l.superiorparietal	260	0.0857888
	l.hippocampus --> l.superiortemporal	1	0.000329957
	l.hippocampus --> l.supramarginal	4	0.00131983
	l.hippocampus --> l.frontalpole	15	0.00494935
	l.hippocampus --> l.temporalpole	13374	4.41284
	l.hippocampus --> l.insula	70	0.023097
	l.amygdala --> l.cuneus	1	0.000329957
	l.amygdala --> l.entorhinal	49	0.0161679
	l.amygdala --> l.inferiorparietal	6	0.00197974
	l.amygdala --> l.isthmuscingulate	8	0.00263965
	l.amygdala --> l.lateraloccipital	42	0.0138582
	l.amygdala --> l.lateralorbitofrontal	3	0.00098987
	l.amygdala --> l.medialorbitofrontal	2	0.000659914
	l.amygdala --> l.parahippocampal	4	0.00131983
	l.amygdala --> l.pericalcarine	9	0.00296961
	l.amygdala --> l.rostralmiddlefrontal	17	0.00560927
	l.amygdala --> l.superiorfrontal	2	0.000659914
	l.amygdala --> l.superiortemporal	63	0.0207873
	l.amygdala --> l.temporalpole	2357	0.777708
	l.amygdala --> l.insula	968	0.319398
	r.thalamus_proper --> l.entorhinal	1	0.000329957
	r.thalamus_proper --> l.temporalpole	4	0.00131983
	r.thalamus_proper --> l.insula	5	0.00164978
	r.putamen --> l.inferiorparietal	2	0.000659914
	r.putamen --> l.insula	2	0.000659914
	r.pallidum --> l.entorhinal	22	0.00725905
	r.pallidum --> l.temporalpole	47	0.015508
	l.bankssts --> l.superiortemporal	206	0.0679711
	l.caudalmiddlefrontal --> l.lateralorbitofrontal	1	0.000329957
	l.cuneus --> l.entorhinal	1139	0.375821
	l.cuneus --> l.fusiform	8	0.00263965
	l.cuneus --> l.parahippocampal	1	0.000329957
	l.cuneus --> l.temporalpole	58	0.0191375
	l.cuneus --> l.insula	2	0.000659914
	l.entorhinal --> l.fusiform	2827	0.932788
	l.entorhinal --> l.inferiorparietal	204	0.0673112
	l.entorhinal --> l.inferiortemporal	5	0.00164978
	l.entorhinal --> l.isthmuscingulate	7333	2.41957
	l.entorhinal --> l.lateraloccipital	764	0.252087
	l.entorhinal --> l.lateralorbitofrontal	9	0.00296961
	l.entorhinal --> l.lingual	2302	0.75956
	l.entorhinal --> l.medialorbitofrontal	3	0.00098987
	l.entorhinal --> l.parahippocampal	14559	4.80384
	l.entorhinal --> l.pericalcarine	1724	0.568845
	l.entorhinal --> l.precuneus	414	0.136602
	l.entorhinal --> l.rostralmiddlefrontal	3	0.00098987
	l.entorhinal --> l.superiorparietal	4	0.00131983
	l.entorhinal --> l.temporalpole	7360	2.42848
	l.entorhinal --> l.insula	1007	0.332266
	l.fusiform --> l.inferiorparietal	3	0.00098987
	l.fusiform --> l.inferiortemporal	10380	3.42495
	l.fusiform --> l.isthmuscingulate	85	0.0280463
	l.fusiform --> l.lateraloccipital	45	0.0148481
	l.fusiform --> l.lateralorbitofrontal	15	0.00494935
	l.fusiform --> l.lingual	38	0.0125384
	l.fusiform --> l.middletemporal	27	0.00890883
	l.fusiform --> l.parahippocampal	4499	1.48448
	l.fusiform --> l.parsopercularis	19	0.00626918
	l.fusiform --> l.pericalcarine	7	0.0023097
	l.fusiform --> l.precentral	786	0.259346
	l.fusiform --> l.superiortemporal	1715	0.565876
	l.fusiform --> l.temporalpole	30307	10
	l.fusiform --> l.insula	34	0.0112185
	l.inferiorparietal --> l.lateralorbitofrontal	451	0.148811
	l.inferiorparietal --> l.medialorbitofrontal	4	0.00131983
	l.inferiorparietal --> l.middletemporal	907	0.299271
	l.inferiorparietal --> l.parsorbitalis	1	0.000329957
	l.inferiorparietal --> l.superiortemporal	7337	2.42089
	l.inferiorparietal --> l.temporalpole	3875	1.27858
	l.inferiorparietal --> l.insula	633	0.208863
	l.inferiortemporal --> l.middletemporal	5766	1.90253
	l.inferiortemporal --> l.parsopercularis	1	0.000329957
	l.inferiortemporal --> l.precentral	136	0.0448741
	l.inferiortemporal --> l.superiortemporal	1174	0.387369
	l.inferiortemporal --> l.supramarginal	9	0.00296961
	l.inferiortemporal --> l.temporalpole	9250	3.0521
	l.isthmuscingulate --> l.lateraloccipital	2	0.000659914
	l.isthmuscingulate --> l.parahippocampal	59	0.0194674
	l.isthmuscingulate --> l.temporalpole	229	0.0755601
	l.lateraloccipital --> l.lateralorbitofrontal	942	0.310819
	l.lateraloccipital --> l.medialorbitofrontal	3	0.00098987
	l.lateraloccipital --> l.middletemporal	547	0.180486
	l.lateraloccipital --> l.parahippocampal	39	0.0128683
	l.lateraloccipital --> l.parsorbitalis	37	0.0122084
	l.lateraloccipital --> l.superiortemporal	7224	2.38361
	l.lateraloccipital --> l.temporalpole	1835	0.605471
	l.lateraloccipital --> l.insula	907	0.299271
	l.lateralorbitofrontal --> l.superiorparietal	62	0.0204573
	l.lateralorbitofrontal --> l.superiortemporal	122	0.0402547
	l.lateralorbitofrontal --> l.temporalpole	5669	1.87052
	l.lateralorbitofrontal --> l.insula	273	0.0900782
	l.lingual --> l.parahippocampal	32	0.0105586
	l.lingual --> l.superiortemporal	13	0.00428944
	l.lingual --> l.temporalpole	358	0.118125
	l.lingual --> l.insula	23	0.00758901
	l.medialorbitofrontal --> l.superiorparietal	5	0.00164978
	l.medialorbitofrontal --> l.superiortemporal	1	0.000329957
	l.medialorbitofrontal --> l.temporalpole	9	0.00296961
	l.medialorbitofrontal --> l.insula	11	0.00362952
	l.middletemporal --> l.parsopercularis	7	0.0023097
	l.middletemporal --> l.precentral	449	0.148151
	l.middletemporal --> l.superiortemporal	2139	0.705778
	l.middletemporal --> l.supramarginal	926	0.30554
	l.middletemporal --> l.temporalpole	23	0.00758901
	l.parahippocampal --> l.pericalcarine	47	0.015508
	l.parahippocampal --> l.precuneus	1	0.000329957
	l.parahippocampal --> l.superiortemporal	11	0.00362952
	l.parahippocampal --> l.temporalpole	13576	4.47949
	l.parahippocampal --> l.insula	8	0.00263965
	l.parsopercularis --> l.superiortemporal	709	0.233939
	l.parsorbitalis --> l.temporalpole	51	0.0168278
	l.pericalcarine --> l.temporalpole	222	0.0732504
	l.pericalcarine --> l.insula	4	0.00131983
	l.precentral --> l.superiortemporal	456	0.15046
	l.precentral --> l.temporalpole	189	0.0623618
	l.precuneus --> l.temporalpole	81	0.0267265
	l.rostralmiddlefrontal --> l.temporalpole	4	0.00131983
	l.rostralmiddlefrontal --> l.insula	14	0.00461939
	l.superiorfrontal --> l.insula	4	0.00131983
	l.superiorparietal --> l.superiortemporal	62	0.0204573
	l.superiorparietal --> l.temporalpole	6	0.00197974
	l.superiorparietal --> l.insula	45	0.0148481
	l.superiortemporal --> l.supramarginal	15	0.00494935
	l.superiortemporal --> l.temporalpole	78	0.0257366
	l.superiortemporal --> l.insula	4185	1.38087
	l.supramarginal --> l.temporalpole	123	0.0405847
	l.temporalpole --> l.insula	11811	3.89712
	This table contains the raw edge weights dW = | post_connectivity - pre_connectivity |. It also contains the weights as scaled for plotting, computed using the function @(dW)10*dW/max(dW).
	ROI COORDINATES
		Coordinate
		ROI X	ROI Y	ROI Z
Region	l.thalamus_proper	-11.0834	-14.884	9.10815
	l.caudate	-11.6611	11.2345	12.7375
	l.putamen	-23.7606	4.30305	2.10387
	l.pallidum	-17.9834	-0.672308	0.915736
	l.hippocampus	-23.9003	-19.848	-11.4303
	l.amygdala	-21.3053	-1.14175	-17.8592
	l.accumbens_area	-6.99061	14.723	-5.30399
	r.thalamus_proper	13.8841	-14.9504	9.13767
	r.caudate	16.3793	11.4129	12.3431
	r.putamen	28.1716	4.2693	2.19169
	r.pallidum	22.28	-1.62283	1.52818
	r.hippocampus	28.8067	-19.5743	-11.6411
	r.amygdala	25.7426	-1.80898	-17.3546
	r.accumbens_area	12.5839	15.6284	-5.24431
	l.bankssts	-51.525	-39.3451	10.1098
	l.caudalanteriorcingulate	-2.53216	22.6916	30.7056
	l.caudalmiddlefrontal	-34.0843	15.7094	50.0281
	l.cuneus	-4.9464	-77.1437	21.9729
	l.entorhinal	-21.1928	-3.19332	-30.7323
	l.fusiform	-32.7819	-39.3155	-20.7168
	l.inferiorparietal	-41.1778	-66.1975	34.5891
	l.inferiortemporal	-49.8827	-30.3149	-22.3672
	l.isthmuscingulate	-4.82928	-42.7228	22.3188
	l.lateraloccipital	-30.7422	-84.8459	3.34445
	l.lateralorbitofrontal	-22.4617	35.1326	-15.9257
	l.lingual	-11.1102	-65.7486	-2.49127
	l.medialorbitofrontal	-2.44785	41.4292	-16.1764
	l.middletemporal	-55.9071	-20.2207	-12.4513
	l.parahippocampal	-21.1485	-26.7598	-16.8993
	l.paracentral	-4.36664	-26.6668	62.2649
	l.parsopercularis	-46.5769	20.3397	15.9381
	l.parsorbitalis	-40.6994	43.9442	-11.5919
	l.parstriangularis	-45.6956	35.6718	2.56997
	l.pericalcarine	-9.82889	-77.5659	8.94827
	l.postcentral	-44.5776	-18.2703	44.9977
	l.posteriorcingulate	-2.94217	-16.2046	41.4236
	l.precentral	-40.4243	-4.15501	45.1439
	l.precuneus	-6.83231	-55.8816	40.878
	l.rostralanteriorcingulate	-3.25521	40.689	5.33715
	l.rostralmiddlefrontal	-31.4314	50.4209	18.8898
	l.superiorfrontal	-8.94902	31.8515	45.8012
	l.superiorparietal	-20.9455	-62.6559	53.0282
	l.superiortemporal	-51.2735	-5.20459	-3.60648
	l.supramarginal	-53.1637	-34.1459	37.2075
	l.frontalpole	-4.29316	69.6997	-9.55465
	l.temporalpole	-24.4948	15.6757	-35.9581
	l.transversetemporal	-43.9168	-15.9912	9.91325
	l.insula	-35.0543	3.61465	2.63975
	r.bankssts	56.4603	-40.7744	10.8322
	r.caudalanteriorcingulate	7.17598	24.2969	28.798
	r.caudalmiddlefrontal	39.3179	14.8343	50.9166
	r.cuneus	9.32781	-77.7409	22.7137
	r.entorhinal	25.835	-2.10615	-31.5292
	r.fusiform	37.7356	-37.8191	-21.1843
	r.inferiorparietal	46.0944	-65.7602	34.2081
	r.inferiortemporal	54.5253	-29.8572	-22.8331
	r.isthmuscingulate	9.54161	-42.5726	22.7748
	r.lateraloccipital	35.2697	-85.1701	3.14358
	r.lateralorbitofrontal	26.8485	34.2958	-16.5297
	r.lingual	16.0544	-66.2654	-2.2648
	r.medialorbitofrontal	7.73885	40.9697	-14.9328
	r.middletemporal	61.0872	-20.6661	-12.4122
	r.parahippocampal	25.5916	-27.6667	-15.9031
	r.paracentral	9.57395	-22.927	61.3516
	r.parsopercularis	50.7789	18.4893	16.2547
	r.parsorbitalis	45.3822	44.1309	-11.2763
	r.parstriangularis	51.1374	34.9401	4.85828
	r.pericalcarine	13.9583	-78.165	9.08343
	r.postcentral	48.8187	-18.6564	47.0885
	r.posteriorcingulate	7.82599	-14.8497	41.1858
	r.precentral	45.1467	-4.32088	45.4561
	r.precuneus	11.8212	-55.6688	40.7254
	r.rostralanteriorcingulate	7.56499	39.9117	6.31142
	r.rostralmiddlefrontal	36.3043	49.9454	19.709
	r.superiorfrontal	14.0287	33.3504	45.4269
	r.superiorparietal	26.1793	-61.8876	54.4504
	r.superiortemporal	56.9802	-5.9251	-3.03401
	r.supramarginal	57.7137	-33.1648	35.6274
	r.frontalpole	10.0386	69.3789	-10.6748
	r.temporalpole	31.7286	17.4231	-34.9616
	r.transversetemporal	48.534	-16.8985	10.7597
	r.insula	39.8404	4.35118	1.84788
	This table contains the pre-disconnection coordinates of each region of interest (ROI).
	PARTICIPANT 1 SIMULATED
	ADJACENCY MATRIX
		To (Region)
		l.thalamus_proper	l.caudate	l.putamen	l.pallidum	l.hippocampus	l.amygdala	l.accumbens_area	r.thalamus_proper	r.caudate	r.putamen	r.pallidum	r.hippocampus	r.amygdala	r.accumbens_area	l.bankssts	l.caudalanteriorcingulate	l.caudalmiddlefrontal	l.cuneus	l.entorhinal	l.fusiform	l.inferiorparietal	l.inferiortemporal	l.isthmuscingulate	l.lateraloccipital	l.lateralorbitofrontal	l.lingual	l.medialorbitofrontal	l.middletemporal	l.parahippocampal	l.paracentral	l.parsopercularis	l.parsorbitalis	l.parstriangularis	l.pericalcarine	l.postcentral	l.posteriorcingulate	l.precentral	l.precuneus	l.rostralanteriorcingulate	l.rostralmiddlefrontal	l.superiorfrontal	l.superiorparietal	l.superiortemporal	l.supramarginal	l.frontalpole	l.temporalpole	l.transversetemporal	l.insula
From (Region)	l.thalamus_proper	0	0	0	0	0	0	0	0	0	0	0	0	0	0	0	0	0	0	0	0	0	0	0	0	0	0	0	0	0	0	0	0	0	0	0	0	0	0	0	0	0	0	0	0	0	6951	0	0
	l.caudate	0	0	0	0	0	0	0	0	0	0	0	0	0	0	0	0	0	0	0	0	0	0	0	0	0	0	0	0	0	0	0	0	0	0	0	0	0	0	0	0	0	0	0	0	0	848	0	0
	l.putamen	0	0	0	0	0	0	0	0	0	0	0	0	0	0	0	0	0	0	0	0	0	0	0	0	0	0	0	0	0	0	0	0	0	0	0	0	0	0	0	0	0	0	0	0	0	3	0	0
	l.pallidum	0	0	0	0	0	0	0	0	0	0	0	0	0	0	0	0	0	0	0	0	0	0	0	0	0	0	0	0	0	0	0	0	0	0	0	0	0	0	0	0	0	0	0	0	0	4	0	0
	l.hippocampus	0	0	0	0	0	0	0	0	0	0	0	0	0	0	0	0	0	0	0	0	0	0	0	0	0	0	0	0	0	0	0	0	0	0	0	0	0	0	0	0	0	0	0	0	0	13374	0	0
	l.amygdala	0	0	0	0	0	0	0	0	0	0	0	0	0	0	0	0	0	0	0	0	0	0	0	0	0	0	0	0	0	0	0	0	0	0	0	0	0	0	0	0	0	0	0	0	0	2357	0	0
	l.accumbens_area	0	0	0	0	0	0	0	0	0	0	0	0	0	0	0	0	0	0	0	0	0	0	0	0	0	0	0	0	0	0	0	0	0	0	0	0	0	0	0	0	0	0	0	0	0	0	0	0
	r.thalamus_proper	0	0	0	0	0	0	0	0	0	0	0	0	0	0	0	0	0	0	0	0	0	0	0	0	0	0	0	0	0	0	0	0	0	0	0	0	0	0	0	0	0	0	0	0	0	4	0	0
	r.caudate	0	0	0	0	0	0	0	0	0	0	0	0	0	0	0	0	0	0	0	0	0	0	0	0	0	0	0	0	0	0	0	0	0	0	0	0	0	0	0	0	0	0	0	0	0	0	0	0
	r.putamen	0	0	0	0	0	0	0	0	0	0	0	0	0	0	0	0	0	0	0	0	0	0	0	0	0	0	0	0	0	0	0	0	0	0	0	0	0	0	0	0	0	0	0	0	0	0	0	0
	r.pallidum	0	0	0	0	0	0	0	0	0	0	0	0	0	0	0	0	0	0	0	0	0	0	0	0	0	0	0	0	0	0	0	0	0	0	0	0	0	0	0	0	0	0	0	0	0	47	0	0
	r.hippocampus	0	0	0	0	0	0	0	0	0	0	0	0	0	0	0	0	0	0	0	0	0	0	0	0	0	0	0	0	0	0	0	0	0	0	0	0	0	0	0	0	0	0	0	0	0	0	0	0
	r.amygdala	0	0	0	0	0	0	0	0	0	0	0	0	0	0	0	0	0	0	0	0	0	0	0	0	0	0	0	0	0	0	0	0	0	0	0	0	0	0	0	0	0	0	0	0	0	0	0	0
	r.accumbens_area	0	0	0	0	0	0	0	0	0	0	0	0	0	0	0	0	0	0	0	0	0	0	0	0	0	0	0	0	0	0	0	0	0	0	0	0	0	0	0	0	0	0	0	0	0	0	0	0
	l.bankssts	0	0	0	0	0	0	0	0	0	0	0	0	0	0	0	0	0	0	0	0	0	0	0	0	0	0	0	0	0	0	0	0	0	0	0	0	0	0	0	0	0	0	0	0	0	0	0	0
	l.caudalanteriorcingulate	0	0	0	0	0	0	0	0	0	0	0	0	0	0	0	0	0	0	0	0	0	0	0	0	0	0	0	0	0	0	0	0	0	0	0	0	0	0	0	0	0	0	0	0	0	0	0	0
	l.caudalmiddlefrontal	0	0	0	0	0	0	0	0	0	0	0	0	0	0	0	0	0	0	0	0	0	0	0	0	0	0	0	0	0	0	0	0	0	0	0	0	0	0	0	0	0	0	0	0	0	0	0	0
	l.cuneus	0	0	0	0	0	0	0	0	0	0	0	0	0	0	0	0	0	0	0	0	0	0	0	0	0	0	0	0	0	0	0	0	0	0	0	0	0	0	0	0	0	0	0	0	0	58	0	0
	l.entorhinal	0	0	0	0	0	0	0	0	0	0	0	0	0	0	0	0	0	0	0	0	0	0	0	0	0	0	0	0	0	0	0	0	0	0	0	0	0	0	0	0	0	0	0	0	0	7360	0	0
	l.fusiform	0	0	0	0	0	0	0	0	0	0	0	0	0	0	0	0	0	0	0	0	0	0	0	0	0	0	0	0	0	0	0	0	0	0	0	0	0	0	0	0	0	0	0	0	0	30307	0	0
	l.inferiorparietal	0	0	0	0	0	0	0	0	0	0	0	0	0	0	0	0	0	0	0	0	0	0	0	0	0	0	0	0	0	0	0	0	0	0	0	0	0	0	0	0	0	0	0	0	0	3875	0	0
	l.inferiortemporal	0	0	0	0	0	0	0	0	0	0	0	0	0	0	0	0	0	0	0	0	0	0	0	0	0	0	0	0	0	0	0	0	0	0	0	0	0	0	0	0	0	0	0	0	0	9250	0	0
	l.isthmuscingulate	0	0	0	0	0	0	0	0	0	0	0	0	0	0	0	0	0	0	0	0	0	0	0	0	0	0	0	0	0	0	0	0	0	0	0	0	0	0	0	0	0	0	0	0	0	229	0	0
	l.lateraloccipital	0	0	0	0	0	0	0	0	0	0	0	0	0	0	0	0	0	0	0	0	0	0	0	0	0	0	0	0	0	0	0	0	0	0	0	0	0	0	0	0	0	0	0	0	0	1835	0	0
	l.lateralorbitofrontal	0	0	0	0	0	0	0	0	0	0	0	0	0	0	0	0	0	0	0	0	0	0	0	0	0	0	0	0	0	0	0	0	0	0	0	0	0	0	0	0	0	0	0	0	0	5669	0	0
	l.lingual	0	0	0	0	0	0	0	0	0	0	0	0	0	0	0	0	0	0	0	0	0	0	0	0	0	0	0	0	0	0	0	0	0	0	0	0	0	0	0	0	0	0	0	0	0	358	0	0
	l.medialorbitofrontal	0	0	0	0	0	0	0	0	0	0	0	0	0	0	0	0	0	0	0	0	0	0	0	0	0	0	0	0	0	0	0	0	0	0	0	0	0	0	0	0	0	0	0	0	0	9	0	0
	l.middletemporal	0	0	0	0	0	0	0	0	0	0	0	0	0	0	0	0	0	0	0	0	0	0	0	0	0	0	0	0	0	0	0	0	0	0	0	0	0	0	0	0	0	0	0	0	0	23	0	0
	l.parahippocampal	0	0	0	0	0	0	0	0	0	0	0	0	0	0	0	0	0	0	0	0	0	0	0	0	0	0	0	0	0	0	0	0	0	0	0	0	0	0	0	0	0	0	0	0	0	13576	0	0
	l.paracentral	0	0	0	0	0	0	0	0	0	0	0	0	0	0	0	0	0	0	0	0	0	0	0	0	0	0	0	0	0	0	0	0	0	0	0	0	0	0	0	0	0	0	0	0	0	0	0	0
	l.parsopercularis	0	0	0	0	0	0	0	0	0	0	0	0	0	0	0	0	0	0	0	0	0	0	0	0	0	0	0	0	0	0	0	0	0	0	0	0	0	0	0	0	0	0	0	0	0	0	0	0
	l.parsorbitalis	0	0	0	0	0	0	0	0	0	0	0	0	0	0	0	0	0	0	0	0	0	0	0	0	0	0	0	0	0	0	0	0	0	0	0	0	0	0	0	0	0	0	0	0	0	51	0	0
	l.parstriangularis	0	0	0	0	0	0	0	0	0	0	0	0	0	0	0	0	0	0	0	0	0	0	0	0	0	0	0	0	0	0	0	0	0	0	0	0	0	0	0	0	0	0	0	0	0	0	0	0
	l.pericalcarine	0	0	0	0	0	0	0	0	0	0	0	0	0	0	0	0	0	0	0	0	0	0	0	0	0	0	0	0	0	0	0	0	0	0	0	0	0	0	0	0	0	0	0	0	0	222	0	0
	l.postcentral	0	0	0	0	0	0	0	0	0	0	0	0	0	0	0	0	0	0	0	0	0	0	0	0	0	0	0	0	0	0	0	0	0	0	0	0	0	0	0	0	0	0	0	0	0	0	0	0
	l.posteriorcingulate	0	0	0	0	0	0	0	0	0	0	0	0	0	0	0	0	0	0	0	0	0	0	0	0	0	0	0	0	0	0	0	0	0	0	0	0	0	0	0	0	0	0	0	0	0	0	0	0
	l.precentral	0	0	0	0	0	0	0	0	0	0	0	0	0	0	0	0	0	0	0	0	0	0	0	0	0	0	0	0	0	0	0	0	0	0	0	0	0	0	0	0	0	0	0	0	0	189	0	0
	l.precuneus	0	0	0	0	0	0	0	0	0	0	0	0	0	0	0	0	0	0	0	0	0	0	0	0	0	0	0	0	0	0	0	0	0	0	0	0	0	0	0	0	0	0	0	0	0	81	0	0
	l.rostralanteriorcingulate	0	0	0	0	0	0	0	0	0	0	0	0	0	0	0	0	0	0	0	0	0	0	0	0	0	0	0	0	0	0	0	0	0	0	0	0	0	0	0	0	0	0	0	0	0	0	0	0
	l.rostralmiddlefrontal	0	0	0	0	0	0	0	0	0	0	0	0	0	0	0	0	0	0	0	0	0	0	0	0	0	0	0	0	0	0	0	0	0	0	0	0	0	0	0	0	0	0	0	0	0	4	0	0
	l.superiorfrontal	0	0	0	0	0	0	0	0	0	0	0	0	0	0	0	0	0	0	0	0	0	0	0	0	0	0	0	0	0	0	0	0	0	0	0	0	0	0	0	0	0	0	0	0	0	0	0	0
	l.superiorparietal	0	0	0	0	0	0	0	0	0	0	0	0	0	0	0	0	0	0	0	0	0	0	0	0	0	0	0	0	0	0	0	0	0	0	0	0	0	0	0	0	0	0	0	0	0	6	0	0
	l.superiortemporal	0	0	0	0	0	0	0	0	0	0	0	0	0	0	0	0	0	0	0	0	0	0	0	0	0	0	0	0	0	0	0	0	0	0	0	0	0	0	0	0	0	0	0	0	0	78	0	0
	l.supramarginal	0	0	0	0	0	0	0	0	0	0	0	0	0	0	0	0	0	0	0	0	0	0	0	0	0	0	0	0	0	0	0	0	0	0	0	0	0	0	0	0	0	0	0	0	0	123	0	0
	l.frontalpole	0	0	0	0	0	0	0	0	0	0	0	0	0	0	0	0	0	0	0	0	0	0	0	0	0	0	0	0	0	0	0	0	0	0	0	0	0	0	0	0	0	0	0	0	0	0	0	0
	l.temporalpole	6951	848	3	4	13374	2357	0	4	0	0	47	0	0	0	0	0	0	58	7360	30307	3875	9250	229	1835	5669	358	9	23	13576	0	0	51	0	222	0	0	189	81	0	4	0	6	78	123	0	0	0	11811
	l.transversetemporal	0	0	0	0	0	0	0	0	0	0	0	0	0	0	0	0	0	0	0	0	0	0	0	0	0	0	0	0	0	0	0	0	0	0	0	0	0	0	0	0	0	0	0	0	0	0	0	0
	l.insula	0	0	0	0	0	0	0	0	0	0	0	0	0	0	0	0	0	0	0	0	0	0	0	0	0	0	0	0	0	0	0	0	0	0	0	0	0	0	0	0	0	0	0	0	0	11811	0	0
	r.bankssts	0	0	0	0	0	0	0	0	0	0	0	0	0	0	0	0	0	0	0	0	0	0	0	0	0	0	0	0	0	0	0	0	0	0	0	0	0	0	0	0	0	0	0	0	0	0	0	0
	r.caudalanteriorcingulate	0	0	0	0	0	0	0	0	0	0	0	0	0	0	0	0	0	0	0	0	0	0	0	0	0	0	0	0	0	0	0	0	0	0	0	0	0	0	0	0	0	0	0	0	0	0	0	0
	r.caudalmiddlefrontal	0	0	0	0	0	0	0	0	0	0	0	0	0	0	0	0	0	0	0	0	0	0	0	0	0	0	0	0	0	0	0	0	0	0	0	0	0	0	0	0	0	0	0	0	0	0	0	0
	r.cuneus	0	0	0	0	0	0	0	0	0	0	0	0	0	0	0	0	0	0	0	0	0	0	0	0	0	0	0	0	0	0	0	0	0	0	0	0	0	0	0	0	0	0	0	0	0	0	0	0
	r.entorhinal	0	0	0	0	0	0	0	0	0	0	0	0	0	0	0	0	0	0	0	0	0	0	0	0	0	0	0	0	0	0	0	0	0	0	0	0	0	0	0	0	0	0	0	0	0	0	0	0
	r.fusiform	0	0	0	0	0	0	0	0	0	0	0	0	0	0	0	0	0	0	0	0	0	0	0	0	0	0	0	0	0	0	0	0	0	0	0	0	0	0	0	0	0	0	0	0	0	0	0	0
	r.inferiorparietal	0	0	0	0	0	0	0	0	0	0	0	0	0	0	0	0	0	0	0	0	0	0	0	0	0	0	0	0	0	0	0	0	0	0	0	0	0	0	0	0	0	0	0	0	0	0	0	0
	r.inferiortemporal	0	0	0	0	0	0	0	0	0	0	0	0	0	0	0	0	0	0	0	0	0	0	0	0	0	0	0	0	0	0	0	0	0	0	0	0	0	0	0	0	0	0	0	0	0	0	0	0
	r.isthmuscingulate	0	0	0	0	0	0	0	0	0	0	0	0	0	0	0	0	0	0	0	0	0	0	0	0	0	0	0	0	0	0	0	0	0	0	0	0	0	0	0	0	0	0	0	0	0	0	0	0
	r.lateraloccipital	0	0	0	0	0	0	0	0	0	0	0	0	0	0	0	0	0	0	0	0	0	0	0	0	0	0	0	0	0	0	0	0	0	0	0	0	0	0	0	0	0	0	0	0	0	0	0	0
	r.lateralorbitofrontal	0	0	0	0	0	0	0	0	0	0	0	0	0	0	0	0	0	0	0	0	0	0	0	0	0	0	0	0	0	0	0	0	0	0	0	0	0	0	0	0	0	0	0	0	0	0	0	0
	r.lingual	0	0	0	0	0	0	0	0	0	0	0	0	0	0	0	0	0	0	0	0	0	0	0	0	0	0	0	0	0	0	0	0	0	0	0	0	0	0	0	0	0	0	0	0	0	0	0	0
	r.medialorbitofrontal	0	0	0	0	0	0	0	0	0	0	0	0	0	0	0	0	0	0	0	0	0	0	0	0	0	0	0	0	0	0	0	0	0	0	0	0	0	0	0	0	0	0	0	0	0	0	0	0
	r.middletemporal	0	0	0	0	0	0	0	0	0	0	0	0	0	0	0	0	0	0	0	0	0	0	0	0	0	0	0	0	0	0	0	0	0	0	0	0	0	0	0	0	0	0	0	0	0	0	0	0
	r.parahippocampal	0	0	0	0	0	0	0	0	0	0	0	0	0	0	0	0	0	0	0	0	0	0	0	0	0	0	0	0	0	0	0	0	0	0	0	0	0	0	0	0	0	0	0	0	0	0	0	0
	r.paracentral	0	0	0	0	0	0	0	0	0	0	0	0	0	0	0	0	0	0	0	0	0	0	0	0	0	0	0	0	0	0	0	0	0	0	0	0	0	0	0	0	0	0	0	0	0	0	0	0
	r.parsopercularis	0	0	0	0	0	0	0	0	0	0	0	0	0	0	0	0	0	0	0	0	0	0	0	0	0	0	0	0	0	0	0	0	0	0	0	0	0	0	0	0	0	0	0	0	0	0	0	0
	r.parsorbitalis	0	0	0	0	0	0	0	0	0	0	0	0	0	0	0	0	0	0	0	0	0	0	0	0	0	0	0	0	0	0	0	0	0	0	0	0	0	0	0	0	0	0	0	0	0	0	0	0
	r.parstriangularis	0	0	0	0	0	0	0	0	0	0	0	0	0	0	0	0	0	0	0	0	0	0	0	0	0	0	0	0	0	0	0	0	0	0	0	0	0	0	0	0	0	0	0	0	0	0	0	0
	r.pericalcarine	0	0	0	0	0	0	0	0	0	0	0	0	0	0	0	0	0	0	0	0	0	0	0	0	0	0	0	0	0	0	0	0	0	0	0	0	0	0	0	0	0	0	0	0	0	0	0	0
	r.postcentral	0	0	0	0	0	0	0	0	0	0	0	0	0	0	0	0	0	0	0	0	0	0	0	0	0	0	0	0	0	0	0	0	0	0	0	0	0	0	0	0	0	0	0	0	0	0	0	0
	r.posteriorcingulate	0	0	0	0	0	0	0	0	0	0	0	0	0	0	0	0	0	0	0	0	0	0	0	0	0	0	0	0	0	0	0	0	0	0	0	0	0	0	0	0	0	0	0	0	0	0	0	0
	r.precentral	0	0	0	0	0	0	0	0	0	0	0	0	0	0	0	0	0	0	0	0	0	0	0	0	0	0	0	0	0	0	0	0	0	0	0	0	0	0	0	0	0	0	0	0	0	0	0	0
	r.precuneus	0	0	0	0	0	0	0	0	0	0	0	0	0	0	0	0	0	0	0	0	0	0	0	0	0	0	0	0	0	0	0	0	0	0	0	0	0	0	0	0	0	0	0	0	0	0	0	0
	r.rostralanteriorcingulate	0	0	0	0	0	0	0	0	0	0	0	0	0	0	0	0	0	0	0	0	0	0	0	0	0	0	0	0	0	0	0	0	0	0	0	0	0	0	0	0	0	0	0	0	0	0	0	0
	r.rostralmiddlefrontal	0	0	0	0	0	0	0	0	0	0	0	0	0	0	0	0	0	0	0	0	0	0	0	0	0	0	0	0	0	0	0	0	0	0	0	0	0	0	0	0	0	0	0	0	0	0	0	0
	r.superiorfrontal	0	0	0	0	0	0	0	0	0	0	0	0	0	0	0	0	0	0	0	0	0	0	0	0	0	0	0	0	0	0	0	0	0	0	0	0	0	0	0	0	0	0	0	0	0	0	0	0
	r.superiorparietal	0	0	0	0	0	0	0	0	0	0	0	0	0	0	0	0	0	0	0	0	0	0	0	0	0	0	0	0	0	0	0	0	0	0	0	0	0	0	0	0	0	0	0	0	0	0	0	0
	r.superiortemporal	0	0	0	0	0	0	0	0	0	0	0	0	0	0	0	0	0	0	0	0	0	0	0	0	0	0	0	0	0	0	0	0	0	0	0	0	0	0	0	0	0	0	0	0	0	0	0	0
	r.supramarginal	0	0	0	0	0	0	0	0	0	0	0	0	0	0	0	0	0	0	0	0	0	0	0	0	0	0	0	0	0	0	0	0	0	0	0	0	0	0	0	0	0	0	0	0	0	0	0	0
	r.frontalpole	0	0	0	0	0	0	0	0	0	0	0	0	0	0	0	0	0	0	0	0	0	0	0	0	0	0	0	0	0	0	0	0	0	0	0	0	0	0	0	0	0	0	0	0	0	0	0	0
	r.temporalpole	0	0	0	0	0	0	0	0	0	0	0	0	0	0	0	0	0	0	0	0	0	0	0	0	0	0	0	0	0	0	0	0	0	0	0	0	0	0	0	0	0	0	0	0	0	0	0	0
	r.transversetemporal	0	0	0	0	0	0	0	0	0	0	0	0	0	0	0	0	0	0	0	0	0	0	0	0	0	0	0	0	0	0	0	0	0	0	0	0	0	0	0	0	0	0	0	0	0	0	0	0
	r.insula	0	0	0	0	0	0	0	0	0	0	0	0	0	0	0	0	0	0	0	0	0	0	0	0	0	0	0	0	0	0	0	0	0	0	0	0	0	0	0	0	0	0	0	0	0	0	0	0
	This table contains the raw adjacency data for the graph, used in the computation of node and edge metrics.
	NODE SIZES
		Metric
		Raw weight	Weight scaled for plotting (MarkerSize)
Region	l.thalamus_proper	-1	1.72414
	l.caudate	-1	1.72414
	l.putamen	-1	1.72414
	l.pallidum	-1	1.72414
	l.hippocampus	-1	1.72414
	l.amygdala	-1	1.72414
	l.accumbens_area	0	2.22045e-16
	r.thalamus_proper	-1	1.72414
	r.caudate	0	2.22045e-16
	r.putamen	0	2.22045e-16
	r.pallidum	-1	1.72414
	r.hippocampus	0	2.22045e-16
	r.amygdala	0	2.22045e-16
	r.accumbens_area	0	2.22045e-16
	l.bankssts	0	2.22045e-16
	l.caudalanteriorcingulate	0	2.22045e-16
	l.caudalmiddlefrontal	0	2.22045e-16
	l.cuneus	-1	1.72414
	l.entorhinal	-1	1.72414
	l.fusiform	-1	1.72414
	l.inferiorparietal	-1	1.72414
	l.inferiortemporal	-1	1.72414
	l.isthmuscingulate	-1	1.72414
	l.lateraloccipital	-1	1.72414
	l.lateralorbitofrontal	-1	1.72414
	l.lingual	-1	1.72414
	l.medialorbitofrontal	-1	1.72414
	l.middletemporal	-1	1.72414
	l.parahippocampal	-1	1.72414
	l.paracentral	0	2.22045e-16
	l.parsopercularis	0	2.22045e-16
	l.parsorbitalis	-1	1.72414
	l.parstriangularis	0	2.22045e-16
	l.pericalcarine	-1	1.72414
	l.postcentral	0	2.22045e-16
	l.posteriorcingulate	0	2.22045e-16
	l.precentral	-1	1.72414
	l.precuneus	-1	1.72414
	l.rostralanteriorcingulate	0	2.22045e-16
	l.rostralmiddlefrontal	-1	1.72414
	l.superiorfrontal	0	2.22045e-16
	l.superiorparietal	-1	1.72414
	l.superiortemporal	-1	1.72414
	l.supramarginal	-1	1.72414
	l.frontalpole	0	2.22045e-16
	l.temporalpole	-29	50
	l.transversetemporal	0	2.22045e-16
	l.insula	-1	1.72414
	r.bankssts	0	2.22045e-16
	r.caudalanteriorcingulate	0	2.22045e-16
	r.caudalmiddlefrontal	0	2.22045e-16
	r.cuneus	0	2.22045e-16
	r.entorhinal	0	2.22045e-16
	r.fusiform	0	2.22045e-16
	r.inferiorparietal	0	2.22045e-16
	r.inferiortemporal	0	2.22045e-16
	r.isthmuscingulate	0	2.22045e-16
	r.lateraloccipital	0	2.22045e-16
	r.lateralorbitofrontal	0	2.22045e-16
	r.lingual	0	2.22045e-16
	r.medialorbitofrontal	0	2.22045e-16
	r.middletemporal	0	2.22045e-16
	r.parahippocampal	0	2.22045e-16
	r.paracentral	0	2.22045e-16
	r.parsopercularis	0	2.22045e-16
	r.parsorbitalis	0	2.22045e-16
	r.parstriangularis	0	2.22045e-16
	r.pericalcarine	0	2.22045e-16
	r.postcentral	0	2.22045e-16
	r.posteriorcingulate	0	2.22045e-16
	r.precentral	0	2.22045e-16
	r.precuneus	0	2.22045e-16
	r.rostralanteriorcingulate	0	2.22045e-16
	r.rostralmiddlefrontal	0	2.22045e-16
	r.superiorfrontal	0	2.22045e-16
	r.superiorparietal	0	2.22045e-16
	r.superiortemporal	0	2.22045e-16
	r.supramarginal	0	2.22045e-16
	r.frontalpole	0	2.22045e-16
	r.temporalpole	0	2.22045e-16
	r.transversetemporal	0	2.22045e-16
	r.insula	0	2.22045e-16
	This table contains the raw node metric weights dW = betweenness_centrality(post) - betweenness_centrality(pre);. It also contains the weights as scaled for plotting, computed using the function @(dW)eps+50*abs(dW)/max(abs(dW)).
	EDGE WEIGHTS
		Metric
		Raw weight	Weight scaled for plotting (LineWidth)
From -> To (Region)	l.thalamus_proper --> l.temporalpole	6951	2.29353
	l.caudate --> l.temporalpole	848	0.279803
	l.putamen --> l.temporalpole	3	0.00098987
	l.pallidum --> l.temporalpole	4	0.00131983
	l.hippocampus --> l.temporalpole	13374	4.41284
	l.amygdala --> l.temporalpole	2357	0.777708
	r.thalamus_proper --> l.temporalpole	4	0.00131983
	r.pallidum --> l.temporalpole	47	0.015508
	l.cuneus --> l.temporalpole	58	0.0191375
	l.entorhinal --> l.temporalpole	7360	2.42848
	l.fusiform --> l.temporalpole	30307	10
	l.inferiorparietal --> l.temporalpole	3875	1.27858
	l.inferiortemporal --> l.temporalpole	9250	3.0521
	l.isthmuscingulate --> l.temporalpole	229	0.0755601
	l.lateraloccipital --> l.temporalpole	1835	0.605471
	l.lateralorbitofrontal --> l.temporalpole	5669	1.87052
	l.lingual --> l.temporalpole	358	0.118125
	l.medialorbitofrontal --> l.temporalpole	9	0.00296961
	l.middletemporal --> l.temporalpole	23	0.00758901
	l.parahippocampal --> l.temporalpole	13576	4.47949
	l.parsorbitalis --> l.temporalpole	51	0.0168278
	l.pericalcarine --> l.temporalpole	222	0.0732504
	l.precentral --> l.temporalpole	189	0.0623618
	l.precuneus --> l.temporalpole	81	0.0267265
	l.rostralmiddlefrontal --> l.temporalpole	4	0.00131983
	l.superiorparietal --> l.temporalpole	6	0.00197974
	l.superiortemporal --> l.temporalpole	78	0.0257366
	l.supramarginal --> l.temporalpole	123	0.0405847
	l.temporalpole --> l.insula	11811	3.89712
	This table contains the raw edge weights dW = | post_connectivity - pre_connectivity |. It also contains the weights as scaled for plotting, computed using the function @(dW)10*dW/max(dW).
	ROI COORDINATES
		Coordinate
		ROI X	ROI Y	ROI Z
Region	l.thalamus_proper	-11.0834	-14.884	9.10815
	l.caudate	-11.6611	11.2345	12.7375
	l.putamen	-23.7606	4.30305	2.10387
	l.pallidum	-17.9834	-0.672308	0.915736
	l.hippocampus	-23.9003	-19.848	-11.4303
	l.amygdala	-21.3053	-1.14175	-17.8592
	l.accumbens_area	-6.99061	14.723	-5.30399
	r.thalamus_proper	13.8841	-14.9504	9.13767
	r.caudate	16.3793	11.4129	12.3431
	r.putamen	28.1716	4.2693	2.19169
	r.pallidum	22.28	-1.62283	1.52818
	r.hippocampus	28.8067	-19.5743	-11.6411
	r.amygdala	25.7426	-1.80898	-17.3546
	r.accumbens_area	12.5839	15.6284	-5.24431
	l.bankssts	-51.525	-39.3451	10.1098
	l.caudalanteriorcingulate	-2.53216	22.6916	30.7056
	l.caudalmiddlefrontal	-34.0843	15.7094	50.0281
	l.cuneus	-4.9464	-77.1437	21.9729
	l.entorhinal	-21.1928	-3.19332	-30.7323
	l.fusiform	-32.7819	-39.3155	-20.7168
	l.inferiorparietal	-41.1778	-66.1975	34.5891
	l.inferiortemporal	-49.8827	-30.3149	-22.3672
	l.isthmuscingulate	-4.82928	-42.7228	22.3188
	l.lateraloccipital	-30.7422	-84.8459	3.34445
	l.lateralorbitofrontal	-22.4617	35.1326	-15.9257
	l.lingual	-11.1102	-65.7486	-2.49127
	l.medialorbitofrontal	-2.44785	41.4292	-16.1764
	l.middletemporal	-55.9071	-20.2207	-12.4513
	l.parahippocampal	-21.1485	-26.7598	-16.8993
	l.paracentral	-4.36664	-26.6668	62.2649
	l.parsopercularis	-46.5769	20.3397	15.9381
	l.parsorbitalis	-40.6994	43.9442	-11.5919
	l.parstriangularis	-45.6956	35.6718	2.56997
	l.pericalcarine	-9.82889	-77.5659	8.94827
	l.postcentral	-44.5776	-18.2703	44.9977
	l.posteriorcingulate	-2.94217	-16.2046	41.4236
	l.precentral	-40.4243	-4.15501	45.1439
	l.precuneus	-6.83231	-55.8816	40.878
	l.rostralanteriorcingulate	-3.25521	40.689	5.33715
	l.rostralmiddlefrontal	-31.4314	50.4209	18.8898
	l.superiorfrontal	-8.94902	31.8515	45.8012
	l.superiorparietal	-20.9455	-62.6559	53.0282
	l.superiortemporal	-51.2735	-5.20459	-3.60648
	l.supramarginal	-53.1637	-34.1459	37.2075
	l.frontalpole	-4.29316	69.6997	-9.55465
	l.temporalpole	-24.4948	15.6757	-35.9581
	l.transversetemporal	-43.9168	-15.9912	9.91325
	l.insula	-35.0543	3.61465	2.63975
	r.bankssts	56.4603	-40.7744	10.8322
	r.caudalanteriorcingulate	7.17598	24.2969	28.798
	r.caudalmiddlefrontal	39.3179	14.8343	50.9166
	r.cuneus	9.32781	-77.7409	22.7137
	r.entorhinal	25.835	-2.10615	-31.5292
	r.fusiform	37.7356	-37.8191	-21.1843
	r.inferiorparietal	46.0944	-65.7602	34.2081
	r.inferiortemporal	54.5253	-29.8572	-22.8331
	r.isthmuscingulate	9.54161	-42.5726	22.7748
	r.lateraloccipital	35.2697	-85.1701	3.14358
	r.lateralorbitofrontal	26.8485	34.2958	-16.5297
	r.lingual	16.0544	-66.2654	-2.2648
	r.medialorbitofrontal	7.73885	40.9697	-14.9328
	r.middletemporal	61.0872	-20.6661	-12.4122
	r.parahippocampal	25.5916	-27.6667	-15.9031
	r.paracentral	9.57395	-22.927	61.3516
	r.parsopercularis	50.7789	18.4893	16.2547
	r.parsorbitalis	45.3822	44.1309	-11.2763
	r.parstriangularis	51.1374	34.9401	4.85828
	r.pericalcarine	13.9583	-78.165	9.08343
	r.postcentral	48.8187	-18.6564	47.0885
	r.posteriorcingulate	7.82599	-14.8497	41.1858
	r.precentral	45.1467	-4.32088	45.4561
	r.precuneus	11.8212	-55.6688	40.7254
	r.rostralanteriorcingulate	7.56499	39.9117	6.31142
	r.rostralmiddlefrontal	36.3043	49.9454	19.709
	r.superiorfrontal	14.0287	33.3504	45.4269
	r.superiorparietal	26.1793	-61.8876	54.4504
	r.superiortemporal	56.9802	-5.9251	-3.03401
	r.supramarginal	57.7137	-33.1648	35.6274
	r.frontalpole	10.0386	69.3789	-10.6748
	r.temporalpole	31.7286	17.4231	-34.9616
	r.transversetemporal	48.534	-16.8985	10.7597
	r.insula	39.8404	4.35118	1.84788
	This table contains the pre-disconnection coordinates of each region of interest (ROI).
[truncated: 34 more columns]
