# Supplementary material for: Immediate neural impact and incomplete compensation after semantic hub disconnection
Source: Nat Commun. 2023 Oct 7;14:6264. doi: 10.1038/s41467-023-42088-7 (PMC10560235; doi:10.1038/s41467-023-42088-7)
Supplement: Supplementary file 4 — Source Data [file 41467_2023_42088_MOESM4_ESM.zip › SuppFig4_sourcedata.xlsx]

## Sheet: Sheet1
BOTH participants' average PRE-disconnection ERSP in HG
Time (ms)	-145	-138	-131	-124	-117	-110	-103	-96	-89	-82	-75	-69	-62	-55	-48	-41	-34	-27	-20	-13	-6	1	8	15	22	29	36	43	50	57	64	71	78	85	92	99	105	112	119	126	133	140	147	154	161	168	175	182	189
Frequencies: 150 Hz	0.032228	0.0217701	0.0153638	0.0127666	0.0121402	0.0129015	0.0145837	0.0157606	0.0168893	0.0155152	0.0125171	0.00837144	0.00287946	-0.00406635	-0.0116553	-0.0197677	-0.0266165	-0.031488	-0.0347899	-0.0349226	-0.0314283	-0.0253582	-0.0169176	-0.00648751	0.00643203	0.0191536	0.0321814	0.0435323	0.0512321	0.0556344	0.056359	0.0513492	0.0404318	0.0240825	0.00196918	-0.0239746	-0.0481734	-0.0778067	-0.10639	-0.132682	-0.156182	-0.174161	-0.18591	-0.189889	-0.18604	-0.174715	-0.155561	-0.128586	-0.0941957
146.061	0.130068	0.0939131	0.0622095	0.0355925	0.0145638	-0.000833536	-0.0100823	-0.0158081	-0.0182916	-0.0182937	-0.0156483	-0.0138915	-0.0115252	-0.0111272	-0.012407	-0.0154594	-0.0205005	-0.0278608	-0.037472	-0.0494617	-0.0625627	-0.0775788	-0.0939716	-0.111901	-0.130575	-0.151256	-0.172376	-0.194825	-0.218057	-0.240856	-0.263845	-0.285138	-0.304588	-0.322871	-0.337599	-0.347492	-0.351971	-0.352527	-0.346603	-0.333651	-0.314966	-0.289449	-0.257511	-0.219257	-0.175474	-0.127222	-0.0745043	-0.0193912	0.0382242
142.225	-0.0574219	-0.071729	-0.0784999	-0.0798089	-0.0757774	-0.0681264	-0.0571844	-0.0446445	-0.0307579	-0.0170252	-0.00320595	0.00886993	0.0218544	0.0339884	0.0452148	0.0557732	0.0662449	0.0750074	0.0835587	0.0899013	0.0946932	0.0963769	0.0950509	0.0884682	0.0783548	0.0643556	0.0446736	0.020035	-0.00883589	-0.0416202	-0.0783155	-0.117715	-0.159498	-0.20334	-0.2476	-0.289112	-0.324001	-0.361613	-0.394062	-0.421128	-0.441979	-0.455372	-0.459938	-0.454903	-0.440994	-0.417599	-0.384925	-0.344929	-0.297843
138.49	-0.146988	-0.145594	-0.140814	-0.134336	-0.125647	-0.115332	-0.10352	-0.0901942	-0.0756601	-0.0597966	-0.0421935	-0.0265107	-0.00518722	0.0205781	0.0493752	0.0822647	0.11847	0.158461	0.201211	0.245926	0.291937	0.337235	0.381339	0.422624	0.459431	0.491537	0.516594	0.535098	0.54612	0.549092	0.543263	0.529737	0.507957	0.478484	0.442346	0.401599	0.362565	0.315674	0.26888	0.22337	0.181948	0.145189	0.11501	0.092059	0.0779884	0.0730126	0.0773255	0.0894508	0.108943
134.853	-0.185499	-0.207611	-0.220393	-0.225448	-0.220624	-0.206559	-0.184342	-0.154538	-0.118782	-0.078889	-0.036624	0.0001197	0.0436696	0.0879772	0.129402	0.168518	0.204855	0.23817	0.26785	0.293552	0.317359	0.33863	0.359133	0.378417	0.397298	0.417059	0.43812	0.460972	0.486745	0.517332	0.551548	0.590315	0.634059	0.680241	0.728713	0.778471	0.820227	0.86831	0.913811	0.955525	0.993026	1.0247	1.04857	1.06566	1.07549	1.07722	1.07229	1.06017	1.04378
131.312	0.126366	0.101415	0.0810738	0.0648134	0.0530475	0.0449159	0.0394112	0.0341285	0.0298108	0.0259307	0.0202308	0.0120372	0.000416818	-0.0126531	-0.0285007	-0.0456726	-0.0656572	-0.0877724	-0.110401	-0.136	-0.16051	-0.182545	-0.201592	-0.216374	-0.226662	-0.231092	-0.231263	-0.22759	-0.219198	-0.207463	-0.191717	-0.172904	-0.151699	-0.128418	-0.103794	-0.0783001	-0.0562845	-0.0307181	-0.00529653	0.0201377	0.0479432	0.0769643	0.105543	0.135845	0.168149	0.200095	0.232665	0.2647	0.297495
127.863	0.286783	0.256797	0.227554	0.198012	0.167801	0.139198	0.111473	0.0839366	0.0557706	0.0271923	-0.00142766	-0.0262487	-0.0554108	-0.0841616	-0.11355	-0.14444	-0.176429	-0.208951	-0.241472	-0.273295	-0.304458	-0.334501	-0.361914	-0.386402	-0.40829	-0.424414	-0.435533	-0.441256	-0.440593	-0.432014	-0.417953	-0.396994	-0.371365	-0.341014	-0.306241	-0.268693	-0.233162	-0.192621	-0.152614	-0.114805	-0.0779319	-0.0436474	-0.0124739	0.0161707	0.042124	0.0648233	0.0856574	0.106495	0.126938
124.505	-0.159984	-0.149249	-0.137894	-0.124806	-0.109801	-0.0921204	-0.0726469	-0.051243	-0.0311748	-0.0115125	0.00885263	0.0284389	0.0481728	0.0656776	0.0797403	0.0922516	0.104173	0.113321	0.120137	0.126309	0.129758	0.131146	0.131711	0.132345	0.134072	0.138864	0.142853	0.146592	0.151538	0.160255	0.171799	0.185225	0.199466	0.215014	0.23161	0.249519	0.264772	0.28118	0.295757	0.308947	0.3223	0.335635	0.348026	0.360654	0.371336	0.383219	0.397801	0.414509	0.431615
121.236	0.226718	0.211715	0.196343	0.178722	0.157975	0.134719	0.107698	0.080537	0.0525219	0.0234902	-0.00615297	-0.0323383	-0.0603994	-0.0878863	-0.114149	-0.13922	-0.162299	-0.181939	-0.199006	-0.21424	-0.227217	-0.238082	-0.246149	-0.251713	-0.255308	-0.258292	-0.259092	-0.255223	-0.247719	-0.240129	-0.23218	-0.221323	-0.207732	-0.191191	-0.173915	-0.15424	-0.135866	-0.114109	-0.0905029	-0.0659113	-0.0387803	-0.0100748	0.0210098	0.0525453	0.0842152	0.116668	0.150014	0.183524	0.218175
118.052	0.0881015	0.05955	0.033946	0.0115005	-0.00667196	-0.0189862	-0.0263282	-0.0322766	-0.0355852	-0.0356249	-0.0328859	-0.0280326	-0.0224265	-0.0165599	-0.0104341	-0.00483977	0.000104088	0.00605364	0.0142465	0.0235757	0.0310569	0.0370099	0.0447963	0.05614	0.0676912	0.0787429	0.0896987	0.103088	0.117118	0.127965	0.137812	0.149585	0.161056	0.169168	0.174764	0.178859	0.183865	0.186839	0.186569	0.183181	0.17927	0.173917	0.167278	0.160805	0.155123	0.148592	0.141459	0.136055	0.133461
114.952	-0.0278632	-0.0339635	-0.0392922	-0.0396394	-0.0375331	-0.0336013	-0.0303879	-0.0272484	-0.0227613	-0.0164161	-0.0111483	-0.010538	-0.00261069	0.00758079	0.0146526	0.0194891	0.0298565	0.0435728	0.0584104	0.0708699	0.0851768	0.102361	0.119085	0.136194	0.152635	0.169621	0.184852	0.199007	0.2107	0.21911	0.225272	0.226478	0.224467	0.219508	0.211573	0.200493	0.18799	0.17105	0.154182	0.137055	0.1208	0.104571	0.0883658	0.0767263	0.0690168	0.06315	0.0599678	0.0595883	0.062254
111.933	0.294377	0.235742	0.18103	0.129452	0.0824044	0.0424598	0.0077563	-0.0209466	-0.0452058	-0.0656855	-0.0802518	-0.0889733	-0.0956291	-0.100681	-0.10083	-0.096656	-0.0915273	-0.082152	-0.0664178	-0.0465082	-0.0246608	-0.000498532	0.0307912	0.0658703	0.101989	0.138534	0.175053	0.21121	0.245718	0.275705	0.300008	0.319284	0.33258	0.337993	0.334224	0.323199	0.309605	0.285438	0.254236	0.21795	0.176694	0.132068	0.0855693	0.0388694	-0.00706625	-0.0525966	-0.094253	-0.13236	-0.164007
108.993	0.418608	0.342518	0.265311	0.19113	0.12487	0.0652285	0.0118586	-0.033803	-0.0708426	-0.100059	-0.122158	-0.134198	-0.143076	-0.146717	-0.145704	-0.137707	-0.125648	-0.111622	-0.0950695	-0.0732468	-0.0493531	-0.0251194	0.000430451	0.0275085	0.0544265	0.0809448	0.106231	0.128946	0.149018	0.166756	0.180682	0.189511	0.195247	0.197232	0.194974	0.190053	0.185653	0.176082	0.166784	0.160795	0.153691	0.146722	0.144455	0.148536	0.153273	0.160844	0.174888	0.193804	0.214328
106.131	0.35783	0.320296	0.279878	0.235392	0.192795	0.151323	0.107443	0.0636696	0.0257286	-0.0121766	-0.049607	-0.0768346	-0.10645	-0.134532	-0.157727	-0.177367	-0.196069	-0.211144	-0.221992	-0.234234	-0.246906	-0.256907	-0.266379	-0.27807	-0.291318	-0.307146	-0.323607	-0.338719	-0.355452	-0.375968	-0.394613	-0.408123	-0.420361	-0.432065	-0.43667	-0.432665	-0.429615	-0.413682	-0.390259	-0.362328	-0.326634	-0.281662	-0.232195	-0.17905	-0.119384	-0.0567865	0.00486143	0.0686046	0.133952
103.344	0.0514378	0.0455152	0.0388602	0.0321481	0.0215559	0.0137682	0.00708324	0.00266403	0.000257931	-0.00460344	-0.00331968	-0.000834	-0.00205165	9.49089e-05	0.00141655	-0.00305454	-0.00918414	-0.017686	-0.0337206	-0.0586936	-0.0839582	-0.117172	-0.160158	-0.205401	-0.254288	-0.311138	-0.367434	-0.424207	-0.483039	-0.536536	-0.585618	-0.631828	-0.669905	-0.697062	-0.716709	-0.726763	-0.726497	-0.71567	-0.697263	-0.669416	-0.633638	-0.591106	-0.54378	-0.497056	-0.444949	-0.391353	-0.341311	-0.292979	-0.243229
100.63	0.310289	0.282724	0.250524	0.219828	0.184535	0.144389	0.107221	0.0675028	0.0293304	-0.00835603	-0.0442019	-0.0720852	-0.10113	-0.129932	-0.150904	-0.169372	-0.18402	-0.19419	-0.203646	-0.205871	-0.20704	-0.208942	-0.204276	-0.202853	-0.202607	-0.198509	-0.198655	-0.205651	-0.209792	-0.217998	-0.235728	-0.252723	-0.273822	-0.301817	-0.331374	-0.361911	-0.392766	-0.425821	-0.4592	-0.49194	-0.519131	-0.539864	-0.556968	-0.564094	-0.561558	-0.550247	-0.53148	-0.499541	-0.461166
97.9872	0.183423	0.170168	0.156764	0.140479	0.12413	0.106491	0.0874855	0.0684818	0.0440719	0.0222205	0.0013065	-0.0216743	-0.0442021	-0.0652459	-0.0888689	-0.110099	-0.128452	-0.147509	-0.163223	-0.178943	-0.192362	-0.205932	-0.220154	-0.233466	-0.248641	-0.265917	-0.28523	-0.304957	-0.330504	-0.35983	-0.387586	-0.421606	-0.459324	-0.495614	-0.535433	-0.576373	-0.610716	-0.650202	-0.686832	-0.722127	-0.751807	-0.771298	-0.789449	-0.795479	-0.785836	-0.771426	-0.742135	-0.696504	-0.641035
95.4139	0.166693	0.124667	0.0874941	0.0607719	0.0336212	0.013738	0.00173186	-0.00970008	-0.0172414	-0.019213	-0.0227308	-0.0266332	-0.0257689	-0.0281212	-0.0354951	-0.0346726	-0.0402751	-0.0497179	-0.0542438	-0.0617791	-0.0721584	-0.0813341	-0.0910167	-0.103745	-0.118332	-0.132138	-0.149957	-0.17248	-0.195426	-0.224557	-0.257815	-0.295276	-0.335693	-0.380768	-0.428346	-0.476311	-0.518023	-0.565767	-0.61129	-0.652307	-0.682912	-0.710871	-0.72247	-0.722466	-0.716939	-0.689018	-0.648262	-0.601198	-0.536244
92.9082	0.197907	0.16986	0.144403	0.114196	0.0899895	0.0673403	0.0424439	0.0230405	0.00500507	-0.0153271	-0.0292055	-0.0407143	-0.0547895	-0.0647427	-0.0742504	-0.0843573	-0.0899432	-0.0977904	-0.102279	-0.109096	-0.113949	-0.117238	-0.128062	-0.131642	-0.139564	-0.153526	-0.163553	-0.178825	-0.198623	-0.217625	-0.240661	-0.266079	-0.291654	-0.319108	-0.344492	-0.371161	-0.389998	-0.408994	-0.425019	-0.43144	-0.435102	-0.430725	-0.419068	-0.401013	-0.37491	-0.344375	-0.306781	-0.264712	-0.222563
90.4683	0.071098	0.0651596	0.0605414	0.0581584	0.0562221	0.0539076	0.0511512	0.0481905	0.0402596	0.0349767	0.0235134	0.0144109	0.00119859	-0.0173409	-0.0295953	-0.0503115	-0.0671725	-0.0820254	-0.101626	-0.114115	-0.126381	-0.139708	-0.146089	-0.151614	-0.159569	-0.161261	-0.162438	-0.166552	-0.164146	-0.164533	-0.165452	-0.164051	-0.165251	-0.164075	-0.164758	-0.161765	-0.160148	-0.156971	-0.14916	-0.140685	-0.130261	-0.113605	-0.0974724	-0.0779097	-0.0534177	-0.0279261	-0.000422653	0.0279376	0.0593772
88.0925	0.141535	0.104411	0.0770746	0.0508922	0.0292547	0.0153458	0.00282367	-0.00585775	-0.0081953	-0.0133845	-0.0137362	-0.0156831	-0.0181505	-0.0175946	-0.0249363	-0.02825	-0.0361567	-0.0456217	-0.0541732	-0.0673116	-0.0792788	-0.0919693	-0.104067	-0.120458	-0.131977	-0.146288	-0.163523	-0.175628	-0.19477	-0.213689	-0.231562	-0.256501	-0.279933	-0.304838	-0.334084	-0.362759	-0.387684	-0.417413	-0.444447	-0.471482	-0.491334	-0.507538	-0.519223	-0.520037	-0.51753	-0.502787	-0.480456	-0.449156	-0.411059
85.7791	0.235594	0.21463	0.189462	0.166712	0.13852	0.112348	0.0830483	0.054328	0.025346	-0.00523669	-0.031354	-0.0553524	-0.0781643	-0.0998746	-0.117653	-0.131979	-0.14262	-0.148862	-0.151387	-0.152397	-0.147803	-0.143995	-0.140718	-0.135294	-0.133526	-0.135283	-0.138429	-0.149774	-0.163216	-0.183415	-0.21136	-0.241466	-0.279943	-0.321571	-0.366883	-0.41597	-0.455148	-0.503907	-0.546816	-0.586008	-0.619616	-0.641648	-0.654318	-0.6558	-0.641057	-0.615739	-0.575619	-0.521593	-0.457104
83.5264	0.266794	0.226259	0.191826	0.151337	0.120158	0.0862403	0.0574279	0.0313261	0.00641895	-0.0141637	-0.0338475	-0.0475003	-0.0625878	-0.0777688	-0.0899084	-0.104697	-0.117229	-0.132329	-0.148834	-0.16465	-0.185442	-0.205277	-0.226178	-0.250282	-0.273116	-0.296949	-0.320225	-0.34213	-0.363807	-0.381583	-0.398829	-0.411606	-0.420951	-0.429995	-0.430973	-0.431486	-0.428192	-0.419627	-0.409696	-0.39373	-0.374981	-0.352266	-0.32478	-0.295234	-0.257538	-0.219777	-0.175442	-0.127299	-0.0778924
81.3329	0.265887	0.22189	0.178	0.14616	0.110267	0.0863183	0.061359	0.0414035	0.0235123	0.00664076	-0.00951941	-0.0224216	-0.0404229	-0.0564744	-0.0794521	-0.0976427	-0.124986	-0.147002	-0.175985	-0.201938	-0.229612	-0.256986	-0.281996	-0.307047	-0.32758	-0.347017	-0.360514	-0.371851	-0.377662	-0.379306	-0.375301	-0.368399	-0.354667	-0.337935	-0.317427	-0.294287	-0.272456	-0.246715	-0.218043	-0.191887	-0.164306	-0.137965	-0.113721	-0.0873248	-0.0663807	-0.0408657	-0.0189249	0.0057391	0.0314881
79.1969	0.0868483	0.0627645	0.0430557	0.0307612	0.0219994	0.0180725	0.0154576	0.0170671	0.0161451	0.0170517	0.015904	0.0126758	0.00872531	-0.000804433	-0.00812944	-0.0227509	-0.0344284	-0.0529697	-0.0666188	-0.0847475	-0.101028	-0.116012	-0.132888	-0.142631	-0.157754	-0.164317	-0.172697	-0.177936	-0.179541	-0.181426	-0.179254	-0.174726	-0.16856	-0.159352	-0.146833	-0.134414	-0.118696	-0.102509	-0.0805517	-0.0579036	-0.0330277	-0.00772017	0.0202495	0.0487615	0.0784184	0.110322	0.142937	0.177335	0.212292
77.1171	0.142202	0.10946	0.0822971	0.0560379	0.0372687	0.0183109	0.00675844	-0.0074541	-0.0137239	-0.0242962	-0.0288671	-0.0346906	-0.0381648	-0.0412962	-0.0428827	-0.0448026	-0.0431692	-0.0414332	-0.0378377	-0.0338377	-0.0268998	-0.0202484	-0.01181	-0.00426512	0.00464315	0.0119812	0.0189842	0.0259991	0.0312438	0.0370736	0.0415064	0.0455061	0.0493146	0.0545815	0.0582358	0.066772	0.0722371	0.0838489	0.0954113	0.10927	0.126971	0.14603	0.167998	0.190126	0.21648	0.2391	0.267596	0.290998	0.319495
75.0919	0.0750606	0.0442303	0.0145723	-0.00447387	-0.0233989	-0.0334355	-0.0429448	-0.0456287	-0.0471877	-0.0435773	-0.0387548	-0.0324861	-0.0241046	-0.0133591	-0.00304139	0.00998861	0.0205903	0.0329931	0.0422613	0.0519519	0.0572585	0.0592813	0.0581873	0.0511689	0.0404825	0.024414	0.00292697	-0.0240383	-0.0546252	-0.0890316	-0.126922	-0.163243	-0.202766	-0.237241	-0.27007	-0.294467	-0.312486	-0.32165	-0.325593	-0.314151	-0.297272	-0.263926	-0.225182	-0.173622	-0.117587	-0.0503672	0.0164964	0.0921492	0.164352
73.1199	-0.0487027	-0.0755449	-0.0901369	-0.101817	-0.102824	-0.0996865	-0.0902549	-0.0756726	-0.0591371	-0.0374634	-0.016588	0.00268402	0.0252392	0.0459056	0.0672214	0.0829738	0.0991916	0.108294	0.116733	0.117223	0.115919	0.106831	0.0946611	0.07574	0.0533396	0.0243465	-0.00794376	-0.044982	-0.085376	-0.128222	-0.171845	-0.216887	-0.259568	-0.301376	-0.337674	-0.371381	-0.393277	-0.415912	-0.42619	-0.431294	-0.423898	-0.411242	-0.385091	-0.352258	-0.309285	-0.259829	-0.200744	-0.137534	-0.0675445
71.1997	-0.150586	-0.16238	-0.167568	-0.164133	-0.152415	-0.13671	-0.112008	-0.0857929	-0.0529438	-0.0227405	0.0109599	0.0381201	0.0679721	0.0942936	0.116108	0.13358	0.144265	0.150284	0.147947	0.141701	0.125622	0.106781	0.0780212	0.04795	0.00796424	-0.0327402	-0.0801464	-0.128523	-0.179713	-0.23203	-0.28452	-0.335822	-0.385258	-0.431318	-0.473661	-0.510025	-0.537829	-0.562409	-0.582119	-0.593797	-0.598083	-0.593557	-0.583438	-0.564504	-0.538194	-0.505889	-0.466987	-0.423599	-0.373955
69.3299	0.00488548	-0.0188906	-0.0368651	-0.0516809	-0.0610431	-0.06542	-0.0651862	-0.0614717	-0.0534278	-0.0424609	-0.0284696	-0.015763	0.000763616	0.0163306	0.0334318	0.0476325	0.0616286	0.0717052	0.0814961	0.0854511	0.0903367	0.0877026	0.0865143	0.0760526	0.06771	0.0524358	0.0372098	0.0176583	-0.0043625	-0.0281538	-0.053872	-0.0805588	-0.108562	-0.135393	-0.163212	-0.189053	-0.210063	-0.232804	-0.250884	-0.268334	-0.279248	-0.28935	-0.291287	-0.290291	-0.284041	-0.272185	-0.255846	-0.232263	-0.206861
67.5092	-0.068178	-0.0736669	-0.0802268	-0.0787388	-0.0768058	-0.0681553	-0.0581363	-0.0442073	-0.0282497	-0.010625	0.00705495	0.0216163	0.0389935	0.0524327	0.0646213	0.0718064	0.074988	0.0753283	0.0683329	0.0601421	0.0430365	0.026209	0.000485697	-0.0243086	-0.0550719	-0.0880852	-0.122713	-0.160884	-0.198217	-0.236722	-0.274759	-0.311813	-0.348291	-0.38195	-0.413755	-0.441131	-0.464151	-0.483153	-0.503117	-0.511537	-0.521564	-0.520158	-0.518783	-0.508655	-0.494838	-0.476105	-0.452804	-0.427274	-0.395634
65.7363	0.076208	0.0657302	0.0622528	0.0540895	0.0506906	0.0438547	0.0392589	0.0353779	0.0287398	0.02468	0.0169392	0.0117232	0.00143761	-0.00858366	-0.0214011	-0.0360015	-0.0511392	-0.0708531	-0.0885181	-0.111565	-0.131302	-0.155639	-0.175671	-0.198422	-0.219035	-0.23858	-0.256845	-0.273064	-0.286244	-0.301733	-0.311623	-0.323913	-0.333525	-0.343583	-0.353819	-0.363571	-0.371678	-0.38463	-0.393202	-0.4073	-0.417269	-0.429816	-0.439734	-0.450285	-0.457352	-0.463644	-0.466003	-0.465417	-0.462387
64.0099	0.260377	0.222859	0.181521	0.147058	0.111294	0.0816692	0.0548477	0.0278272	0.00924589	-0.0138808	-0.0289487	-0.0456303	-0.0588473	-0.0745754	-0.0892551	-0.101417	-0.11815	-0.12904	-0.145435	-0.158225	-0.171669	-0.184833	-0.197061	-0.211221	-0.220997	-0.233745	-0.243412	-0.253561	-0.265099	-0.270974	-0.282064	-0.288128	-0.295373	-0.30216	-0.306122	-0.311131	-0.31458	-0.313614	-0.316324	-0.311353	-0.307846	-0.299238	-0.289319	-0.274686	-0.260025	-0.239877	-0.219795	-0.194851	-0.169883
62.329	0.0740908	0.0446821	0.0194001	-0.00334111	-0.0223426	-0.0370217	-0.0499332	-0.0541965	-0.0601845	-0.0547414	-0.0509142	-0.0418973	-0.0306278	-0.0168001	0.000294325	0.0133172	0.0318049	0.0429989	0.055949	0.0646703	0.069885	0.0707334	0.0682573	0.062686	0.0507098	0.0359533	0.0179362	-0.00558751	-0.0275642	-0.0570362	-0.0825774	-0.110895	-0.139969	-0.16484	-0.190235	-0.211332	-0.225611	-0.242854	-0.25152	-0.258837	-0.260937	-0.258333	-0.253544	-0.243248	-0.230754	-0.215497	-0.197147	-0.177933	-0.157168
60.6921	-0.160339	-0.166468	-0.169886	-0.169509	-0.162673	-0.153943	-0.136473	-0.118118	-0.0905963	-0.0653499	-0.0328199	-0.00363505	0.0305025	0.066125	0.0985609	0.13419	0.161955	0.191197	0.214566	0.232334	0.246765	0.254118	0.256157	0.251869	0.241022	0.227336	0.203527	0.180048	0.14727	0.115024	0.0761884	0.0358756	-0.00389552	-0.0462767	-0.0876402	-0.127414	-0.16128	-0.195496	-0.228263	-0.255609	-0.277824	-0.295639	-0.306166	-0.31184	-0.310293	-0.301906	-0.288595	-0.268962	-0.242578
59.0982	0.19733	0.171805	0.145543	0.121751	0.0953128	0.07164	0.0480778	0.0261256	0.00469203	-0.0126948	-0.0302849	-0.0438644	-0.0572737	-0.0674607	-0.0770393	-0.0862671	-0.0921477	-0.100019	-0.10643	-0.112484	-0.119751	-0.126558	-0.136582	-0.1465	-0.157098	-0.173156	-0.186099	-0.205006	-0.222682	-0.241814	-0.261168	-0.280968	-0.300021	-0.317681	-0.334316	-0.347032	-0.356882	-0.363285	-0.367184	-0.366035	-0.360607	-0.349467	-0.334328	-0.313411	-0.28901	-0.261851	-0.228816	-0.194825	-0.157018
57.5462	0.308702	0.273356	0.239585	0.202123	0.167485	0.132729	0.0990778	0.0652976	0.0338239	0.00225343	-0.026321	-0.049784	-0.0779398	-0.103839	-0.127339	-0.15136	-0.171915	-0.192876	-0.213528	-0.230456	-0.250264	-0.267309	-0.281766	-0.300045	-0.313866	-0.32824	-0.342209	-0.353472	-0.363989	-0.375662	-0.382921	-0.389285	-0.394421	-0.395395	-0.3966	-0.39316	-0.38869	-0.382992	-0.371042	-0.35982	-0.343437	-0.326645	-0.306589	-0.285106	-0.260677	-0.232764	-0.205643	-0.17307	-0.142457
56.035	-0.0153395	-0.0346367	-0.0492164	-0.0551545	-0.0553975	-0.0500365	-0.0405941	-0.0253798	-0.0093957	0.00881108	0.0238866	0.0371984	0.0503337	0.0576441	0.0613469	0.0586048	0.0484995	0.0337265	0.0135714	-0.015788	-0.0468366	-0.0847989	-0.128989	-0.171423	-0.221095	-0.270163	-0.318285	-0.369002	-0.416137	-0.458141	-0.501516	-0.537423	-0.570128	-0.599261	-0.620447	-0.63963	-0.65014	-0.658079	-0.663232	-0.661264	-0.658133	-0.648855	-0.636551	-0.620848	-0.601903	-0.58181	-0.555697	-0.530778	-0.499907
54.5634	-0.152449	-0.177815	-0.19602	-0.201597	-0.196363	-0.184184	-0.159504	-0.130638	-0.0951117	-0.0559211	-0.0121931	0.0218733	0.0626355	0.102311	0.134119	0.16442	0.187841	0.203012	0.210581	0.211532	0.202661	0.186529	0.163798	0.130879	0.0937916	0.051005	0.000479834	-0.0501657	-0.106672	-0.163928	-0.219568	-0.277188	-0.328898	-0.379521	-0.423613	-0.463198	-0.494061	-0.520032	-0.54191	-0.556106	-0.562421	-0.56402	-0.558424	-0.547942	-0.533045	-0.512458	-0.491217	-0.465294	-0.437725
53.1305	-0.0087941	-0.0420125	-0.0665054	-0.0862414	-0.0989253	-0.102456	-0.101994	-0.0941582	-0.0798005	-0.0622975	-0.0424803	-0.02037	0.00480864	0.0299044	0.05711	0.078198	0.0987236	0.116249	0.128312	0.136213	0.138795	0.136436	0.12666	0.113537	0.0935913	0.0678236	0.0385304	0.00225538	-0.0350011	-0.0775532	-0.122417	-0.166759	-0.213954	-0.258857	-0.304006	-0.344931	-0.375491	-0.411157	-0.438959	-0.460509	-0.478897	-0.487305	-0.493061	-0.491203	-0.482765	-0.473239	-0.456055	-0.437775	-0.419455
51.7352	-0.0464324	-0.0559468	-0.0628956	-0.0655947	-0.0642863	-0.0618971	-0.0543371	-0.0447269	-0.0339494	-0.0206517	-0.00550387	0.0070923	0.0210915	0.033581	0.044838	0.0567443	0.0632638	0.0687367	0.0730192	0.0715508	0.0695156	0.0635376	0.0547489	0.0440365	0.0302078	0.0143069	-0.00372559	-0.022539	-0.0446794	-0.0672438	-0.0904484	-0.116899	-0.142559	-0.168186	-0.195654	-0.222364	-0.244544	-0.26917	-0.292839	-0.315329	-0.333061	-0.350441	-0.36275	-0.372683	-0.378941	-0.37996	-0.378845	-0.373178	-0.362274
50.3766	-0.0786015	-0.0782721	-0.076031	-0.0694812	-0.0616409	-0.0507595	-0.0384994	-0.0251232	-0.010917	0.00382741	0.0152445	0.0250074	0.0369392	0.0449414	0.0523363	0.0556245	0.0570496	0.0564296	0.0511937	0.0468826	0.0376092	0.0271652	0.0176899	0.00258226	-0.0111741	-0.0248186	-0.0412615	-0.0570862	-0.0726129	-0.0894314	-0.105483	-0.120478	-0.136693	-0.153403	-0.166728	-0.18024	-0.192888	-0.205686	-0.216964	-0.22718	-0.236347	-0.242899	-0.246472	-0.247338	-0.246695	-0.241143	-0.23273	-0.222649	-0.209204
49.0536	0.0939236	0.0687758	0.0456397	0.0229513	0.00381169	-0.0115509	-0.0248637	-0.0335101	-0.0384163	-0.0425398	-0.0399908	-0.0362155	-0.032587	-0.0241127	-0.0163438	-0.00835469	0.00027569	0.00873223	0.0163425	0.019752	0.0250959	0.028488	0.0257834	0.0267163	0.0237818	0.0157308	0.0108396	0.00234763	-0.00880039	-0.0174297	-0.0299158	-0.0440125	-0.0545507	-0.0668837	-0.0814693	-0.0944218	-0.103925	-0.115819	-0.127136	-0.136237	-0.144614	-0.151808	-0.155864	-0.158433	-0.158508	-0.155841	-0.151285	-0.144507	-0.135077
47.7654	0.258265	0.21566	0.173987	0.131353	0.0915912	0.054092	0.0172505	-0.0154616	-0.0442109	-0.0659038	-0.0847539	-0.0982104	-0.106269	-0.10805	-0.107181	-0.100289	-0.0864389	-0.0714455	-0.0522709	-0.0275757	-0.00389866	0.0210305	0.0484928	0.0735016	0.0978126	0.121613	0.141733	0.160716	0.174361	0.184467	0.19363	0.196391	0.195421	0.193169	0.184994	0.173529	0.163628	0.147842	0.130536	0.113485	0.0942646	0.0760744	0.057907	0.0409051	0.0266524	0.0133708	0.00299325	-0.00235251	-0.00586391
46.511	-0.0884116	-0.0973816	-0.105182	-0.10774	-0.10969	-0.107514	-0.0995864	-0.0884245	-0.0763343	-0.0621075	-0.0419142	-0.0229797	-0.000429285	0.0233834	0.0501657	0.0783184	0.106681	0.13629	0.165288	0.194126	0.224732	0.251318	0.278236	0.304876	0.326291	0.347537	0.36513	0.376817	0.389306	0.396544	0.397316	0.399111	0.394744	0.384663	0.376016	0.363901	0.349868	0.335241	0.318224	0.299275	0.283275	0.266763	0.251423	0.23792	0.226599	0.21802	0.212254	0.208741	0.208245
45.2896	-0.208127	-0.200074	-0.189083	-0.175472	-0.15754	-0.137693	-0.11629	-0.0924809	-0.0639709	-0.036407	-0.0101765	0.0155929	0.0447256	0.0716054	0.100217	0.12768	0.151139	0.174081	0.197283	0.217844	0.235301	0.253155	0.269214	0.281907	0.294359	0.304573	0.312885	0.320248	0.325387	0.3289	0.331716	0.332377	0.333597	0.333622	0.332608	0.332417	0.331957	0.329574	0.329725	0.331406	0.331052	0.331213	0.334206	0.337906	0.340493	0.343583	0.348445	0.35245	0.356094
44.1002	-0.123439	-0.114126	-0.103087	-0.0898173	-0.0747756	-0.058947	-0.0409923	-0.0247132	-0.00897694	0.00883611	0.0231791	0.0336075	0.0469319	0.0565603	0.0616215	0.0660879	0.0704283	0.0700206	0.0676784	0.0643129	0.0586208	0.0524946	0.0445363	0.0357064	0.0272898	0.0190009	0.010802	0.00303135	-0.00378575	-0.00988241	-0.0146513	-0.0187752	-0.021882	-0.0226612	-0.0224977	-0.0214207	-0.0182305	-0.0121544	-0.00654623	0.000537834	0.0110756	0.0227958	0.032766	0.0438076	0.0570033	0.0697674	0.0821265	0.0948655	0.106513
42.9421	-0.102122	-0.0937862	-0.083903	-0.0722088	-0.0592584	-0.0450001	-0.0310455	-0.0157392	-0.000746832	0.011758	0.0267665	0.0368781	0.0439783	0.0522788	0.058347	0.0575353	0.0557283	0.0526623	0.0444766	0.0341141	0.0222431	0.00709142	-0.00809449	-0.0247604	-0.0432171	-0.0610777	-0.0780604	-0.0953506	-0.11153	-0.124512	-0.136507	-0.146962	-0.154212	-0.159112	-0.162116	-0.162122	-0.160488	-0.156879	-0.149555	-0.139972	-0.13008	-0.116324	-0.100065	-0.0836189	-0.0634011	-0.042213	-0.0235137	-0.0013477	0.0223278
41.8144	-0.143526	-0.14769	-0.14683	-0.143053	-0.135183	-0.121123	-0.102595	-0.0812543	-0.0581964	-0.0325835	-0.00535257	0.0176181	0.0437342	0.0688306	0.0923355	0.114764	0.130543	0.143238	0.154017	0.159665	0.160374	0.15882	0.153092	0.143635	0.13404	0.120973	0.104742	0.0898216	0.0738983	0.0570971	0.0421064	0.028313	0.0154169	0.00599311	-0.00212591	-0.00681338	-0.0078855	-0.00688821	-0.00176835	0.00768349	0.0193798	0.0342589	0.0547263	0.0775616	0.102301	0.129852	0.161089	0.192736	0.224489
40.7163	-0.105869	-0.118901	-0.12738	-0.130277	-0.127251	-0.119482	-0.108965	-0.0919851	-0.0703089	-0.0476002	-0.0235065	0.000537169	0.0286061	0.053938	0.0786137	0.103163	0.125027	0.143377	0.158295	0.170121	0.17982	0.183032	0.182141	0.180667	0.173156	0.162006	0.150458	0.135732	0.118554	0.0997805	0.0802924	0.0610711	0.0421321	0.0235685	0.00821617	-0.00517763	-0.0143084	-0.0206726	-0.0242728	-0.0235452	-0.017037	-0.00652008	0.00793954	0.0280872	0.0500805	0.0766287	0.107884	0.138205	0.169063
39.647	0.00396319	-0.0149966	-0.0321193	-0.0430503	-0.0482727	-0.0531627	-0.0546551	-0.0500878	-0.0422499	-0.0332964	-0.0233353	-0.0128654	0.00170439	0.0155518	0.027722	0.0386256	0.0504431	0.059784	0.0652755	0.0692997	0.0710974	0.0698283	0.0658732	0.058012	0.0464294	0.0324146	0.0145151	-0.00588264	-0.0302877	-0.0573635	-0.0847613	-0.114687	-0.147559	-0.179672	-0.209363	-0.240813	-0.266359	-0.291584	-0.314147	-0.333999	-0.347616	-0.354485	-0.358097	-0.355676	-0.345956	-0.330937	-0.313073	-0.289879	-0.262777
38.6058	0.00460946	-0.0147173	-0.0299494	-0.042231	-0.0499414	-0.0527178	-0.0500558	-0.0453415	-0.0387963	-0.0285245	-0.015488	-0.00445002	0.00860925	0.0209937	0.0325361	0.0425056	0.0498565	0.0539966	0.0554573	0.0531022	0.0468376	0.0391979	0.0267533	0.00881549	-0.0101261	-0.0319285	-0.0591416	-0.0891721	-0.120388	-0.154531	-0.192446	-0.230697	-0.269086	-0.310087	-0.352043	-0.391405	-0.423897	-0.462265	-0.496412	-0.525162	-0.550754	-0.571671	-0.585922	-0.594338	-0.595056	-0.589815	-0.579997	-0.562758	-0.539976
37.592	-0.0793519	-0.0841271	-0.0845516	-0.083801	-0.0812287	-0.0731927	-0.0623501	-0.0507002	-0.0363409	-0.0203011	-0.00396273	0.0101764	0.0257952	0.041531	0.0561015	0.0679876	0.0776038	0.0856678	0.092397	0.0961	0.0952395	0.0905736	0.0853731	0.0780341	0.065587	0.0496753	0.0337727	0.0146398	-0.00784353	-0.0316209	-0.0580067	-0.0868776	-0.116203	-0.146702	-0.179563	-0.211887	-0.238992	-0.271002	-0.302957	-0.332182	-0.358845	-0.384202	-0.405959	-0.424064	-0.438721	-0.449415	-0.455367	-0.457218	-0.454978
36.6048	-0.196101	-0.185527	-0.173001	-0.155465	-0.134214	-0.112254	-0.0901039	-0.0659073	-0.0392322	-0.0117714	0.0140417	0.033807	0.0564073	0.0799605	0.10081	0.116003	0.128638	0.140836	0.149865	0.153387	0.153937	0.152575	0.148687	0.141336	0.131482	0.119559	0.104668	0.0884679	0.0703271	0.0491481	0.0273516	0.00463507	-0.0197305	-0.0453589	-0.0724775	-0.100479	-0.124374	-0.151852	-0.180606	-0.210124	-0.238221	-0.265636	-0.292685	-0.317468	-0.340839	-0.362617	-0.381785	-0.399673	-0.415431
35.6435	-0.215954	-0.194017	-0.17247	-0.149036	-0.122582	-0.0961148	-0.070867	-0.0451311	-0.019258	0.00467609	0.0278114	0.047018	0.0662089	0.0811566	0.0956214	0.11003	0.119627	0.123411	0.124883	0.126676	0.126185	0.121179	0.112349	0.102231	0.0915847	0.0793671	0.0634281	0.0452271	0.0269853	0.00831177	-0.011916	-0.0351966	-0.0602915	-0.0845162	-0.108583	-0.135235	-0.160006	-0.188049	-0.214764	-0.242944	-0.27189	-0.298697	-0.324477	-0.350582	-0.375648	-0.399319	-0.4221	-0.44367	-0.464369
34.7074	-0.165697	-0.146061	-0.125321	-0.103742	-0.0841132	-0.0662202	-0.0471305	-0.0270703	-0.00956452	0.00434533	0.0180267	0.0307853	0.0448984	0.0559804	0.0650614	0.0736429	0.0820264	0.0889987	0.0941773	0.0983154	0.101525	0.104195	0.106175	0.10716	0.106291	0.104732	0.103015	0.0990822	0.0927785	0.0849505	0.0757796	0.0644214	0.0500215	0.0326136	0.014625	-0.00467045	-0.0242887	-0.0502763	-0.0766256	-0.103243	-0.132056	-0.161791	-0.190594	-0.219474	-0.248765	-0.277062	-0.302663	-0.327244	-0.352088
33.7959	-0.162334	-0.146998	-0.130068	-0.11245	-0.0966222	-0.0814738	-0.0657726	-0.0499093	-0.0341251	-0.0186912	-0.00356998	0.00949547	0.0262201	0.0440748	0.060523	0.0758373	0.0937657	0.113521	0.132769	0.151488	0.170668	0.190881	0.211619	0.232253	0.252361	0.270716	0.28874	0.306896	0.32286	0.335776	0.345862	0.354601	0.361745	0.363672	0.360847	0.355828	0.349839	0.338729	0.323359	0.306397	0.287401	0.264624	0.239185	0.213447	0.187931	0.161316	0.133003	0.10488	0.0785843
32.9084	-0.163068	-0.150434	-0.137276	-0.124417	-0.112087	-0.0985178	-0.0836992	-0.0688115	-0.054207	-0.0374255	-0.0194864	-0.00394457	0.0155261	0.0367364	0.0583735	0.0817156	0.108115	0.135549	0.163729	0.194148	0.22712	0.261425	0.297229	0.334765	0.373539	0.412375	0.453119	0.495001	0.53591	0.576166	0.615505	0.653262	0.688964	0.722876	0.753181	0.778714	0.797921	0.818133	0.833935	0.843508	0.848052	0.848872	0.845014	0.836197	0.823409	0.806601	0.784818	0.759365	0.730939
32.0442	-0.117133	-0.113572	-0.110747	-0.106766	-0.0991697	-0.0892133	-0.0785997	-0.0673097	-0.05538	-0.0412246	-0.0247022	-0.00950513	0.00825417	0.0265184	0.0465368	0.0690183	0.0934966	0.119146	0.145778	0.174298	0.206109	0.240878	0.277809	0.317031	0.359228	0.405435	0.454441	0.505001	0.556963	0.611723	0.66959	0.72756	0.784023	0.840917	0.897945	0.95297	0.997788	1.04741	1.09305	1.13339	1.16895	1.20069	1.2276	1.24743	1.25934	1.2658	1.26828	1.26449	1.25303
31.2027	-0.090218	-0.0958292	-0.0976806	-0.0962027	-0.0923364	-0.0871915	-0.0798729	-0.0703592	-0.0576908	-0.0436693	-0.0282412	-0.0137637	0.00387141	0.0220418	0.0433865	0.0668848	0.08899	0.111176	0.136955	0.165007	0.193865	0.223862	0.256267	0.291304	0.328461	0.368832	0.411648	0.457325	0.506511	0.55856	0.612325	0.668274	0.726393	0.785981	0.84532	0.904788	0.95585	1.01323	1.06755	1.12007	1.16993	1.21496	1.25412	1.28829	1.31735	1.34047	1.35777	1.36815	1.37197
30.3832	-0.0940836	-0.0960816	-0.0940974	-0.089361	-0.0828087	-0.0751568	-0.065994	-0.0541899	-0.0390069	-0.023453	-0.00940241	0.00297826	0.0188496	0.0352064	0.0506434	0.0650685	0.0787469	0.0929072	0.107488	0.121533	0.135813	0.151639	0.169433	0.188669	0.209376	0.233049	0.260559	0.292239	0.32866	0.36829	0.409538	0.454846	0.505424	0.558944	0.613305	0.668882	0.717175	0.772796	0.82776	0.881967	0.933157	0.979282	1.02075	1.05861	1.09199	1.11888	1.13814	1.15061	1.15693
29.5853	-0.198822	-0.182763	-0.165502	-0.147312	-0.125798	-0.101218	-0.0763756	-0.052842	-0.0287477	-0.00354724	0.0200441	0.0379469	0.0576177	0.0762306	0.0916845	0.104208	0.115991	0.127115	0.134932	0.140052	0.14538	0.152384	0.159338	0.167046	0.177502	0.190928	0.20745	0.227145	0.250352	0.278072	0.310227	0.346131	0.384757	0.42555	0.469736	0.515525	0.554415	0.599441	0.644618	0.688027	0.727994	0.764396	0.797396	0.826145	0.849547	0.867392	0.879132	0.885718	0.88762
28.8084	-0.28167	-0.253454	-0.225277	-0.196093	-0.164504	-0.131093	-0.0973037	-0.0647733	-0.033649	-0.00261429	0.0276573	0.051413	0.0763696	0.0999819	0.121677	0.139896	0.154184	0.165987	0.176535	0.186101	0.193343	0.198524	0.203505	0.209326	0.216123	0.223638	0.233093	0.243916	0.255556	0.269651	0.287899	0.308677	0.330144	0.352568	0.377384	0.40324	0.424836	0.45034	0.475967	0.499858	0.521008	0.539812	0.556551	0.570656	0.581488	0.588717	0.591988	0.591535	0.587766
28.0518	-0.284866	-0.257717	-0.228599	-0.197621	-0.165948	-0.134431	-0.10277	-0.0700287	-0.0375274	-0.00708454	0.0224233	0.0463763	0.0727806	0.0979926	0.121332	0.141583	0.158069	0.172021	0.185635	0.198938	0.209126	0.216224	0.222856	0.230421	0.237261	0.242572	0.247685	0.254069	0.26225	0.270833	0.279162	0.287952	0.298636	0.310502	0.321686	0.332615	0.34258	0.354266	0.364823	0.373724	0.381661	0.38863	0.393661	0.396182	0.396442	0.394603	0.39102	0.384597	0.374738
27.3152	-0.210054	-0.196569	-0.179085	-0.159144	-0.138532	-0.117283	-0.0949386	-0.0708742	-0.0455861	-0.0207655	0.00349217	0.0239557	0.0477785	0.0701614	0.0909733	0.111161	0.131745	0.151765	0.170023	0.186791	0.203161	0.219393	0.235232	0.250994	0.266372	0.28115	0.295191	0.309304	0.324637	0.34035	0.354662	0.367986	0.381625	0.394767	0.406778	0.418374	0.428091	0.437208	0.443309	0.448175	0.452982	0.456814	0.457272	0.45343	0.447353	0.440165	0.431529	0.420163	0.405013
26.5978	-0.0957933	-0.096723	-0.0946794	-0.0904731	-0.0849355	-0.0775285	-0.0681276	-0.0573477	-0.045635	-0.032852	-0.0194504	-0.00644076	0.00996154	0.0260155	0.0419894	0.0595531	0.0799281	0.101714	0.122874	0.14384	0.167134	0.192693	0.218651	0.243819	0.269005	0.295461	0.322656	0.348933	0.373593	0.397145	0.42029	0.442754	0.463169	0.480979	0.497239	0.51234	0.523934	0.534841	0.542964	0.549062	0.553273	0.555355	0.554787	0.551427	0.545804	0.537794	0.527086	0.513942	0.498733
25.8993	-0.00907662	-0.018003	-0.0257419	-0.0322853	-0.036994	-0.0396422	-0.0398748	-0.0392177	-0.0386686	-0.0364685	-0.0321048	-0.0264674	-0.0183312	-0.0087998	0.00263992	0.0164001	0.0327499	0.0518145	0.0731871	0.0967487	0.122704	0.151276	0.181681	0.212729	0.243945	0.275986	0.309509	0.343231	0.374813	0.404015	0.432273	0.459821	0.485296	0.508071	0.528076	0.544894	0.556907	0.56907	0.579671	0.587195	0.590684	0.590703	0.588527	0.585044	0.578764	0.568442	0.554398	0.538001	0.51958
25.2192	0.0325837	0.0267338	0.0198571	0.0127224	0.00669966	0.00155975	-0.00340345	-0.00863525	-0.0144512	-0.0194416	-0.0229622	-0.0248232	-0.0256671	-0.024579	-0.0214655	-0.0163903	-0.00915973	0.000507381	0.01333	0.0289167	0.0469744	0.0672932	0.0899776	0.115006	0.142418	0.17066	0.199248	0.228406	0.258176	0.287493	0.315688	0.342404	0.367747	0.391959	0.413881	0.432423	0.445742	0.45956	0.471551	0.480322	0.485308	0.486719	0.485344	0.481143	0.473403	0.462259	0.447672	0.429096	0.406704
24.5569	0.015576	0.0196401	0.0225885	0.0241991	0.0246474	0.023778	0.0210075	0.0172757	0.0130016	0.00776942	0.00184168	-0.00368697	-0.00998208	-0.0151882	-0.0192571	-0.0223774	-0.0249006	-0.0265011	-0.0264216	-0.024102	-0.0198381	-0.0138113	-0.00628277	0.00348911	0.0159338	0.0298576	0.0438784	0.0583759	0.0750571	0.0935683	0.112141	0.129564	0.146216	0.162977	0.179838	0.19621	0.209072	0.222613	0.233908	0.243369	0.251399	0.25781	0.262244	0.263635	0.262155	0.25892	0.253465	0.244559	0.23151
23.912	-0.0399782	-0.0236731	-0.00860154	0.00416079	0.0139472	0.0209184	0.0252372	0.0280009	0.0298526	0.0295763	0.0271309	0.0232751	0.0169675	0.00933116	0.00130326	-0.00655907	-0.014644	-0.0229921	-0.0311149	-0.0384965	-0.045137	-0.0512649	-0.0567535	-0.0613799	-0.064322	-0.0656001	-0.0664657	-0.0673931	-0.067161	-0.0648548	-0.0610465	-0.056976	-0.0532586	-0.0492729	-0.0437445	-0.0363856	-0.029509	-0.0220331	-0.0150362	-0.00758564	0.000854774	0.00973792	0.0187476	0.0270937	0.0350141	0.0426257	0.0492423	0.054722	0.0581042
23.284	-0.0813836	-0.0574704	-0.0344666	-0.0138533	0.00372424	0.0182141	0.029636	0.0384222	0.0450015	0.0484735	0.0484532	0.0459195	0.0400386	0.0311973	0.0201907	0.00737715	-0.00687817	-0.0220716	-0.0380992	-0.0545664	-0.0719992	-0.0897213	-0.106904	-0.123808	-0.140183	-0.155411	-0.169362	-0.182564	-0.195271	-0.20679	-0.216517	-0.224105	-0.229882	-0.234414	-0.237371	-0.238257	-0.237505	-0.234678	-0.229152	-0.220868	-0.21025	-0.198028	-0.184152	-0.168288	-0.150775	-0.132858	-0.115378	-0.0977267	-0.0798779
22.6725	-0.0958236	-0.0726622	-0.0494116	-0.0266576	-0.00538367	0.0136255	0.0295443	0.0419166	0.0509922	0.0563851	0.0579976	0.0567031	0.0521313	0.0443935	0.0334301	0.0187563	0.000945753	-0.0189092	-0.0407876	-0.0641123	-0.08917	-0.115205	-0.140767	-0.165933	-0.191564	-0.217265	-0.241681	-0.264018	-0.285027	-0.304828	-0.322577	-0.33709	-0.347823	-0.355282	-0.360153	-0.362512	-0.361945	-0.356892	-0.347015	-0.332849	-0.315542	-0.295865	-0.274016	-0.249385	-0.222227	-0.194413	-0.166888	-0.139566	-0.113203
22.0771	-0.0649779	-0.0495669	-0.0337015	-0.017288	-0.00114429	0.0139073	0.027011	0.0367893	0.0431978	0.0466905	0.0476175	0.0462547	0.0420657	0.0352563	0.0255052	0.0126881	-0.00314805	-0.021348	-0.0416564	-0.0630692	-0.0852336	-0.108064	-0.130912	-0.153345	-0.17573	-0.198138	-0.219316	-0.237914	-0.254315	-0.26876	-0.280655	-0.289115	-0.293797	-0.294264	-0.290647	-0.283204	-0.273341	-0.257861	-0.238561	-0.215249	-0.188506	-0.158828	-0.127221	-0.0944094	-0.0605476	-0.0267005	0.00630918	0.0368139	0.0636381
21.4974	-0.00119604	0.00306053	0.00750642	0.0116547	0.0153709	0.0190938	0.0226842	0.0250721	0.0255051	0.0244407	0.0219572	0.0184644	0.0128284	0.00599683	-0.00178704	-0.0102575	-0.0196183	-0.0297667	-0.0404019	-0.0511139	-0.061053	-0.0702449	-0.07922	-0.0874763	-0.0944999	-0.100011	-0.103735	-0.105111	-0.103761	-0.0998153	-0.0934639	-0.0850049	-0.0740816	-0.0593914	-0.0404593	-0.0176938	0.00421128	0.0316492	0.0610262	0.0930281	0.127778	0.165124	0.203348	0.24062	0.276374	0.310532	0.342437	0.370405	0.393446
20.9328	0.0317095	0.0285139	0.0253093	0.0216692	0.0177392	0.0139861	0.0106867	0.00784683	0.00511548	0.00216788	-0.00128801	-0.00464984	-0.00892018	-0.0129375	-0.0164123	-0.0191805	-0.0210482	-0.0219685	-0.0215919	-0.0202321	-0.0172813	-0.0126689	-0.00698172	0.000179259	0.00927701	0.0209907	0.0352944	0.0518413	0.0709922	0.0925415	0.116073	0.140974	0.167567	0.196839	0.228915	0.263155	0.293432	0.329805	0.367672	0.406518	0.445989	0.485958	0.525562	0.563665	0.599427	0.632346	0.661752	0.68709	0.707687
20.3831	0.0193741	0.0143547	0.00990228	0.00570158	0.00176087	-0.00220721	-0.00569501	-0.0081474	-0.00959785	-0.010381	-0.0111734	-0.0116374	-0.0115271	-0.0109109	-0.00968809	-0.00769717	-0.00429042	0.000814309	0.00789819	0.0163806	0.0264516	0.0383943	0.0522606	0.0679129	0.0857565	0.106152	0.128969	0.15384	0.180769	0.209644	0.240185	0.272291	0.306168	0.341458	0.37809	0.415579	0.448435	0.487913	0.528535	0.569243	0.608819	0.647321	0.684868	0.721397	0.756184	0.788395	0.817344	0.842321	0.862502
19.8478	-0.00674222	-0.0106906	-0.0138761	-0.0160851	-0.0173683	-0.0180038	-0.0181951	-0.0179601	-0.017447	-0.0164618	-0.0147921	-0.0122051	-0.00803866	-0.00339845	0.00156003	0.00721421	0.0146627	0.0239264	0.0349788	0.0471072	0.0605615	0.0760466	0.0938951	0.113977	0.135986	0.159698	0.184725	0.211166	0.239014	0.268262	0.29904	0.331704	0.366028	0.401093	0.436289	0.471798	0.502901	0.53988	0.57748	0.614719	0.650837	0.685531	0.71905	0.751756	0.78282	0.811736	0.837681	0.859664	0.876535
19.3266	-0.0744229	-0.0745864	-0.0734897	-0.0704619	-0.06544	-0.0589034	-0.0517512	-0.0443149	-0.0368851	-0.0288533	-0.019339	-0.00951942	0.00322988	0.016493	0.030343	0.0452436	0.0619951	0.0801765	0.0994823	0.119582	0.140564	0.162957	0.18718	0.213443	0.24109	0.269411	0.298004	0.326883	0.356266	0.386346	0.417319	0.449314	0.481815	0.514046	0.545635	0.577113	0.604158	0.635266	0.665772	0.695364	0.724009	0.751556	0.777707	0.80248	0.825083	0.845097	0.862033	0.87519	0.883831
18.819	-0.176644	-0.173279	-0.167069	-0.157739	-0.145556	-0.130774	-0.114161	-0.0958895	-0.0761835	-0.0547043	-0.0312524	-0.00945638	0.0175044	0.0456194	0.0753432	0.106521	0.139043	0.172527	0.206926	0.241969	0.277369	0.312865	0.34863	0.384889	0.421443	0.45767	0.493124	0.527681	0.561273	0.594148	0.626216	0.657216	0.686799	0.714873	0.741831	0.767802	0.789236	0.812792	0.834546	0.854697	0.873768	0.891729	0.908042	0.922137	0.933586	0.942218	0.94793	0.950759	0.950416
18.3248	-0.253421	-0.249908	-0.242388	-0.23102	-0.21617	-0.197613	-0.175378	-0.149418	-0.119777	-0.0868154	-0.0511846	-0.0186672	0.0213874	0.0641462	0.109712	0.15718	0.205677	0.254963	0.305348	0.356575	0.407992	0.458868	0.50871	0.557442	0.605183	0.651802	0.696968	0.74041	0.781527	0.820276	0.856379	0.889507	0.919649	0.947531	0.973446	0.997194	1.01576	1.03518	1.05225	1.06715	1.08022	1.0914	1.10027	1.10644	1.10983	1.11058	1.10863	1.10419	1.09714
17.8436	-0.278219	-0.278997	-0.275203	-0.26709	-0.25479	-0.237719	-0.215438	-0.187462	-0.153981	-0.115686	-0.0733957	-0.0343208	0.014662	0.0675958	0.12392	0.182385	0.242274	0.30318	0.365234	0.428427	0.492058	0.555226	0.61711	0.677146	0.735344	0.791664	0.845988	0.898053	0.947185	0.993012	1.03526	1.07369	1.10862	1.1406	1.16972	1.19562	1.21526	1.23535	1.25273	1.26737	1.27922	1.28832	1.29457	1.29801	1.29893	1.29719	1.29245	1.28462	1.27358
17.375	-0.259279	-0.268113	-0.2716	-0.26988	-0.262958	-0.250159	-0.231009	-0.204957	-0.172238	-0.133683	-0.0898741	-0.0485132	0.00420982	0.0613195	0.121799	0.18473	0.249845	0.316565	0.384343	0.452932	0.52207	0.590857	0.658737	0.724798	0.788687	0.850171	0.909127	0.965464	1.01887	1.06907	1.11578	1.15894	1.19872	1.23515	1.26813	1.29758	1.32005	1.34332	1.36372	1.38111	1.39529	1.4064	1.41461	1.42005	1.42313	1.42346	1.42035	1.41366	1.40302
16.9187	-0.186135	-0.205628	-0.219128	-0.22643	-0.227393	-0.221874	-0.209725	-0.19077	-0.165137	-0.13331	-0.0956085	-0.0589163	-0.0113217	0.0406319	0.0961492	0.154936	0.216723	0.280702	0.345885	0.411474	0.477462	0.543229	0.608374	0.672128	0.733955	0.793511	0.850554	0.905109	0.957188	1.00679	1.0537	1.098	1.13949	1.17793	1.21307	1.24539	1.271	1.29851	1.3236	1.34613	1.3659	1.38295	1.39736	1.40922	1.41859	1.42494	1.42791	1.42717	1.4224
16.4744	-0.0690038	-0.0946759	-0.115208	-0.13014	-0.139324	-0.142939	-0.141208	-0.134135	-0.121971	-0.104522	-0.0819376	-0.0586724	-0.0272469	0.00802574	0.0468583	0.089169	0.134584	0.18236	0.231698	0.281826	0.332525	0.383424	0.434281	0.484592	0.534084	0.582483	0.629636	0.675477	0.720168	0.763713	0.806161	0.847413	0.887242	0.925437	0.961939	0.997295	1.02685	1.0603	1.09258	1.12345	1.15273	1.18021	1.20536	1.22815	1.24817	1.26502	1.27847	1.28822	1.29385
16.0417	0.0413031	0.0166719	-0.00491267	-0.0229952	-0.0375015	-0.0485605	-0.0562944	-0.0607882	-0.0622905	-0.0603981	-0.0550578	-0.0477549	-0.036149	-0.0217691	-0.00480952	0.0148509	0.0368813	0.0608532	0.0864229	0.11306	0.14078	0.169393	0.198813	0.228911	0.259619	0.290922	0.322744	0.355096	0.388156	0.421953	0.456506	0.491759	0.527611	0.563897	0.600698	0.638564	0.671737	0.711021	0.750532	0.789926	0.828875	0.866902	0.903307	0.9376	0.96927	0.99783	1.02293	1.04418	1.06093
15.6205	0.103625	0.0835657	0.0648199	0.0475137	0.0317168	0.017489	0.00480558	-0.00641749	-0.0161081	-0.0239855	-0.02993	-0.0335881	-0.0361784	-0.0372756	-0.0369439	-0.0350537	-0.0318226	-0.02728	-0.0214701	-0.0147768	-0.00688787	0.00213175	0.0125218	0.0245468	0.0383252	0.0539556	0.0714838	0.0909727	0.112576	0.136392	0.162346	0.190616	0.221119	0.253856	0.288732	0.326113	0.359881	0.400847	0.44289	0.485686	0.528851	0.571812	0.614091	0.654967	0.693682	0.729642	0.762259	0.790984	0.815118
15.2102	0.114625	0.100632	0.0871103	0.0738676	0.0609648	0.0484993	0.0362625	0.0242204	0.0126116	0.00171969	-0.00867761	-0.0173016	-0.0270412	-0.0365119	-0.0455255	-0.0541261	-0.0623251	-0.0699155	-0.0767995	-0.0830972	-0.0885643	-0.0930537	-0.0960517	-0.0969404	-0.0953559	-0.0912389	-0.0844543	-0.0749074	-0.062468	-0.0470118	-0.0284144	-0.00645158	0.01898	0.0479035	0.0799947	0.11518	0.147486	0.187167	0.228426	0.271218	0.315038	0.359372	0.40377	0.447664	0.489906	0.52981	0.566759	0.600018	0.628992
14.8108	0.0882378	0.0815817	0.0751745	0.0687088	0.0622499	0.0555484	0.0483642	0.0404702	0.0318936	0.0227617	0.0126905	0.00325981	-0.00875843	-0.021706	-0.0354904	-0.0501376	-0.0655349	-0.0812458	-0.0971367	-0.112964	-0.128463	-0.143315	-0.156889	-0.168402	-0.177312	-0.183497	-0.186654	-0.186519	-0.182857	-0.175312	-0.163587	-0.147355	-0.126438	-0.100783	-0.0708751	-0.0370722	-0.00539628	0.0343184	0.076682	0.121625	0.16843	0.21655	0.265369	0.314206	0.361944	0.407954	0.451492	0.491785	0.528091
14.4218	0.0418403	0.0429374	0.0444754	0.0462634	0.0480506	0.0493353	0.0497113	0.0486777	0.0459384	0.041256	0.0343992	0.0265998	0.0151878	0.001458	-0.0146237	-0.0329145	-0.0533552	-0.0754035	-0.0987426	-0.12289	-0.147318	-0.171571	-0.194965	-0.216807	-0.236396	-0.253232	-0.266827	-0.276524	-0.281817	-0.282012	-0.276661	-0.265404	-0.247969	-0.224336	-0.194894	-0.160064	-0.126253	-0.082473	-0.0344299	0.0175151	0.0724197	0.12946	0.187841	0.246568	0.304811	0.361943	0.416965	0.468951	0.516981
14.0431	-0.007454	-0.000287618	0.00804243	0.0172278	0.0267521	0.035829	0.0437717	0.0499449	0.0537093	0.0546376	0.0523708	0.0475916	0.0385824	0.0258927	0.00959345	-0.0102412	-0.0335318	-0.0599531	-0.088914	-0.119769	-0.151817	-0.184344	-0.216698	-0.248116	-0.277801	-0.304959	-0.328543	-0.347586	-0.361226	-0.368437	-0.368652	-0.361464	-0.346459	-0.323578	-0.293058	-0.255139	-0.216985	-0.166193	-0.109421	-0.0473363	0.018891	0.0881407	0.159398	0.231638	0.303886	0.375312	0.444786	0.51109	0.573198
13.6743	-0.0536273	-0.0436538	-0.0311977	-0.0170638	-0.00181777	0.0134547	0.0278959	0.0407672	0.0512309	0.0586175	0.0622751	0.0621176	0.0577755	0.0488724	0.0354096	0.0173157	-0.00550074	-0.0327519	-0.063993	-0.0983116	-0.135026	-0.173242	-0.212302	-0.2513	-0.289295	-0.325254	-0.357703	-0.385281	-0.406907	-0.421357	-0.42782	-0.425843	-0.414863	-0.394447	-0.364645	-0.325584	-0.284904	-0.229387	-0.166207	-0.0962781	-0.0209373	0.0586223	0.141098	0.225521	0.31053	0.394957	0.477505	0.556842	0.631769
13.3152	-0.0858662	-0.0778489	-0.0659811	-0.0511786	-0.0342299	-0.0162678	0.00191506	0.0194431	0.0353798	0.0488025	0.0589044	0.0644823	0.0669717	0.0648024	0.0576909	0.0453411	0.0274395	0.00433018	-0.0236943	-0.0558629	-0.0915165	-0.129763	-0.169968	-0.211282	-0.252524	-0.292543	-0.329759	-0.362716	-0.390202	-0.411014	-0.424092	-0.428879	-0.424556	-0.410236	-0.385606	-0.350819	-0.312957	-0.25968	-0.197343	-0.127093	-0.0501604	0.0324159	0.119125	0.20872	0.299803	0.390824	0.480293	0.56681	0.649169
12.9655	-0.0793089	-0.0786515	-0.0731696	-0.0636646	-0.0510112	-0.0361164	-0.0196244	-0.00246245	0.0142768	0.0296809	0.0429833	0.0521203	0.0596937	0.0633238	0.0625069	0.0566873	0.0454831	0.0290419	0.00778611	-0.0179497	-0.047616	-0.0804486	-0.115816	-0.153042	-0.190956	-0.228376	-0.263836	-0.296128	-0.324214	-0.346888	-0.363204	-0.372341	-0.373163	-0.364682	-0.346321	-0.318063	-0.285904	-0.239171	-0.183169	-0.118854	-0.0472062	0.0309108	0.114071	0.200732	0.289508	0.378775	0.466967	0.552703	0.634867
12.625	-0.0356025	-0.043854	-0.0470183	-0.0458599	-0.0409731	-0.0329849	-0.0225838	-0.0106291	0.00176863	0.0139161	0.0251188	0.0333785	0.0409067	0.0455482	0.0467127	0.0438685	0.0365087	0.0247762	0.00894331	-0.010738	-0.0339641	-0.0601275	-0.0887472	-0.119124	-0.150306	-0.181169	-0.210433	-0.237225	-0.260648	-0.279827	-0.293814	-0.301675	-0.302254	-0.294747	-0.278617	-0.253591	-0.225048	-0.183393	-0.133385	-0.0758038	-0.0112162	0.0596067	0.135346	0.214539	0.295719	0.377485	0.458511	0.537517	0.613464
12.2935	0.020023	0.00506951	-0.00533808	-0.0116858	-0.0143475	-0.0137696	-0.010668	-0.00585941	-0.000137213	0.00591091	0.0116617	0.0158575	0.01943	0.021114	0.0203352	0.0167621	0.0100619	0.000352354	-0.0123284	-0.0276532	-0.0454998	-0.0654327	-0.0871716	-0.110079	-0.133228	-0.155713	-0.176531	-0.195106	-0.210543	-0.22231	-0.229495	-0.231304	-0.226851	-0.21569	-0.197414	-0.171846	-0.144147	-0.105072	-0.0592299	-0.00726021	0.0504676	0.113383	0.180283	0.249984	0.321164	0.392677	0.463602	0.532854	0.599458
11.9706	0.0662039	0.0467609	0.0310887	0.0190102	0.0102602	0.00447111	0.00114529	-0.000352997	-0.000651514	-0.000225243	0.000339209	0.000565829	0.000245673	-0.00114156	-0.00399086	-0.00849699	-0.0146179	-0.0224249	-0.0318993	-0.0428281	-0.0551582	-0.0685733	-0.0828772	-0.0976629	-0.112126	-0.125591	-0.137387	-0.147016	-0.153817	-0.15723	-0.15673	-0.151679	-0.141558	-0.126179	-0.105416	-0.0791153	-0.0522137	-0.0158825	0.0255369	0.0716439	0.122056	0.176366	0.233707	0.293131	0.353636	0.41444	0.474784	0.533894	0.590936
11.6563	0.0946507	0.0718424	0.0522625	0.0359095	0.02261	0.0121139	0.00412748	-0.00170149	-0.00586101	-0.00876687	-0.0109798	-0.0125904	-0.0144349	-0.0165788	-0.0192733	-0.0225884	-0.0264755	-0.030982	-0.0361686	-0.0419902	-0.0483172	-0.0550532	-0.0619394	-0.0687526	-0.0750508	-0.0803732	-0.0841652	-0.0861736	-0.0857949	-0.0826199	-0.0762759	-0.0664338	-0.0527824	-0.0353012	-0.0140559	0.0111871	0.035982	0.0684703	0.104722	0.144617	0.187808	0.233912	0.282355	0.332457	0.383529	0.435061	0.486434	0.537075	0.586334
11.3502	0.111792	0.0863625	0.0637633	0.0441234	0.0274102	0.0135342	0.00229709	-0.00650653	-0.0131332	-0.017938	-0.0214074	-0.0235836	-0.0255292	-0.0270457	-0.0283335	-0.0293931	-0.0303419	-0.0312158	-0.0320979	-0.0330347	-0.0339637	-0.0347797	-0.0353434	-0.0354284	-0.0349403	-0.033637	-0.0310408	-0.0270801	-0.0212198	-0.0132675	-0.00295514	0.00992422	0.025527	0.0437286	0.0645106	0.0881323	0.110703	0.139757	0.17173	0.206577	0.244146	0.284113	0.32603	0.369444	0.413845	0.458912	0.504207	0.549255	0.593503
11.0521	0.13278	0.104316	0.0784333	0.0553354	0.0350877	0.0176748	0.00301216	-0.00899309	-0.0184772	-0.0256159	-0.0308706	-0.034134	-0.0367124	-0.0382148	-0.0388243	-0.0384565	-0.0371843	-0.0353275	-0.0329668	-0.0301339	-0.0269338	-0.0230935	-0.0185527	-0.013258	-0.00720039	-0.000280574	0.0076517	0.0166816	0.0271057	0.0390997	0.0527991	0.0684208	0.0859236	0.105187	0.126221	0.14934	0.170911	0.19826	0.227988	0.260124	0.294624	0.331251	0.369673	0.409569	0.450531	0.492436	0.534878	0.57744	0.619626
10.7619	0.160211	0.127954	0.0981611	0.0711178	0.0469131	0.0255538	0.00709048	-0.00854915	-0.021389	-0.0315814	-0.0394327	-0.0444768	-0.0485581	-0.0509337	-0.0517972	-0.0510339	-0.0486899	-0.0452051	-0.0407098	-0.0352751	-0.0289952	-0.0216644	-0.0132002	-0.00378692	0.00665147	0.0180227	0.0302872	0.0434405	0.0576132	0.0729697	0.0895815	0.107554	0.126848	0.147436	0.169334	0.192912	0.214529	0.241527	0.270581	0.301773	0.335043	0.370295	0.407391	0.446106	0.486148	0.527393	0.569421	0.611834	0.65417
10.4792	0.183456	0.148008	0.115051	0.0849258	0.0576358	0.0332193	0.0118177	-0.00664819	-0.0221739	-0.0349432	-0.0451213	-0.0518469	-0.0575211	-0.0610627	-0.0626068	-0.0621098	-0.0596593	-0.0555548	-0.0500015	-0.0431251	-0.0349645	-0.025448	-0.0146045	-0.00263018	0.0104672	0.0245886	0.0396227	0.0554095	0.0720369	0.089538	0.108	0.127392	0.147774	0.169226	0.191862	0.215993	0.237964	0.265138	0.294164	0.325156	0.358056	0.392876	0.429627	0.468301	0.508653	0.55049	0.593305	0.636756	0.680422
10.204	0.195876	0.15923	0.125137	0.0938548	0.065354	0.0396923	0.0169702	-0.00285746	-0.0198788	-0.0341884	-0.0459311	-0.053999	-0.0611779	-0.0661232	-0.068856	-0.0694599	-0.0680006	-0.0646332	-0.0595046	-0.0527686	-0.0444687	-0.0346712	-0.0234831	-0.0109847	0.00271313	0.0175606	0.0334458	0.0501509	0.0677538	0.0861774	0.10545	0.125569	0.146585	0.168682	0.192149	0.217138	0.23985	0.26793	0.297751	0.329442	0.363031	0.398569	0.436163	0.47594	0.517729	0.561261	0.605944	0.651471	0.69746
9.93606	0.198509	0.162759	0.129594	0.0990816	0.0712181	0.0459941	0.0234195	0.00340243	-0.0141074	-0.0291976	-0.0420075	-0.05123	-0.0599874	-0.0666934	-0.0713207	-0.0739406	-0.0746356	-0.0734072	-0.0702936	-0.0654074	-0.0588939	-0.0507772	-0.0411241	-0.0300547	-0.0175532	-0.00366904	0.0114417	0.0277244	0.0452071	0.0637753	0.0833807	0.104112	0.125963	0.149228	0.174159	0.20089	0.225215	0.255367	0.287342	0.321196	0.3571	0.3951	0.435327	0.477884	0.52262	0.569279	0.617282	0.666223	0.715712
9.67512	0.193667	0.160242	0.12944	0.101172	0.0753177	0.0518017	0.0304859	0.0112007	-0.00602036	-0.0213026	-0.0347631	-0.0449496	-0.0552385	-0.0638417	-0.0707832	-0.0759925	-0.0795289	-0.081352	-0.0813565	-0.0796288	-0.0762781	-0.0712302	-0.064462	-0.0561262	-0.0460358	-0.0342008	-0.020793	-0.00576036	0.0109629	0.0292523	0.0490933	0.0705103	0.0935813	0.118558	0.145624	0.17485	0.201578	0.234753	0.269991	0.307324	0.346947	0.388891	0.433231	0.479961	0.528916	0.579851	0.632232	0.685589	0.739447
9.42104	0.186797	0.156233	0.128346	0.102896	0.0795627	0.0581849	0.038508	0.0203267	0.00359101	-0.0117819	-0.0258848	-0.037098	-0.0490763	-0.0598471	-0.0694289	-0.077723	-0.084663	-0.090156	-0.0940221	-0.0963065	-0.0969399	-0.0957814	-0.0927214	-0.0877768	-0.0807216	-0.0714754	-0.0601294	-0.0466618	-0.0309577	-0.013089	0.00697841	0.0292217	0.0537723	0.0807662	0.110369	0.14251	0.172092	0.20886	0.24806	0.28973	0.333931	0.380706	0.429988	0.48167	0.535529	0.591294	0.648497	0.706636	0.765137
9.17363	0.185593	0.157519	0.132057	0.108866	0.0874791	0.0675874	0.0489324	0.031268	0.0143792	-0.0017531	-0.0172216	-0.029996	-0.044308	-0.0579033	-0.0707067	-0.0826596	-0.0936261	-0.103351	-0.111617	-0.118367	-0.1234	-0.126526	-0.127504	-0.126185	-0.122327	-0.115783	-0.106565	-0.0946434	-0.0799477	-0.0624555	-0.042109	-0.0188873	0.00727548	0.0364697	0.0687787	0.104074	0.136683	0.177379	0.220916	0.26733	0.316583	0.368582	0.423152	0.480082	0.539075	0.599825	0.661887	0.724793	0.787885
8.93272	0.193842	0.167229	0.143053	0.120862	0.100185	0.0806307	0.0618473	0.0435582	0.0255333	0.00770613	-0.00999307	-0.02503	-0.0424203	-0.0594738	-0.0761098	-0.0921779	-0.107575	-0.121888	-0.134824	-0.146189	-0.15577	-0.163274	-0.168344	-0.170736	-0.170143	-0.166314	-0.159304	-0.149014	-0.135379	-0.118336	-0.0977895	-0.0736997	-0.046078	-0.0148358	0.0199928	0.0583078	0.0938393	0.138421	0.186287	0.237379	0.291655	0.34879	0.408573	0.470637	0.534692	0.600386	0.667232	0.73479	0.802412
8.69813	0.21132	0.184986	0.16085	0.138425	0.117207	0.0968323	0.0768357	0.0568643	0.0367447	0.0163516	-0.00430806	-0.022236	-0.0433071	-0.0643601	-0.0853063	-0.105925	-0.126055	-0.145249	-0.163089	-0.179313	-0.19367	-0.205757	-0.215157	-0.221516	-0.224413	-0.223624	-0.219161	-0.210886	-0.1986	-0.182293	-0.161815	-0.137164	-0.108366	-0.0754468	-0.0384184	0.00255537	0.0407804	0.0889757	0.140929	0.196486	0.255507	0.317574	0.382355	0.44938	0.518329	0.588834	0.660413	0.732581	0.804754
8.46971	0.236623	0.209701	0.18466	0.161036	0.138317	0.116146	0.0940349	0.0715835	0.0485641	0.0249194	0.000613058	-0.0207348	-0.0461065	-0.0718228	-0.0977236	-0.12353	-0.148967	-0.173613	-0.196956	-0.218692	-0.238429	-0.255737	-0.270054	-0.280977	-0.288033	-0.290948	-0.289666	-0.283962	-0.273545	-0.258358	-0.238286	-0.21334	-0.183614	-0.149192	-0.110111	-0.0665627	-0.0256578	0.0261042	0.082079	0.142026	0.205654	0.272531	0.342193	0.414126	0.487967	0.563296	0.639637	0.716496	0.79324
8.24728	0.266048	0.23805	0.211628	0.186299	0.161578	0.137082	0.11235	0.0870186	0.060729	0.0335017	0.00522646	-0.0197916	-0.0498026	-0.0805238	-0.111756	-0.14314	-0.174324	-0.204859	-0.234248	-0.262034	-0.28774	-0.310843	-0.330702	-0.346831	-0.358734	-0.366062	-0.368645	-0.366117	-0.35818	-0.344635	-0.325453	-0.300651	-0.270382	-0.234732	-0.193855	-0.147926	-0.10451	-0.0494048	0.0103168	0.0743375	0.142242	0.213546	0.28776	0.364349	0.442862	0.522831	0.603776	0.685195	0.766397
8.0307	0.293215	0.263896	0.235914	0.208751	0.181979	0.155157	0.127921	0.0999142	0.0707462	0.0403583	0.00866314	-0.0195014	-0.0534854	-0.0884713	-0.124257	-0.160422	-0.196618	-0.232342	-0.267108	-0.30031	-0.331408	-0.359814	-0.384883	-0.40604	-0.422728	-0.434558	-0.441222	-0.442263	-0.437318	-0.426153	-0.408722	-0.385075	-0.355357	-0.319641	-0.27817	-0.231095	-0.186353	-0.129273	-0.0672557	-0.000656749	0.0700639	0.144348	0.221809	0.301848	0.383978	0.467692	0.552481	0.637815	0.722954
7.8198	0.311283	0.280519	0.250992	0.222215	0.193761	0.165198	0.136213	0.106413	0.075491	0.0432544	0.00967196	-0.0201998	-0.0562864	-0.0935299	-0.13169	-0.170413	-0.209375	-0.248064	-0.285919	-0.322336	-0.356733	-0.388536	-0.417142	-0.441927	-0.462277	-0.477789	-0.488022	-0.492561	-0.49092	-0.482923	-0.468406	-0.447428	-0.420075	-0.386383	-0.346555	-0.300809	-0.256957	-0.200603	-0.139017	-0.072582	-0.00171077	0.0730543	0.151383	0.232699	0.316479	0.402239	0.489397	0.577358	0.665455
7.61444	0.316367	0.284245	0.253456	0.22353	0.194065	0.164709	0.135082	0.104839	0.0736931	0.0414405	0.00797557	-0.0217098	-0.0574876	-0.0944066	-0.132188	-0.170614	-0.209366	-0.248025	-0.285948	-0.322598	-0.357448	-0.389954	-0.41958	-0.445742	-0.467847	-0.485422	-0.498073	-0.505357	-0.506805	-0.502199	-0.491375	-0.474273	-0.450907	-0.421226	-0.385353	-0.343463	-0.302832	-0.250084	-0.191856	-0.128539	-0.0605072	0.0118962	0.0883482	0.168343	0.251372	0.336964	0.424464	0.513253	0.602723
7.41447	0.309227	0.276092	0.244527	0.214079	0.184395	0.155158	0.125963	0.0965001	0.0664946	0.035775	0.00411943	-0.0237723	-0.057224	-0.0916049	-0.126706	-0.162366	-0.198321	-0.2342	-0.269448	-0.303599	-0.3362	-0.366792	-0.394907	-0.420043	-0.441678	-0.459344	-0.472724	-0.481358	-0.484866	-0.483015	-0.475624	-0.462531	-0.443639	-0.418809	-0.388104	-0.351555	-0.315602	-0.268371	-0.215621	-0.15765	-0.094747	-0.0270873	0.0450686	0.121277	0.201106	0.28408	0.369525	0.456874	0.545515
7.21976	0.293423	0.25985	0.228118	0.197786	0.168591	0.140152	0.112149	0.0842701	0.0562664	0.027973	-0.000862291	-0.0260483	-0.0560199	-0.0865872	-0.117658	-0.149039	-0.180575	-0.211932	-0.24273	-0.272571	-0.301065	-0.327882	-0.352618	-0.374851	-0.394158	-0.410192	-0.422634	-0.431129	-0.435331	-0.435051	-0.430076	-0.420222	-0.405274	-0.385044	-0.359494	-0.328563	-0.297709	-0.256703	-0.21038	-0.1589	-0.102422	-0.0410419	0.0250823	0.095605	0.170176	0.2483	0.329413	0.412997	0.498443
7.03016	0.27219	0.238892	0.207639	0.178097	0.149939	0.122835	0.0965218	0.0707238	0.0451877	0.0197026	-0.00587885	-0.0280027	-0.0540393	-0.0803375	-0.106843	-0.133401	-0.159855	-0.18604	-0.211675	-0.236448	-0.260031	-0.282232	-0.302743	-0.321158	-0.337197	-0.350641	-0.361214	-0.368653	-0.372633	-0.372973	-0.369505	-0.362031	-0.350294	-0.334037	-0.313156	-0.287512	-0.261638	-0.226829	-0.187095	-0.142456	-0.0929253	-0.0385636	0.020567	0.0842528	0.152157	0.223883	0.298974	0.377003	0.45738
6.84554	0.247699	0.215277	0.185094	0.156885	0.13024	0.104922	0.0806689	0.0572591	0.0344549	0.0120024	-0.0102089	-0.0291517	-0.0511966	-0.0732014	-0.0951026	-0.116822	-0.13823	-0.159298	-0.179794	-0.199528	-0.218257	-0.235843	-0.25211	-0.266725	-0.279499	-0.290275	-0.298873	-0.305061	-0.30859	-0.309276	-0.306966	-0.301471	-0.292537	-0.279856	-0.263245	-0.242534	-0.221382	-0.192591	-0.159299	-0.121453	-0.0789799	-0.0318285	0.019996	0.0763566	0.136971	0.201569	0.269789	0.341255	0.415476
6.66576	0.222345	0.191108	0.162309	0.135699	0.110872	0.0876055	0.0656113	0.0447104	0.0246797	0.00529407	-0.013587	-0.0294523	-0.0476616	-0.0656038	-0.0831933	-0.100412	-0.117228	-0.133657	-0.149534	-0.164775	-0.179221	-0.192775	-0.205356	-0.21675	-0.226801	-0.235397	-0.242429	-0.247691	-0.251004	-0.252191	-0.251071	-0.247498	-0.241211	-0.231868	-0.219258	-0.203179	-0.186465	-0.163377	-0.136204	-0.104835	-0.0691802	-0.0290363	0.015622	0.064695	0.118009	0.175406	0.236594	0.301244	0.368973
6.49071	0.199152	0.16911	0.141715	0.116702	0.0937147	0.0724584	0.0526564	0.0341186	0.0166265	3.45756e-05	-0.0158703	-0.0290314	-0.0439022	-0.0583437	-0.0722963	-0.0857648	-0.0988302	-0.111522	-0.123723	-0.135432	-0.14657	-0.157086	-0.166942	-0.176025	-0.184217	-0.191408	-0.197526	-0.20242	-0.205929	-0.207909	-0.208164	-0.206534	-0.202761	-0.196528	-0.187597	-0.175736	-0.163053	-0.145108	-0.123474	-0.0979808	-0.0685145	-0.0347877	0.00326461	0.0455854	0.0921154	0.142785	0.197341	0.255516	0.317008
6.32025	0.180902	0.151864	0.125659	0.102012	0.0805906	0.0610465	0.0430796	0.0264818	0.0110491	-0.00335674	-0.0169376	-0.0280454	-0.0403991	-0.0522432	-0.0635778	-0.074438	-0.0849494	-0.0951062	-0.104907	-0.114375	-0.12346	-0.132204	-0.140565	-0.148453	-0.155795	-0.16251	-0.168498	-0.173676	-0.177892	-0.18098	-0.182816	-0.183182	-0.181769	-0.178374	-0.172717	-0.164557	-0.155377	-0.141819	-0.124907	-0.104459	-0.0802572	-0.0520509	-0.0197072	0.0167934	0.057478	0.102289	0.151038	0.203519	0.259467
6.15428	0.170076	0.141561	0.116056	0.0932793	0.0728582	0.0544247	0.0376358	0.0222671	0.00813881	-0.00492968	-0.0171041	-0.0269761	-0.0378691	-0.0482243	-0.0581216	-0.0676195	-0.0768286	-0.0857743	-0.0944989	-0.103045	-0.111401	-0.119622	-0.127674	-0.135455	-0.142934	-0.15004	-0.15667	-0.162736	-0.168122	-0.172634	-0.176192	-0.178533	-0.179366	-0.17849	-0.175663	-0.170641	-0.164371	-0.154433	-0.141401	-0.125065	-0.105157	-0.0814439	-0.0537842	-0.0220441	0.0138247	0.0537907	0.0977352	0.145481	0.19676
5.99266	0.169376	0.140502	0.114803	0.0919476	0.0715576	0.0532232	0.0365998	0.0214515	0.0075887	-0.00522618	-0.0171258	-0.026719	-0.0373144	-0.0473816	-0.0570527	-0.0663874	-0.0754781	-0.0843954	-0.0931921	-0.101923	-0.110599	-0.11927	-0.127907	-0.136388	-0.144688	-0.152779	-0.160546	-0.167872	-0.174663	-0.18075	-0.186004	-0.190211	-0.19308	-0.194391	-0.193946	-0.191517	-0.18761	-0.1806	-0.170683	-0.157639	-0.141179	-0.121053	-0.0971207	-0.0692084	-0.0372316	-0.00119189	0.0388488	0.0827152	0.130148
5.83528	0.181229	0.150753	0.12357	0.0992886	0.0775485	0.0579181	0.0400956	0.0238138	0.00886582	-0.0049952	-0.017926	-0.0283326	-0.0398711	-0.0508729	-0.0614537	-0.0717062	-0.0817208	-0.0915582	-0.101302	-0.110994	-0.12069	-0.130373	-0.14005	-0.149621	-0.159043	-0.168311	-0.177316	-0.185942	-0.194094	-0.201611	-0.20836	-0.214157	-0.218737	-0.221875	-0.223375	-0.222999	-0.220972	-0.216318	-0.208914	-0.198498	-0.184827	-0.167626	-0.146695	-0.121918	-0.0931649	-0.0603863	-0.0236295	0.0169552	0.0611383
5.68204	0.205977	0.172581	0.142474	0.11529	0.0906954	0.0682591	0.0477292	0.028826	0.0113481	-0.00491736	-0.0201625	-0.0324854	-0.0461465	-0.0591669	-0.071654	-0.0836811	-0.0953815	-0.106797	-0.118019	-0.129116	-0.140138	-0.151037	-0.161856	-0.172527	-0.183018	-0.193338	-0.203374	-0.213046	-0.222247	-0.230832	-0.238708	-0.245683	-0.251534	-0.256063	-0.259037	-0.260246	-0.259683	-0.256915	-0.251554	-0.243312	-0.231966	-0.217237	-0.198882	-0.176836	-0.150924	-0.121049	-0.087251	-0.0496231	-0.00837749
5.53282	0.240362	0.202979	0.168806	0.137542	0.108894	0.0824541	0.0580213	0.03535	0.0142491	-0.00545078	-0.0239581	-0.03896	-0.0555531	-0.0712915	-0.0862864	-0.100577	-0.114358	-0.127638	-0.140521	-0.153089	-0.165376	-0.177381	-0.189128	-0.20064	-0.211877	-0.222868	-0.233525	-0.243797	-0.253587	-0.262788	-0.27133	-0.279022	-0.2857	-0.291184	-0.295214	-0.297597	-0.298177	-0.296915	-0.29323	-0.286843	-0.277511	-0.264964	-0.248973	-0.229437	-0.206179	-0.17908	-0.148129	-0.113382	-0.0749958
5.38752	0.278696	0.236728	0.197883	0.161942	0.12864	0.0976404	0.0687496	0.0417965	0.0166193	-0.00691632	-0.0290298	-0.0469129	-0.0666521	-0.085232	-0.102764	-0.119332	-0.135081	-0.150068	-0.164389	-0.178135	-0.191334	-0.204061	-0.216333	-0.228224	-0.239741	-0.250895	-0.26167	-0.272031	-0.281927	-0.291277	-0.300021	-0.308022	-0.315128	-0.321166	-0.325899	-0.329141	-0.330608	-0.330535	-0.328246	-0.323482	-0.315965	-0.305436	-0.29171	-0.274594	-0.253943	-0.229616	-0.201554	-0.169742	-0.134332
5.24604	0.315952	0.269291	0.225687	0.185007	0.147017	0.111471	0.0781681	0.0470035	0.0178623	-0.00936498	-0.0348704	-0.0554167	-0.0779886	-0.0990874	-0.118778	-0.137226	-0.154512	-0.170737	-0.186013	-0.200416	-0.214046	-0.226975	-0.23927	-0.251027	-0.262299	-0.273125	-0.283521	-0.293496	-0.303037	-0.312111	-0.320634	-0.328546	-0.335679	-0.341885	-0.346987	-0.350785	-0.352876	-0.353714	-0.352562	-0.349177	-0.343276	-0.334616	-0.323004	-0.308252	-0.29019	-0.26865	-0.243523	-0.214788	-0.182532
5.10827	0.34918	0.2981	0.250028	0.20492	0.162594	0.122865	0.0855521	0.0505957	0.0179292	-0.0125475	-0.0409696	-0.0637531	-0.0886057	-0.111684	-0.133018	-0.152791	-0.171071	-0.187989	-0.203677	-0.218218	-0.231772	-0.244405	-0.25626	-0.267416	-0.277969	-0.288012	-0.297596	-0.306742	-0.315509	-0.323882	-0.331783	-0.339168	-0.345919	-0.35188	-0.356943	-0.36092	-0.363304	-0.364678	-0.364302	-0.36195	-0.357356	-0.350285	-0.340537	-0.327963	-0.312353	-0.293523	-0.271313	-0.24571	-0.216754
4.97412	0.376549	0.321615	0.269658	0.220717	0.174647	0.131339	0.0906477	0.0525291	0.0169557	-0.016154	-0.0468595	-0.0713611	-0.0978687	-0.122296	-0.144709	-0.165212	-0.183927	-0.200999	-0.216545	-0.230736	-0.243746	-0.255656	-0.26662	-0.276767	-0.286209	-0.295054	-0.303423	-0.311356	-0.318922	-0.326156	-0.332998	-0.339402	-0.345288	-0.35055	-0.355087	-0.358756	-0.361031	-0.362483	-0.362449	-0.360685	-0.35699	-0.351145	-0.342932	-0.332237	-0.318841	-0.302528	-0.283135	-0.260624	-0.234997
4.84349	0.396135	0.338157	0.283152	0.231217	0.182249	0.136201	0.092988	0.0525704	0.0149375	-0.0199475	-0.052139	-0.0776928	-0.105124	-0.13017	-0.152937	-0.173498	-0.192022	-0.208643	-0.223498	-0.236821	-0.248765	-0.259478	-0.26908	-0.277765	-0.28568	-0.292933	-0.299689	-0.30602	-0.312002	-0.31768	-0.323052	-0.328059	-0.332657	-0.336789	-0.340369	-0.343265	-0.34507	-0.346196	-0.34609	-0.344532	-0.341353	-0.336355	-0.329353	-0.320224	-0.308786	-0.294789	-0.278068	-0.258568	-0.236257
4.71629	0.405983	0.345954	0.288956	0.235084	0.184294	0.136584	0.0919237	0.0503129	0.0117116	-0.0238862	-0.0565428	-0.0822894	-0.109719	-0.134486	-0.156713	-0.176537	-0.194097	-0.209559	-0.223096	-0.234952	-0.245291	-0.254297	-0.262104	-0.268923	-0.27493	-0.280255	-0.285079	-0.289502	-0.293581	-0.297408	-0.300991	-0.3043	-0.307323	-0.310026	-0.312321	-0.314125	-0.315194	-0.315705	-0.315238	-0.313621	-0.310689	-0.306292	-0.300269	-0.292466	-0.282749	-0.270894	-0.256701	-0.240094	-0.221002
4.59244	0.405307	0.344341	0.286529	0.231923	0.180543	0.132381	0.0874813	0.0458612	0.00746822	-0.0277127	-0.059758	-0.0848134	-0.111265	-0.134849	-0.155688	-0.173993	-0.189883	-0.203568	-0.21523	-0.225095	-0.233391	-0.240263	-0.245911	-0.250552	-0.254375	-0.257546	-0.260233	-0.262543	-0.264542	-0.26636	-0.267989	-0.269434	-0.27073	-0.271822	-0.272651	-0.273163	-0.273307	-0.272986	-0.271937	-0.270032	-0.267125	-0.263085	-0.257796	-0.251097	-0.24287	-0.232939	-0.221054	-0.207157	-0.191136
4.47183	0.394877	0.334155	0.276724	0.222589	0.171809	0.124381	0.0804003	0.0398507	0.00271601	-0.0310576	-0.061565	-0.0851807	-0.109883	-0.131557	-0.150381	-0.166582	-0.180321	-0.191808	-0.20125	-0.208845	-0.214839	-0.219399	-0.222745	-0.225103	-0.226657	-0.227607	-0.228091	-0.228222	-0.228103	-0.227841	-0.227439	-0.226964	-0.226441	-0.225792	-0.225007	-0.22408	-0.223136	-0.22175	-0.219901	-0.217473	-0.214346	-0.210411	-0.205576	-0.1997	-0.192679	-0.184354	-0.174512	-0.163047	-0.149836
4.3544	0.37669	0.317362	0.261382	0.208806	0.159669	0.113981	0.0718337	0.0332062	-0.00190071	-0.0335709	-0.0619127	-0.0836196	-0.106052	-0.125403	-0.141909	-0.15575	-0.167153	-0.176318	-0.183452	-0.188755	-0.192439	-0.194724	-0.195817	-0.195952	-0.195318	-0.194101	-0.192444	-0.190462	-0.188277	-0.18597	-0.183559	-0.181139	-0.17873	-0.176276	-0.173788	-0.171286	-0.169104	-0.166452	-0.163574	-0.16037	-0.156751	-0.15263	-0.147936	-0.142558	-0.136425	-0.12936	-0.121206	-0.111824	-0.101102
4.24004	0.353234	0.296227	0.242589	0.19241	0.145701	0.102487	0.0628145	0.0266749	-0.00594762	-0.0351113	-0.0609473	-0.0805288	-0.100484	-0.117392	-0.131524	-0.143012	-0.152124	-0.159055	-0.164	-0.167163	-0.168725	-0.168928	-0.167962	-0.166069	-0.163437	-0.160222	-0.156576	-0.152631	-0.148489	-0.144229	-0.139892	-0.135561	-0.131268	-0.126999	-0.122776	-0.118624	-0.11512	-0.11106	-0.106983	-0.102815	-0.0984795	-0.0939336	-0.0891152	-0.0839549	-0.0783913	-0.0722545	-0.0654355	-0.0577847	-0.0491962
4.12869	0.32691	0.272859	0.222184	0.174955	0.131175	0.0908665	0.0540388	0.0206844	-0.00924998	-0.0357734	-0.0590072	-0.0764155	-0.0939017	-0.108464	-0.120306	-0.129621	-0.136618	-0.141509	-0.144484	-0.145725	-0.14542	-0.143784	-0.141023	-0.137335	-0.132926	-0.127914	-0.122455	-0.116712	-0.110763	-0.104667	-0.0985248	-0.0923859	-0.0862743	-0.0802451	-0.0743355	-0.0685643	-0.0637422	-0.0582531	-0.0529066	-0.0476965	-0.0425414	-0.0374272	-0.0323193	-0.0271935	-0.0219663	-0.0165181	-0.0107413	-0.00451355	0.00227735
4.02027	0.299692	0.24896	0.201557	0.157537	0.116903	0.0796467	0.045782	0.0152719	-0.0119241	-0.0358285	-0.0565351	-0.0718398	-0.0869877	-0.0993428	-0.109059	-0.116394	-0.121479	-0.124526	-0.125737	-0.125268	-0.123315	-0.120054	-0.115703	-0.110423	-0.104406	-0.0977804	-0.0906948	-0.0833038	-0.0756988	-0.067918	-0.0600971	-0.0522694	-0.0444767	-0.0368017	-0.0293064	-0.0220206	-0.0159728	-0.00915945	-0.00262797	0.00359241	0.0095434	0.0152293	0.0206524	0.0258092	0.0307908	0.0356765	0.0405839	0.0456033	0.0508429
BOTH participants' average PRE-disconnection ERSP in STG
Time (ms)	-145	-138	-131	-124	-117	-110	-103	-96	-89	-82	-75	-69	-62	-55	-48	-41	-34	-27	-20	-13	-6	1	8	15	22	29	36	43	50	57	64	71	78	85	92	99	105	112	119	126	133	140	147	154	161	168	175	182	189
Frequencies: 150 Hz	0.0235495	0.00611873	-0.00604608	-0.0133869	-0.0161174	-0.0161467	-0.0129932	-0.00653701	0.001427	0.0089782	0.0151233	0.0199992	0.0234684	0.0238753	0.0215297	0.0167958	0.00789938	-0.00424829	-0.0181432	-0.0326222	-0.0487131	-0.0653153	-0.0803999	-0.0941681	-0.106281	-0.11652	-0.123614	-0.127959	-0.130168	-0.129323	-0.126169	-0.12225	-0.11673	-0.109743	-0.102276	-0.0953572	-0.0894071	-0.0824317	-0.0755794	-0.0698686	-0.0653835	-0.0620106	-0.0586061	-0.0573747	-0.0576143	-0.0591579	-0.0615938	-0.0650471	-0.0702897
146.061	0.0944554	0.0628665	0.0345568	0.00911529	-0.0117814	-0.0270667	-0.0385508	-0.0461458	-0.0489829	-0.0478505	-0.0434922	-0.0386999	-0.0300986	-0.0211672	-0.0114891	-0.00117714	0.00805713	0.0168794	0.025355	0.0333278	0.0399925	0.0467188	0.0522323	0.0568526	0.0606533	0.0634419	0.0652551	0.066351	0.0657279	0.0635357	0.0614356	0.0566372	0.0513711	0.0455304	0.0390088	0.0325309	0.0263013	0.0199515	0.0152739	0.0112447	0.00808231	0.00787755	0.00975743	0.0129033	0.0174462	0.0245676	0.0324251	0.0411193	0.0505995
142.225	0.0475824	0.0201017	-0.0058767	-0.0270251	-0.0450029	-0.0594572	-0.0689944	-0.072701	-0.0725472	-0.06745	-0.0584857	-0.0476791	-0.0323071	-0.0149897	0.00413901	0.0240785	0.0446592	0.0647535	0.0837291	0.102433	0.120446	0.135602	0.149053	0.161592	0.172307	0.179508	0.184885	0.190135	0.193128	0.193779	0.193016	0.192508	0.19164	0.18927	0.18629	0.183779	0.182032	0.180555	0.177513	0.174615	0.173186	0.170698	0.166499	0.162078	0.156529	0.148781	0.13905	0.129085	0.11722
138.49	-0.037732	-0.051266	-0.0605383	-0.0651808	-0.0653056	-0.0610828	-0.054076	-0.0442159	-0.0313921	-0.0170865	-0.00313955	0.00965369	0.023417	0.0348821	0.0456452	0.0538741	0.0590201	0.0635148	0.0643777	0.0617328	0.0579872	0.0521309	0.0424027	0.0322033	0.0210325	0.00746694	-0.00702852	-0.0211325	-0.0364214	-0.0508941	-0.0641415	-0.0770401	-0.0891392	-0.0987848	-0.106129	-0.112997	-0.11701	-0.119176	-0.118989	-0.118113	-0.114834	-0.109658	-0.104286	-0.0971076	-0.0887439	-0.0801179	-0.0710653	-0.0603155	-0.0499512
134.853	-0.085605	-0.0909029	-0.0928026	-0.0904985	-0.085735	-0.078621	-0.0687117	-0.0573272	-0.0437037	-0.0288315	-0.0118569	0.00219893	0.0195654	0.0369248	0.0538106	0.0696974	0.0842639	0.0972112	0.107762	0.11645	0.122232	0.124302	0.124704	0.122749	0.117261	0.110414	0.101809	0.092373	0.0823189	0.0703878	0.0587252	0.0490721	0.0386107	0.0294757	0.0215627	0.0138028	0.00856713	0.00333217	-0.00219508	-0.0050186	-0.00852824	-0.010873	-0.0118993	-0.0127982	-0.012926	-0.0125098	-0.00998356	-0.00745515	-0.00383333
131.312	0.00622751	-0.0283207	-0.0568888	-0.0800807	-0.0947783	-0.102767	-0.104176	-0.0992474	-0.0885073	-0.0734033	-0.0552299	-0.0351791	-0.011655	0.0127377	0.0395621	0.0644153	0.0882095	0.111465	0.13238	0.150718	0.166433	0.181145	0.192331	0.200353	0.208609	0.213718	0.216736	0.219319	0.219831	0.21941	0.218855	0.216909	0.214214	0.211576	0.208242	0.204549	0.20085	0.196029	0.190439	0.183953	0.177168	0.168889	0.160359	0.150697	0.140415	0.130379	0.120809	0.110495	0.101804
127.863	0.168701	0.136806	0.106755	0.0805244	0.0546266	0.0329536	0.0136406	-0.0037428	-0.0179063	-0.0305281	-0.0396153	-0.0473327	-0.0540302	-0.0575912	-0.0614188	-0.063111	-0.0614847	-0.0595836	-0.0561688	-0.0489065	-0.0407315	-0.0319412	-0.0199844	-0.00708247	0.00591851	0.0202297	0.0340345	0.0458402	0.0575727	0.0665915	0.0718098	0.0755932	0.0757561	0.0717396	0.065374	0.0564601	0.0454287	0.0317186	0.0164654	-0.000445864	-0.0160858	-0.0319268	-0.0464148	-0.0575192	-0.0667641	-0.0733602	-0.0754557	-0.0737246	-0.0697143
124.505	0.127975	0.111865	0.0956738	0.0786502	0.0637615	0.048108	0.0323757	0.0185927	0.00330446	-0.00931711	-0.0223392	-0.0318632	-0.0414105	-0.0507184	-0.0573472	-0.062012	-0.0667908	-0.0682374	-0.0675866	-0.0666515	-0.0637461	-0.058773	-0.0552525	-0.0493994	-0.0444119	-0.0400644	-0.0362049	-0.0335067	-0.0327133	-0.0338366	-0.0370379	-0.0422683	-0.0494032	-0.05767	-0.0682759	-0.0793995	-0.0888151	-0.100857	-0.111294	-0.121734	-0.130551	-0.137466	-0.143002	-0.14592	-0.146677	-0.145077	-0.141327	-0.135994	-0.128018
121.236	0.12982	0.0866471	0.0468002	0.0116232	-0.0179451	-0.0420285	-0.0598419	-0.0717045	-0.0767628	-0.0777883	-0.0728134	-0.0646406	-0.0526608	-0.0356662	-0.0173388	0.00129311	0.0224153	0.0409883	0.0588872	0.0751402	0.0877079	0.0974401	0.103284	0.103998	0.101228	0.0928568	0.0814606	0.0655246	0.0459084	0.0246755	0.00103433	-0.0237578	-0.0492864	-0.0736547	-0.0974192	-0.119454	-0.136067	-0.153037	-0.166571	-0.177549	-0.185219	-0.189095	-0.190663	-0.188458	-0.184115	-0.177929	-0.168683	-0.15946	-0.148896
118.052	0.158936	0.124712	0.0917128	0.0621305	0.0335685	0.00999061	-0.0105443	-0.0292608	-0.0423508	-0.0520456	-0.0589497	-0.0613055	-0.0611312	-0.0585072	-0.0523679	-0.0445008	-0.0361604	-0.0240325	-0.0130917	-0.0019641	0.00926475	0.0181635	0.0260951	0.0316319	0.0335249	0.0327971	0.0274553	0.0182471	0.00545832	-0.012139	-0.0331431	-0.0580746	-0.0849211	-0.114991	-0.145735	-0.177185	-0.203848	-0.233423	-0.261178	-0.28443	-0.305231	-0.320734	-0.33163	-0.336776	-0.337305	-0.331961	-0.32218	-0.308474	-0.289263
114.952	0.109932	0.0787649	0.050003	0.0246894	0.00222092	-0.0157542	-0.0303898	-0.0405033	-0.0469998	-0.0508965	-0.0499348	-0.0479412	-0.0419865	-0.0339018	-0.0249161	-0.0140349	-0.00132488	0.00932537	0.0226192	0.0345762	0.0464356	0.0568872	0.0663984	0.0744084	0.0806133	0.0852783	0.087973	0.0892583	0.0878527	0.0850595	0.081182	0.0752375	0.0684668	0.0607771	0.0533872	0.0453228	0.0395782	0.0318257	0.0265388	0.021294	0.0174238	0.0146856	0.0128872	0.0111506	0.0102018	0.00970231	0.0079509	0.00706624	0.00357387
111.933	0.29753	0.24406	0.194572	0.144362	0.101399	0.0589491	0.0228748	-0.00728147	-0.0346213	-0.0536438	-0.0706949	-0.0793328	-0.0875816	-0.0930319	-0.0950311	-0.0975721	-0.0988778	-0.0999455	-0.102003	-0.104626	-0.109424	-0.113776	-0.119651	-0.126406	-0.132915	-0.139281	-0.145369	-0.150591	-0.154883	-0.157165	-0.158301	-0.158043	-0.154992	-0.15203	-0.146038	-0.139376	-0.132262	-0.122573	-0.111677	-0.100589	-0.0878995	-0.0754428	-0.0616211	-0.0487859	-0.0348136	-0.0224647	-0.0101143	0.00118008	0.00978393
108.993	0.232002	0.190694	0.148328	0.113086	0.0786253	0.0507391	0.026527	0.00439081	-0.0101156	-0.0252582	-0.0350617	-0.0432425	-0.0518935	-0.0580249	-0.0670165	-0.0743145	-0.0830943	-0.0932325	-0.104017	-0.116658	-0.129227	-0.143413	-0.157631	-0.171178	-0.184942	-0.196428	-0.206786	-0.215304	-0.221381	-0.225105	-0.225925	-0.224813	-0.221543	-0.215317	-0.208931	-0.199509	-0.192197	-0.181377	-0.171138	-0.160182	-0.149693	-0.138704	-0.129173	-0.119804	-0.111077	-0.10245	-0.0946578	-0.0873757	-0.079302
106.131	0.238288	0.204669	0.174876	0.143847	0.116007	0.0890813	0.0628304	0.0393176	0.0146244	-0.00688432	-0.0288765	-0.0464364	-0.0651614	-0.0835237	-0.09947	-0.113591	-0.124796	-0.13406	-0.139339	-0.14223	-0.141007	-0.137148	-0.129072	-0.119016	-0.105361	-0.0909431	-0.0740558	-0.0561539	-0.0385606	-0.0202711	-0.0046387	0.0118079	0.0250319	0.036951	0.0471582	0.0541634	0.0596955	0.0631327	0.0643288	0.0648333	0.0621063	0.0591421	0.0540922	0.0496908	0.043768	0.0381047	0.0325323	0.0279734	0.0229961
103.344	0.103812	0.0783124	0.0537007	0.0333339	0.0139286	-0.00191354	-0.0161222	-0.0273607	-0.0367599	-0.0436011	-0.0481313	-0.0497031	-0.0495736	-0.0461223	-0.0395562	-0.0302908	-0.01817	-0.00193219	0.0156415	0.0369318	0.0584853	0.0829441	0.106158	0.130785	0.153444	0.175004	0.194933	0.21133	0.226515	0.236194	0.244955	0.248296	0.24978	0.24788	0.242967	0.236253	0.228741	0.217455	0.205621	0.190991	0.176616	0.16074	0.144221	0.126151	0.107443	0.0881025	0.0680169	0.0469309	0.0257553
100.63	-0.0593505	-0.0838419	-0.101646	-0.114387	-0.121117	-0.122266	-0.118388	-0.109355	-0.0956217	-0.0778197	-0.0556633	-0.0352492	-0.00784668	0.0208357	0.052171	0.0831337	0.116176	0.146941	0.178873	0.208305	0.236961	0.262141	0.285176	0.304247	0.31941	0.330641	0.336759	0.338801	0.335283	0.327975	0.314683	0.297813	0.276787	0.250793	0.222606	0.190645	0.161718	0.126649	0.0903478	0.0541101	0.0175299	-0.0183837	-0.0524511	-0.0846613	-0.113804	-0.140637	-0.164135	-0.184251	-0.201093
97.9872	-0.115684	-0.126536	-0.133721	-0.136106	-0.133856	-0.126733	-0.115398	-0.099949	-0.0808064	-0.0584865	-0.0341609	-0.0109326	0.0164083	0.0450561	0.0734926	0.101945	0.128608	0.154525	0.17755	0.198879	0.216543	0.230669	0.241629	0.248126	0.250503	0.248163	0.240801	0.228446	0.212056	0.190205	0.165205	0.135402	0.102895	0.0673117	0.0298802	-0.00895336	-0.0424262	-0.0819433	-0.119412	-0.156253	-0.188675	-0.218546	-0.243715	-0.264875	-0.281422	-0.292719	-0.299171	-0.300897	-0.297752
95.4139	0.10511	0.0733948	0.0449676	0.0183555	-0.00371387	-0.0236262	-0.038882	-0.0502521	-0.0566135	-0.0597552	-0.0580383	-0.0542892	-0.0461851	-0.0361238	-0.0228756	-0.00907896	0.00804554	0.0241071	0.0418177	0.0579371	0.0740932	0.0896315	0.102458	0.11457	0.123492	0.130928	0.13596	0.138812	0.138424	0.136548	0.131498	0.125572	0.117064	0.108647	0.0985106	0.0893696	0.0806255	0.0724867	0.0644254	0.0587857	0.0540899	0.0517641	0.0512843	0.0531505	0.0568195	0.0625278	0.0693075	0.0771623	0.0868456
92.9082	0.124474	0.0884595	0.0555071	0.0272718	0.00247425	-0.0168416	-0.0311215	-0.041506	-0.0481028	-0.0504424	-0.0493769	-0.0466165	-0.040966	-0.0327698	-0.0247655	-0.0143309	-0.00473704	0.00608914	0.0164842	0.0265685	0.0364451	0.0448368	0.0542023	0.060832	0.067574	0.0720684	0.0758131	0.0775021	0.0793141	0.0784962	0.0782479	0.0762304	0.0746369	0.0729579	0.0718179	0.0716247	0.0730679	0.0754288	0.0815359	0.0883174	0.0990684	0.111221	0.125784	0.143253	0.161459	0.181358	0.201049	0.22193	0.240041
90.4683	0.0712644	0.0482727	0.0291759	0.0112658	-0.0022915	-0.0137252	-0.0219071	-0.0273612	-0.0293148	-0.029208	-0.0271192	-0.0235657	-0.0186848	-0.013018	-0.00686733	-0.00205761	0.00374344	0.00678799	0.0095041	0.0103539	0.00919029	0.00714078	0.00177107	-0.0031341	-0.0101766	-0.01744	-0.0259916	-0.0341678	-0.0432138	-0.0511439	-0.0591418	-0.0661293	-0.0718353	-0.0771503	-0.080271	-0.0829648	-0.0835321	-0.0829655	-0.080837	-0.076744	-0.0716235	-0.0638517	-0.0547297	-0.0452434	-0.0337392	-0.0219945	-0.008118	0.00402657	0.0192942
88.0925	0.0952355	0.0695181	0.0455518	0.0230655	0.0034542	-0.0139386	-0.0274248	-0.0381227	-0.0447634	-0.0479497	-0.0471561	-0.0450018	-0.0382935	-0.0305952	-0.0204564	-0.00882733	0.00205143	0.0141044	0.0243162	0.0337148	0.041405	0.0463067	0.0500658	0.0498645	0.0474063	0.0423372	0.0349923	0.0257352	0.01393	0.00145347	-0.0130938	-0.0275756	-0.0432818	-0.0579983	-0.0735652	-0.0864553	-0.0980042	-0.109136	-0.118759	-0.127591	-0.132467	-0.137862	-0.139085	-0.139057	-0.13614	-0.131225	-0.12518	-0.114867	-0.105501
85.7791	0.0660586	0.0498526	0.0364876	0.0255269	0.0166263	0.0100461	0.00505358	0.00225316	0.000223096	-0.000880199	-0.00148967	-0.00187234	-0.0034345	-0.00443627	-0.00824632	-0.011956	-0.0187839	-0.0266069	-0.0372622	-0.0491198	-0.0632782	-0.0785182	-0.096179	-0.114312	-0.133982	-0.15437	-0.175489	-0.197266	-0.21846	-0.24064	-0.260115	-0.280492	-0.297862	-0.314534	-0.327637	-0.339392	-0.346134	-0.35161	-0.353566	-0.350997	-0.346334	-0.336159	-0.323942	-0.30883	-0.290754	-0.27146	-0.249371	-0.229017	-0.205978
83.5264	0.0901353	0.0669853	0.0453926	0.0274115	0.0124891	0.000763248	-0.00860318	-0.0144172	-0.0194592	-0.0208984	-0.022252	-0.0221136	-0.0212147	-0.0205038	-0.0183976	-0.0181372	-0.0164028	-0.0164736	-0.0153687	-0.0149543	-0.0156521	-0.0154548	-0.0168531	-0.0176706	-0.020115	-0.0223853	-0.0261156	-0.0295323	-0.0355823	-0.0408269	-0.0491529	-0.0562049	-0.0654041	-0.0749792	-0.0846141	-0.0942557	-0.102656	-0.112141	-0.120032	-0.128007	-0.133517	-0.13878	-0.142752	-0.144322	-0.145796	-0.145255	-0.144689	-0.14165	-0.140361
81.3329	0.0336266	0.00608575	-0.0173464	-0.0367191	-0.0539217	-0.065294	-0.072519	-0.0759544	-0.0730012	-0.0682081	-0.0578485	-0.0463784	-0.0304773	-0.0120046	0.0084282	0.0303891	0.0533289	0.0775836	0.100618	0.123938	0.147142	0.168045	0.188431	0.206523	0.223779	0.237209	0.249245	0.257166	0.263597	0.266039	0.265802	0.261761	0.254543	0.244791	0.231299	0.214521	0.199319	0.178919	0.155873	0.13238	0.105947	0.0805791	0.0541669	0.0282315	0.00278275	-0.0211128	-0.043373	-0.0651175	-0.0826977
79.1969	0.0606399	0.0453114	0.0298206	0.0137528	-0.000566712	-0.0140897	-0.0268524	-0.035477	-0.0434715	-0.0472819	-0.0482797	-0.0475442	-0.0425052	-0.0336288	-0.0239795	-0.00980983	0.00548594	0.0223232	0.0407751	0.0603784	0.0785549	0.0978805	0.115806	0.131841	0.146942	0.15979	0.17086	0.179816	0.185416	0.189144	0.1901	0.188306	0.184565	0.177861	0.168557	0.158054	0.146055	0.130579	0.113644	0.0941997	0.0742433	0.0526678	0.0303607	0.00692249	-0.0159441	-0.0393016	-0.0631051	-0.0839918	-0.106185
77.1171	0.209373	0.189038	0.166669	0.142443	0.11747	0.0902463	0.0650701	0.038158	0.0122363	-0.0115436	-0.0349454	-0.051652	-0.0702295	-0.0870651	-0.0987456	-0.109055	-0.116648	-0.120993	-0.123715	-0.124522	-0.122501	-0.120215	-0.116527	-0.110891	-0.105783	-0.0995723	-0.0939487	-0.0869937	-0.0808767	-0.0740306	-0.0677239	-0.0613405	-0.0554541	-0.0496803	-0.0441781	-0.0387363	-0.0355548	-0.0309022	-0.0271967	-0.0242879	-0.0211938	-0.0202542	-0.0191261	-0.0190674	-0.0196691	-0.0214864	-0.0231219	-0.0268607	-0.0296167
75.0919	0.265223	0.229888	0.195437	0.162466	0.129965	0.1012	0.0711242	0.0451068	0.0208858	-0.00271201	-0.0233893	-0.0420927	-0.0613986	-0.0797204	-0.0994982	-0.117745	-0.136207	-0.154646	-0.171908	-0.189657	-0.206117	-0.221485	-0.235157	-0.247686	-0.25785	-0.264536	-0.269431	-0.271503	-0.269715	-0.266236	-0.259	-0.249306	-0.236685	-0.222268	-0.206205	-0.188393	-0.17178	-0.153085	-0.133215	-0.113892	-0.0956528	-0.0765327	-0.0590392	-0.0430835	-0.0275046	-0.0140345	-0.00165993	0.00942196	0.0174018
73.1199	0.370369	0.324362	0.277349	0.231054	0.186877	0.142572	0.101648	0.0619251	0.0240219	-0.0112093	-0.0440843	-0.0704972	-0.0999644	-0.126669	-0.151934	-0.174579	-0.194719	-0.214711	-0.231739	-0.246142	-0.259109	-0.268628	-0.277321	-0.281721	-0.284537	-0.285199	-0.28155	-0.276428	-0.268425	-0.257681	-0.246214	-0.231655	-0.216756	-0.200343	-0.182485	-0.166063	-0.150573	-0.133283	-0.116932	-0.0998075	-0.0845515	-0.0706366	-0.0577287	-0.045812	-0.0364161	-0.027154	-0.0204087	-0.015224	-0.0102889
71.1997	0.389639	0.345373	0.299754	0.253945	0.206196	0.158992	0.112904	0.0668503	0.0237325	-0.017093	-0.0566966	-0.0869889	-0.119002	-0.148674	-0.173103	-0.194647	-0.213555	-0.226178	-0.236707	-0.244814	-0.248598	-0.251386	-0.249995	-0.247576	-0.242712	-0.235653	-0.22871	-0.219733	-0.209532	-0.198937	-0.185836	-0.173904	-0.160305	-0.145772	-0.131951	-0.115756	-0.103344	-0.0879762	-0.072144	-0.0581169	-0.044036	-0.0303862	-0.0189584	-0.00858885	0.000626677	0.00649738	0.0111516	0.0136283	0.013079
69.3299	0.188073	0.166638	0.145793	0.12303	0.100667	0.0798959	0.0573017	0.0363547	0.0160069	-0.00373063	-0.0216188	-0.0362206	-0.0519108	-0.0664083	-0.0794943	-0.0912707	-0.101722	-0.112186	-0.121287	-0.129539	-0.137812	-0.145157	-0.152663	-0.159553	-0.166109	-0.172201	-0.176966	-0.180747	-0.182859	-0.184011	-0.183609	-0.179457	-0.174294	-0.167092	-0.156312	-0.144095	-0.131703	-0.115577	-0.0983769	-0.0796764	-0.0599799	-0.0413682	-0.0222339	-0.00431406	0.0111691	0.0253375	0.0365407	0.0447543	0.049804
67.5092	0.177225	0.159386	0.139912	0.120756	0.102229	0.0809916	0.0618484	0.0426908	0.0230016	0.00411246	-0.0134204	-0.0287968	-0.0459597	-0.0612163	-0.0766644	-0.0912115	-0.104256	-0.116734	-0.129054	-0.139802	-0.150919	-0.160771	-0.169779	-0.178364	-0.185812	-0.192649	-0.197452	-0.201607	-0.204764	-0.204561	-0.203657	-0.20124	-0.195176	-0.186971	-0.177793	-0.166166	-0.153601	-0.138103	-0.120919	-0.102451	-0.0839694	-0.0642352	-0.0450307	-0.0271446	-0.0088495	0.00714429	0.0215849	0.0344777	0.0441626
65.7363	0.103132	0.0826329	0.0636949	0.0462238	0.0292887	0.0156218	0.00291993	-0.0084642	-0.0168587	-0.0230319	-0.0292137	-0.0318198	-0.0329249	-0.0341432	-0.0333477	-0.0308902	-0.0290318	-0.0263635	-0.0221828	-0.0194024	-0.0163732	-0.0128364	-0.0108035	-0.00923087	-0.00795465	-0.00713012	-0.00794715	-0.00864829	-0.0101345	-0.0127032	-0.0148694	-0.0173674	-0.0200834	-0.0233256	-0.0250299	-0.0262978	-0.027964	-0.0287664	-0.0280337	-0.0271295	-0.0249829	-0.0214344	-0.017279	-0.0119334	-0.00639967	-9.87868e-05	0.00706527	0.0138777	0.0210002
64.0099	0.0739761	0.0394482	0.0082601	-0.0179039	-0.0403894	-0.0578855	-0.0698983	-0.0763079	-0.0776828	-0.0751482	-0.0663827	-0.055793	-0.0415944	-0.0225983	-0.00192201	0.0191709	0.0430762	0.0669141	0.0893305	0.113045	0.135146	0.154694	0.174552	0.191841	0.206007	0.218924	0.228912	0.236118	0.241305	0.242616	0.241674	0.237646	0.23021	0.220919	0.208252	0.192996	0.179069	0.161507	0.141626	0.121986	0.102871	0.0823201	0.0639164	0.0476077	0.0314316	0.0185457	0.00790752	-0.00101497	-0.00692427
62.329	0.0702012	0.0312516	-0.00324245	-0.0337691	-0.0581998	-0.0761516	-0.0879211	-0.0931929	-0.0923955	-0.0854603	-0.0741175	-0.060355	-0.0411717	-0.0193379	0.00624262	0.0323978	0.0587865	0.0865335	0.113953	0.139379	0.16521	0.189547	0.210545	0.230473	0.248982	0.264334	0.277276	0.287633	0.295018	0.299934	0.300955	0.299475	0.295216	0.287762	0.277803	0.26511	0.252696	0.236357	0.218742	0.200849	0.181571	0.163644	0.146957	0.129936	0.116138	0.104009	0.0944626	0.087424	0.0832032
60.6921	0.0277558	0.000970165	-0.0226509	-0.0406861	-0.0541	-0.063033	-0.0667517	-0.0668466	-0.0619481	-0.0530254	-0.0423159	-0.0305428	-0.0136729	0.00278797	0.0185326	0.0374821	0.0547595	0.0695123	0.0847744	0.0984054	0.108805	0.117963	0.125918	0.131685	0.134367	0.135808	0.136201	0.134092	0.12961	0.124443	0.11843	0.110587	0.101322	0.0919362	0.0823659	0.0726431	0.0641883	0.0550795	0.0468708	0.0393729	0.0337327	0.0295882	0.0265943	0.0261678	0.0274435	0.0309701	0.0361655	0.0429526	0.051605
59.0982	-0.000700207	-0.0158467	-0.0266618	-0.0345492	-0.0397747	-0.0411841	-0.0403107	-0.037513	-0.0323197	-0.0248237	-0.0163734	-0.00915797	0.000578882	0.0109766	0.020831	0.0290535	0.037378	0.0450638	0.0501522	0.0537095	0.0566685	0.0574761	0.0562262	0.0537637	0.0502007	0.0447492	0.0373631	0.0301704	0.0227902	0.0133797	0.00356632	-0.00495609	-0.0126279	-0.021097	-0.0289475	-0.0346945	-0.0383275	-0.0414817	-0.0429166	-0.0418528	-0.038427	-0.0330138	-0.0253366	-0.0152204	-0.00316148	0.00983264	0.0243993	0.0406583	0.0567052
57.5462	0.0341164	0.018992	0.00593772	-0.00557153	-0.0139783	-0.0201084	-0.0234622	-0.0240697	-0.0240122	-0.0227949	-0.0184125	-0.0132909	-0.00898496	-0.00378813	0.00279147	0.00823654	0.0126616	0.0169941	0.0199869	0.0226092	0.0246207	0.025033	0.025158	0.0245519	0.0230884	0.0208059	0.0191257	0.0168826	0.0141098	0.0120865	0.0103732	0.00853039	0.00698744	0.00638875	0.00766713	0.00943209	0.010964	0.0141143	0.0202926	0.0267049	0.0337018	0.0432556	0.0541824	0.0654628	0.0779673	0.091842	0.105336	0.118845	0.132655
56.035	0.0240662	0.00437354	-0.0113414	-0.0221433	-0.0301274	-0.035193	-0.0367471	-0.034851	-0.0307374	-0.0251344	-0.0182715	-0.0118353	-0.00372719	0.00526288	0.0132902	0.0202582	0.0270613	0.0330249	0.0382405	0.0423332	0.0451118	0.0476275	0.0498915	0.0514609	0.0525865	0.0553941	0.0580694	0.060338	0.063476	0.068163	0.0726884	0.0778499	0.083204	0.0894478	0.0962578	0.101989	0.107198	0.114171	0.120349	0.125581	0.131232	0.135959	0.139524	0.142712	0.145479	0.146201	0.147545	0.147632	0.145914
54.5634	0.0160267	-0.0016013	-0.0166161	-0.0278104	-0.0344537	-0.0376908	-0.0386781	-0.0374536	-0.0331597	-0.0262813	-0.01902	-0.0121429	-0.00306591	0.00607671	0.0146017	0.0228389	0.0306386	0.0382774	0.0454631	0.0510284	0.057223	0.0636373	0.0693647	0.0758413	0.0834727	0.0904591	0.0976499	0.106471	0.115954	0.124553	0.133867	0.143535	0.152964	0.161037	0.167656	0.173788	0.178357	0.181463	0.181724	0.180341	0.17653	0.170738	0.162863	0.152112	0.139394	0.125998	0.110201	0.0929493	0.075371
53.1305	0.0198314	0.004735	-0.00721243	-0.0163792	-0.0220317	-0.0249349	-0.0247571	-0.0223875	-0.0192524	-0.0152231	-0.0100636	-0.00456658	0.0014157	0.00560022	0.0094963	0.0139411	0.01727	0.0193958	0.0212716	0.0236059	0.0259254	0.0283756	0.0315815	0.0363961	0.0421428	0.0480745	0.0562681	0.0670726	0.0774112	0.0880481	0.100838	0.113702	0.125353	0.1367	0.146654	0.155569	0.16132	0.164696	0.165468	0.164323	0.160029	0.151826	0.140462	0.126594	0.110264	0.0912779	0.0701131	0.0475697	0.0246326
51.7352	-0.0339902	-0.0419311	-0.0456899	-0.0471697	-0.0468306	-0.0435936	-0.0375507	-0.0300087	-0.0211661	-0.0110003	-0.00057234	0.0072065	0.0160502	0.025549	0.03339	0.039146	0.0431525	0.0460021	0.0472179	0.0473893	0.045991	0.0443929	0.0423659	0.0388595	0.0355342	0.0343434	0.0336471	0.0317461	0.0312995	0.0342037	0.0367812	0.0393778	0.0432156	0.0479988	0.0531985	0.0577834	0.0611246	0.0648776	0.068191	0.0699915	0.070197	0.068527	0.0658453	0.0624325	0.056538	0.0486662	0.0404442	0.0312771	0.0200621
50.3766	-0.0948828	-0.0951213	-0.0922731	-0.0860234	-0.0771136	-0.0662951	-0.053374	-0.0385957	-0.0227428	-0.00732383	0.00823033	0.0218671	0.0358887	0.0479533	0.0586706	0.0671169	0.0734566	0.0770465	0.0779461	0.076078	0.0718878	0.0654943	0.057699	0.048251	0.0370197	0.0255366	0.0137757	0.00157432	-0.00937666	-0.020158	-0.0307392	-0.0392588	-0.0459011	-0.0518323	-0.0566674	-0.0593405	-0.0603869	-0.0611802	-0.0604776	-0.0588373	-0.0568925	-0.0539268	-0.0505043	-0.047766	-0.0449494	-0.042232	-0.0394056	-0.0374139	-0.0360938
49.0536	-0.0607304	-0.0599246	-0.057371	-0.0524058	-0.0451186	-0.0366527	-0.0282444	-0.0186448	-0.00791956	0.00261901	0.0120289	0.0198631	0.0283467	0.0349234	0.0391424	0.0416782	0.0423574	0.0409947	0.0376641	0.0319899	0.0249423	0.0156319	0.00440364	-0.00668986	-0.0179934	-0.0305565	-0.0432242	-0.0545495	-0.0654464	-0.0759485	-0.0845514	-0.0914495	-0.0974433	-0.101733	-0.104162	-0.10488	-0.104612	-0.102578	-0.0994574	-0.0958842	-0.0913838	-0.0856964	-0.079983	-0.074673	-0.0691554	-0.0630745	-0.0586029	-0.055153	-0.0511869
47.7654	0.074876	0.0644617	0.0549622	0.0448616	0.035666	0.0280935	0.0216783	0.0146201	0.00819901	0.00288109	-0.00284814	-0.00821206	-0.0139102	-0.01901	-0.0246744	-0.0312188	-0.0378161	-0.0445032	-0.0518169	-0.0588853	-0.0655239	-0.0723932	-0.0785719	-0.0837579	-0.0882549	-0.0918559	-0.0943117	-0.0954264	-0.0949023	-0.0928855	-0.0893152	-0.0846192	-0.0788089	-0.0716166	-0.0636479	-0.0552752	-0.0476771	-0.0382101	-0.0291659	-0.0209756	-0.0126891	-0.00550743	0.000459503	0.00597453	0.010803	0.0133431	0.014475	0.0149692	0.0143965
46.511	0.1875	0.163259	0.139423	0.115123	0.090129	0.0656795	0.0429038	0.0215037	0.000216436	-0.0191897	-0.0358086	-0.0486008	-0.062509	-0.0738646	-0.0823694	-0.0880534	-0.0917685	-0.093773	-0.0931375	-0.0902987	-0.0851771	-0.0777357	-0.0687096	-0.0586356	-0.0471434	-0.0337348	-0.019143	-0.00353324	0.0122606	0.0287578	0.04573	0.0628163	0.0796581	0.096491	0.112417	0.127693	0.140235	0.153861	0.165876	0.177466	0.187603	0.195174	0.201527	0.20682	0.209571	0.210593	0.210563	0.208956	0.204517
45.2896	0.233908	0.202932	0.170932	0.139182	0.108047	0.0756352	0.0431609	0.013142	-0.0139873	-0.0392729	-0.0616404	-0.0775269	-0.0927078	-0.10379	-0.109911	-0.112208	-0.109947	-0.102787	-0.091104	-0.0755658	-0.0569405	-0.0350587	-0.0107337	0.0158964	0.0444419	0.0738717	0.103658	0.132929	0.161941	0.190107	0.217195	0.242648	0.266311	0.287882	0.307758	0.3257	0.338723	0.351558	0.362268	0.370772	0.377193	0.3816	0.383036	0.381922	0.379443	0.375236	0.368898	0.359577	0.348924
44.1002	0.236922	0.207681	0.176954	0.144853	0.112866	0.0818047	0.0514291	0.0217955	-0.00630633	-0.0318424	-0.0546896	-0.0718093	-0.0889444	-0.101945	-0.110865	-0.115867	-0.116471	-0.112708	-0.10511	-0.0943406	-0.0799559	-0.0619521	-0.0412104	-0.0185984	0.00569603	0.0308087	0.0565564	0.0832512	0.109919	0.135641	0.159653	0.182712	0.20418	0.223983	0.24163	0.257033	0.26863	0.279985	0.289216	0.295872	0.300234	0.302858	0.30335	0.301255	0.297686	0.292725	0.285712	0.27747	0.268036
42.9421	0.238238	0.206368	0.173757	0.140633	0.108513	0.0792874	0.0515894	0.0244849	-0.00067425	-0.023228	-0.0433655	-0.0587749	-0.0737476	-0.0868003	-0.0980403	-0.106932	-0.113124	-0.116828	-0.119531	-0.120162	-0.118916	-0.115958	-0.111991	-0.107168	-0.101326	-0.094182	-0.0859588	-0.0772204	-0.068678	-0.0603542	-0.0509639	-0.040834	-0.0301762	-0.0203473	-0.0111308	-0.00185285	0.00634752	0.0162381	0.0257175	0.0337885	0.0410854	0.0487608	0.0564212	0.0626255	0.0679378	0.0723202	0.0757593	0.0784917	0.0809962
41.8144	0.17425	0.146537	0.120743	0.0977196	0.0770441	0.0570922	0.0379706	0.0217435	0.00767751	-0.0055436	-0.0185551	-0.0280875	-0.0388332	-0.0501112	-0.0613096	-0.0715604	-0.0822161	-0.0936221	-0.10479	-0.115511	-0.126978	-0.138624	-0.149446	-0.159307	-0.168082	-0.176165	-0.182945	-0.18883	-0.193172	-0.195075	-0.194862	-0.193096	-0.190182	-0.185367	-0.178763	-0.170534	-0.162835	-0.153267	-0.142934	-0.131933	-0.120945	-0.110008	-0.0996891	-0.0897272	-0.0806642	-0.0724359	-0.0646906	-0.0584271	-0.0539064
40.7163	0.099732	0.0819312	0.0667833	0.0542321	0.0435986	0.0336608	0.025115	0.0184968	0.0126312	0.00708616	0.00140117	-0.00400448	-0.0113202	-0.0199016	-0.0288137	-0.0379839	-0.0491701	-0.0624193	-0.076572	-0.0908521	-0.105609	-0.121422	-0.137083	-0.152182	-0.166758	-0.180569	-0.193028	-0.203661	-0.21248	-0.218829	-0.223569	-0.227097	-0.228405	-0.227114	-0.223853	-0.219033	-0.214281	-0.208365	-0.201672	-0.1938	-0.186062	-0.179682	-0.174121	-0.168366	-0.162851	-0.158755	-0.156455	-0.155613	-0.155614
39.647	0.10625	0.0876481	0.0708136	0.0559881	0.0425064	0.0310594	0.0209049	0.0112805	0.00290468	-0.00414116	-0.0103273	-0.015989	-0.0226666	-0.0282392	-0.0336409	-0.040066	-0.0465851	-0.0530375	-0.0596837	-0.0666094	-0.0727788	-0.0788695	-0.0853047	-0.0916104	-0.0976249	-0.103719	-0.108337	-0.111875	-0.115623	-0.118808	-0.121431	-0.123015	-0.123792	-0.123941	-0.124033	-0.12378	-0.123704	-0.12338	-0.123229	-0.123179	-0.123043	-0.123336	-0.124548	-0.126418	-0.128996	-0.132103	-0.136289	-0.140416	-0.144918
38.6058	0.138021	0.114545	0.0924325	0.0707153	0.0507252	0.0328427	0.0170922	0.00301992	-0.00984469	-0.0210007	-0.0302996	-0.0376058	-0.0438125	-0.0472556	-0.0498639	-0.0525731	-0.0537735	-0.052311	-0.049721	-0.0468613	-0.0432245	-0.0380848	-0.0320221	-0.0254718	-0.0189639	-0.0112448	-0.00324602	0.00512628	0.0131587	0.0214022	0.0294709	0.037495	0.0447088	0.0508669	0.0565672	0.0611066	0.0645245	0.0672158	0.0685242	0.0686602	0.0680469	0.0665658	0.0637925	0.0596242	0.0540489	0.0476457	0.0410699	0.0341062	0.026524
37.592	0.171143	0.140144	0.110137	0.0814221	0.0546241	0.0305242	0.00985817	-0.00827073	-0.0243386	-0.0385002	-0.0496382	-0.0562982	-0.0611006	-0.063499	-0.0636209	-0.0613982	-0.0569465	-0.0501832	-0.0410391	-0.029705	-0.0171837	-0.00337296	0.011722	0.0284934	0.0468186	0.0660037	0.0854026	0.10445	0.123887	0.143127	0.16211	0.18065	0.197873	0.213647	0.227421	0.240235	0.25027	0.260779	0.269008	0.275068	0.278921	0.28058	0.281224	0.28038	0.277529	0.273361	0.267869	0.260796	0.252785
36.6048	0.20339	0.168144	0.134235	0.102536	0.0727456	0.0450563	0.0200271	-0.00213102	-0.0220361	-0.0392232	-0.0529168	-0.0618961	-0.0700415	-0.0764124	-0.0796474	-0.0790672	-0.0752196	-0.0696042	-0.0613321	-0.0498967	-0.0362857	-0.020258	-0.00152117	0.0196185	0.0435301	0.0681281	0.0940098	0.120825	0.148514	0.176483	0.204317	0.231753	0.258507	0.284274	0.308685	0.33101	0.348403	0.366891	0.383759	0.397987	0.408805	0.417388	0.423963	0.428441	0.430549	0.4301	0.427667	0.423425	0.417766
35.6435	0.213286	0.185711	0.158762	0.132823	0.107642	0.0825173	0.0572733	0.0332404	0.0108264	-0.0102002	-0.0300118	-0.0456989	-0.0628458	-0.0787869	-0.0929446	-0.103793	-0.112092	-0.117985	-0.121527	-0.121609	-0.118321	-0.1112	-0.100034	-0.0855053	-0.0679111	-0.0474031	-0.0234045	0.00362673	0.0334467	0.0652583	0.0981188	0.131705	0.165702	0.199831	0.23389	0.266418	0.29269	0.321468	0.347921	0.371918	0.393755	0.413175	0.429389	0.442013	0.452118	0.459071	0.463253	0.464486	0.462954
34.7074	0.190497	0.173147	0.155587	0.137164	0.118571	0.0993928	0.0791158	0.058102	0.0372417	0.0159336	-0.00549785	-0.0242799	-0.0458656	-0.0673085	-0.0880874	-0.107859	-0.125841	-0.141727	-0.155299	-0.166208	-0.174126	-0.178157	-0.178408	-0.175203	-0.168089	-0.156517	-0.140503	-0.120657	-0.0976268	-0.0712549	-0.0422312	-0.0114979	0.0208201	0.0544855	0.0886449	0.12292	0.151637	0.183956	0.214316	0.242637	0.269608	0.293841	0.314571	0.332216	0.346971	0.359009	0.367405	0.372112	0.373476
33.7959	0.150168	0.138351	0.126102	0.113097	0.0994725	0.085626	0.0709167	0.0553106	0.0387249	0.0217579	0.00387582	-0.0121203	-0.0313724	-0.0506141	-0.0699703	-0.0887914	-0.106823	-0.123478	-0.138731	-0.152439	-0.163885	-0.172565	-0.178737	-0.182088	-0.182266	-0.178758	-0.17218	-0.162745	-0.150753	-0.135882	-0.118199	-0.0984326	-0.0769971	-0.0541904	-0.0309782	-0.00752196	0.0129351	0.0367628	0.0600872	0.0822423	0.102636	0.120972	0.1375	0.151946	0.164633	0.175082	0.182897	0.188182	0.191336
32.9084	0.140356	0.128657	0.116767	0.104565	0.0916043	0.0782851	0.064544	0.0502645	0.0350752	0.0188404	0.00214896	-0.0125806	-0.0301746	-0.0476273	-0.0649806	-0.0819622	-0.0984274	-0.114356	-0.12942	-0.143169	-0.154982	-0.164941	-0.173381	-0.17968	-0.183974	-0.185977	-0.186053	-0.184323	-0.180547	-0.174809	-0.166803	-0.157251	-0.146601	-0.135442	-0.123559	-0.110993	-0.0997656	-0.0863763	-0.0726224	-0.0591654	-0.0464659	-0.0347088	-0.0234359	-0.0129156	-0.00346887	0.00461836	0.0115585	0.0177543	0.0228922
32.0442	0.14946	0.135918	0.122112	0.10797	0.0936539	0.0788923	0.063984	0.0486961	0.0326597	0.0158757	-0.00135353	-0.0164301	-0.0336978	-0.0507617	-0.0675727	-0.0842592	-0.101054	-0.117656	-0.133283	-0.147611	-0.160541	-0.172583	-0.183359	-0.192356	-0.199775	-0.205537	-0.209918	-0.212644	-0.213859	-0.213459	-0.211451	-0.208433	-0.204137	-0.198909	-0.192447	-0.185009	-0.178242	-0.169842	-0.160784	-0.151097	-0.141199	-0.130965	-0.12032	-0.10948	-0.0989538	-0.0889135	-0.0791478	-0.0695898	-0.0603944
31.2027	0.128842	0.114636	0.101004	0.0877798	0.0748966	0.0621588	0.0495128	0.0365711	0.0235654	0.0105546	-0.00260835	-0.0139217	-0.0276004	-0.0410052	-0.0544482	-0.0680901	-0.0818837	-0.0957072	-0.109109	-0.122136	-0.134654	-0.146884	-0.158495	-0.169181	-0.178647	-0.187144	-0.194649	-0.20087	-0.205827	-0.209941	-0.212839	-0.214495	-0.214707	-0.213149	-0.209802	-0.205374	-0.200853	-0.194678	-0.187439	-0.178913	-0.168977	-0.157704	-0.145409	-0.132876	-0.119874	-0.10617	-0.0919303	-0.0779241	-0.0644294
30.3832	0.0522235	0.042716	0.0354755	0.0298154	0.0252766	0.021478	0.0178913	0.014321	0.0112347	0.00848046	0.0054057	0.00202096	-0.00269428	-0.00882212	-0.0155099	-0.0232386	-0.0315096	-0.0403856	-0.0503417	-0.0614044	-0.0736641	-0.0865398	-0.0995257	-0.11271	-0.125965	-0.139101	-0.151723	-0.163619	-0.17469	-0.18485	-0.193974	-0.201472	-0.206948	-0.210548	-0.211696	-0.211051	-0.208593	-0.203935	-0.19739	-0.18862	-0.177029	-0.163549	-0.149032	-0.13349	-0.117063	-0.0992394	-0.0806321	-0.0623014	-0.0447124
29.5853	-0.0228499	-0.024766	-0.0239491	-0.0209601	-0.0162534	-0.0109124	-0.00478527	0.00186373	0.00830767	0.0142707	0.0188275	0.0215714	0.023391	0.0230842	0.0203948	0.015715	0.0092571	0.00135709	-0.00856473	-0.0204979	-0.0342563	-0.0495119	-0.0653178	-0.0819206	-0.0991291	-0.116699	-0.133917	-0.15026	-0.165317	-0.178845	-0.191236	-0.201663	-0.209607	-0.215196	-0.218215	-0.218226	-0.215821	-0.210051	-0.201342	-0.189931	-0.175882	-0.159756	-0.142056	-0.122561	-0.101343	-0.0794565	-0.0577074	-0.0361158	-0.0151049
28.8084	-0.0186764	-0.0197106	-0.0184152	-0.0153339	-0.0107643	-0.00547197	0.000587488	0.00733338	0.013474	0.018358	0.0214993	0.0230008	0.0235115	0.0224135	0.0187173	0.0128893	0.00484641	-0.0049989	-0.0162047	-0.0290018	-0.0425917	-0.0567962	-0.0714857	-0.0865535	-0.101782	-0.116505	-0.13053	-0.143622	-0.155113	-0.165006	-0.173202	-0.179095	-0.183356	-0.18501	-0.184399	-0.180938	-0.175813	-0.167505	-0.156179	-0.142708	-0.127135	-0.110024	-0.0909262	-0.0694932	-0.0467847	-0.0236794	-0.000409797	0.0228771	0.0458271
28.0518	0.0295065	0.0238927	0.0200079	0.0176294	0.0165218	0.015934	0.0159408	0.0163495	0.0163151	0.0153242	0.0132432	0.0108482	0.00706591	0.00215096	-0.00414586	-0.0120747	-0.0212762	-0.0312518	-0.0419379	-0.053145	-0.0642803	-0.0753505	-0.0861698	-0.0967065	-0.106473	-0.115436	-0.123017	-0.129737	-0.135386	-0.13977	-0.142409	-0.143236	-0.142593	-0.140167	-0.1362	-0.130356	-0.123983	-0.114517	-0.103112	-0.0898341	-0.0750312	-0.058402	-0.040043	-0.020325	0.000726376	0.0225992	0.0452841	0.0686474	0.0919232
27.3152	0.0606024	0.0522598	0.0450384	0.0391489	0.0343853	0.0301497	0.0257709	0.0213235	0.016429	0.0112312	0.00580973	0.000700933	-0.00571187	-0.0128378	-0.0209621	-0.0296746	-0.0384903	-0.0475012	-0.0569618	-0.0663419	-0.0753644	-0.0842761	-0.092485	-0.100067	-0.10699	-0.112612	-0.116728	-0.120159	-0.122879	-0.124906	-0.1254	-0.124338	-0.121937	-0.118804	-0.114784	-0.10933	-0.103381	-0.0950214	-0.0850004	-0.0737937	-0.0610784	-0.0466324	-0.0303488	-0.0125264	0.00645741	0.0264254	0.0474534	0.0695723	0.0919177
26.5978	0.0518249	0.0458246	0.0407677	0.0362491	0.0322602	0.0285261	0.0247603	0.0204929	0.0157236	0.01032	0.0049147	0.000130441	-0.00621781	-0.0129926	-0.0205193	-0.0280273	-0.0355325	-0.0431242	-0.0511354	-0.0590865	-0.0666928	-0.0737271	-0.0802574	-0.0861153	-0.0915171	-0.0957866	-0.0990321	-0.101565	-0.103434	-0.104721	-0.104831	-0.103756	-0.102054	-0.0998449	-0.0972169	-0.0933844	-0.0891016	-0.0830632	-0.0761601	-0.0683337	-0.0590446	-0.0481918	-0.035531	-0.0217408	-0.00677203	0.00934234	0.0265474	0.0447467	0.063603
25.8993	0.0216289	0.0201075	0.0194842	0.0189634	0.0182726	0.0172773	0.0165629	0.0153218	0.0133531	0.0108367	0.00796237	0.00490981	0.000558412	-0.00447014	-0.00970673	-0.0152984	-0.0209249	-0.026809	-0.0329266	-0.039139	-0.0450153	-0.0498658	-0.0543801	-0.0585153	-0.0621167	-0.0651739	-0.0674344	-0.0689297	-0.0699527	-0.0701605	-0.0696448	-0.0687036	-0.0674766	-0.0658152	-0.0638284	-0.0612237	-0.0585255	-0.0551502	-0.0514581	-0.0467138	-0.0412643	-0.0343556	-0.0266849	-0.0181888	-0.00867687	0.00189608	0.0135924	0.0261476	0.0394839
25.2192	-0.00315818	-0.00239496	-0.000590466	0.00143965	0.00300474	0.00453264	0.00604161	0.00742919	0.00853416	0.00911316	0.00871162	0.0076683	0.00580133	0.00330288	0.000482535	-0.00238487	-0.00582214	-0.00941991	-0.0133688	-0.0173298	-0.0207619	-0.0239448	-0.0267681	-0.0293883	-0.0317299	-0.0336632	-0.0351673	-0.0361198	-0.0365027	-0.0363204	-0.0360846	-0.0358783	-0.0353238	-0.0343561	-0.0328004	-0.0309326	-0.0293007	-0.0274493	-0.0250367	-0.0220037	-0.0179761	-0.0132233	-0.00795266	-0.00219278	0.00444318	0.0124383	0.0213522	0.0309638	0.0409488
24.5569	-0.0065932	-0.00683094	-0.00610715	-0.00514441	-0.00388523	-0.00241124	-0.000757486	0.000816854	0.00247029	0.00366622	0.00402319	0.00396359	0.00371794	0.00359217	0.00297697	0.00204263	0.000725728	-0.000741188	-0.00216772	-0.00348915	-0.00483652	-0.00606803	-0.00737706	-0.0084875	-0.00930314	-0.0100212	-0.0106814	-0.0110859	-0.0111299	-0.0109663	-0.0109537	-0.0111295	-0.0112154	-0.0106203	-0.00926103	-0.0076253	-0.00609614	-0.0039802	-0.00125849	0.00252678	0.00723974	0.0125457	0.0184101	0.0250297	0.0326746	0.0416583	0.0513892	0.0615656	0.0723849
23.912	0.0176215	0.014678	0.0119809	0.00959221	0.00795582	0.00642561	0.00514868	0.00355978	0.00191986	0.00014617	-0.00196095	-0.00378335	-0.00553848	-0.00694113	-0.00831236	-0.00988008	-0.0117094	-0.0132996	-0.014451	-0.0151209	-0.0156064	-0.0157888	-0.0158353	-0.0152416	-0.0143255	-0.0131486	-0.0118361	-0.0100418	-0.00806296	-0.00579729	-0.00328089	-0.000636906	0.00221367	0.00586405	0.0100133	0.0145705	0.0188909	0.0243865	0.0307025	0.0380003	0.0459886	0.0546849	0.0637914	0.0738536	0.0847941	0.0962836	0.108272	0.120582	0.133244
23.284	0.0624156	0.0544268	0.0465319	0.0389946	0.032077	0.0255882	0.0187938	0.011724	0.00466963	-0.00212259	-0.00849988	-0.0136326	-0.019257	-0.0245783	-0.0292452	-0.0334831	-0.0373371	-0.0407769	-0.0432501	-0.0448962	-0.0456251	-0.0455711	-0.0446194	-0.0429692	-0.0402686	-0.0368933	-0.0327234	-0.0277957	-0.0224139	-0.0161068	-0.00923675	-0.0017903	0.00671937	0.0159731	0.0256009	0.0356661	0.0448231	0.0563588	0.0688454	0.0818964	0.0954265	0.109514	0.123923	0.138915	0.154379	0.16959	0.184747	0.199515	0.214243
22.6725	0.10546	0.0913924	0.0778143	0.0648864	0.0525667	0.0404952	0.0285526	0.0169192	0.00574311	-0.00474511	-0.0144652	-0.0224545	-0.0314565	-0.0398193	-0.0474419	-0.0539918	-0.0596945	-0.0645477	-0.0684119	-0.0711571	-0.0724963	-0.0727665	-0.0719343	-0.0700821	-0.0670434	-0.0627671	-0.0573336	-0.0508138	-0.0433525	-0.0347949	-0.0250063	-0.0138635	-0.00145831	0.0118203	0.0259632	0.0408927	0.0544398	0.0716638	0.0897787	0.108495	0.127668	0.147394	0.167344	0.187585	0.207915	0.227634	0.247028	0.265618	0.283432
22.0771	0.131122	0.113162	0.096295	0.0802973	0.0650895	0.0500656	0.035682	0.0218955	0.00908978	-0.00316015	-0.0149798	-0.024656	-0.0358496	-0.0465574	-0.0564578	-0.0654088	-0.0734676	-0.0805787	-0.0867968	-0.0918804	-0.0958519	-0.0988728	-0.100716	-0.10151	-0.101116	-0.0991474	-0.0958624	-0.091264	-0.0851459	-0.0775549	-0.0682281	-0.0569527	-0.0441529	-0.0296501	-0.0137502	0.00355834	0.0198934	0.0403153	0.0621019	0.0848523	0.10845	0.132856	0.157573	0.182417	0.207309	0.231943	0.25611	0.279388	0.301372
21.4974	0.136806	0.117752	0.100177	0.083875	0.0682613	0.0532462	0.0390178	0.0255557	0.0128424	0.000652151	-0.0113126	-0.0215282	-0.0332013	-0.0447023	-0.055791	-0.066351	-0.0764026	-0.0859338	-0.0946981	-0.103005	-0.110706	-0.117594	-0.123661	-0.128757	-0.132633	-0.135072	-0.13616	-0.135501	-0.13314	-0.128778	-0.122267	-0.113387	-0.102095	-0.0887758	-0.0732033	-0.0552153	-0.0379184	-0.0159548	0.00780316	0.0330495	0.0597967	0.0877221	0.116549	0.145791	0.175203	0.204413	0.233296	0.261342	0.287945
20.9328	0.130519	0.110994	0.0932831	0.0770546	0.0618895	0.0479194	0.0348643	0.0228063	0.0113579	0.000322983	-0.0102928	-0.0190983	-0.0291362	-0.0389503	-0.048665	-0.0583274	-0.0680518	-0.077755	-0.0871069	-0.0964929	-0.105821	-0.114772	-0.123234	-0.130916	-0.137554	-0.143162	-0.147517	-0.150137	-0.150876	-0.149651	-0.146065	-0.140032	-0.131164	-0.119804	-0.105476	-0.0882724	-0.0713497	-0.0493799	-0.025101	0.00133887	0.0296764	0.059836	0.0914317	0.123983	0.156862	0.189574	0.222109	0.25392	0.284449
20.3831	0.116474	0.0972446	0.0797731	0.0638038	0.0494774	0.0366251	0.0252517	0.0148158	0.00528231	-0.00359901	-0.0118454	-0.0183768	-0.0254521	-0.0320245	-0.0387137	-0.0455888	-0.053026	-0.0606693	-0.0685393	-0.0764678	-0.0847814	-0.0931904	-0.101374	-0.109237	-0.116395	-0.122781	-0.128176	-0.132381	-0.134908	-0.13559	-0.134239	-0.130459	-0.124198	-0.115139	-0.103055	-0.0879668	-0.0726178	-0.0522034	-0.0291185	-0.0035515	0.0242887	0.0544219	0.0863603	0.119587	0.153509	0.187691	0.221756	0.255477	0.288267
19.8478	0.0983555	0.0807699	0.0648696	0.0505553	0.0379814	0.0269444	0.0173779	0.00898723	0.00142155	-0.0054317	-0.011405	-0.016021	-0.0208753	-0.0252337	-0.029825	-0.0347839	-0.0402636	-0.0459815	-0.0520145	-0.0585376	-0.0655183	-0.0726843	-0.0799657	-0.087113	-0.0939637	-0.10031	-0.106011	-0.110549	-0.11369	-0.115353	-0.115175	-0.11293	-0.108438	-0.101403	-0.0915121	-0.0786024	-0.0652531	-0.0470727	-0.0260063	-0.002315	0.0238082	0.0521911	0.0826093	0.114556	0.147581	0.181409	0.215482	0.249469	0.283024
19.3266	0.0845922	0.0691149	0.0552941	0.0430485	0.0321635	0.0226883	0.0143712	0.00719303	0.000877523	-0.00462363	-0.00944393	-0.0132189	-0.0171965	-0.0211649	-0.0252031	-0.0296203	-0.0342518	-0.0391711	-0.044306	-0.0498059	-0.0556922	-0.0618398	-0.0680895	-0.0742704	-0.0803328	-0.0858524	-0.0907244	-0.0945234	-0.0971252	-0.0983562	-0.0978917	-0.0956317	-0.091089	-0.0843525	-0.0748449	-0.062648	-0.0501142	-0.0330249	-0.0132141	0.00927637	0.0341012	0.0610537	0.0899205	0.120359	0.152077	0.184694	0.217734	0.250859	0.283751
18.819	0.074704	0.0606069	0.0482546	0.037371	0.0277038	0.019295	0.0119648	0.00558021	0.000208412	-0.00428153	-0.00828982	-0.0113776	-0.0149827	-0.0186473	-0.0225394	-0.0264358	-0.030547	-0.0347185	-0.03899	-0.0433711	-0.048121	-0.0529119	-0.0576841	-0.0622784	-0.0667156	-0.0705638	-0.0735399	-0.0755672	-0.0764028	-0.0758247	-0.0736947	-0.0696121	-0.0634027	-0.0550974	-0.0442703	-0.0311211	-0.0179158	-0.000301854	0.0196474	0.0420253	0.066549	0.0929749	0.121024	0.150368	0.180685	0.211667	0.24294	0.274031	0.304635
18.3248	0.0622219	0.0491493	0.0377176	0.0278201	0.0193419	0.0120825	0.00591484	0.00084418	-0.00310982	-0.0061349	-0.00862939	-0.0106539	-0.0130878	-0.0154809	-0.018031	-0.0206121	-0.0231473	-0.0256752	-0.0283427	-0.030993	-0.0337705	-0.0365589	-0.0391135	-0.0413194	-0.0431963	-0.0444711	-0.0449165	-0.0444163	-0.0428593	-0.0398906	-0.0352999	-0.0289528	-0.0207893	-0.0106361	0.00151154	0.0157625	0.0296418	0.0477819	0.0678513	0.0897633	0.113475	0.138766	0.165168	0.192519	0.220463	0.248609	0.276569	0.303996	0.330593
17.8436	0.0459998	0.0335651	0.0227577	0.0135187	0.00602723	1.48699e-05	-0.00457399	-0.00790751	-0.0100574	-0.011159	-0.0115538	-0.0117509	-0.0117509	-0.0115766	-0.0113058	-0.0109093	-0.0103344	-0.00978324	-0.00929967	-0.00879973	-0.00828205	-0.00756592	-0.00667522	-0.00544802	-0.00390081	-0.00198466	0.000520169	0.00375992	0.00785207	0.0129785	0.0194294	0.0271277	0.0362175	0.0466963	0.0586872	0.0723245	0.0852956	0.101928	0.120088	0.139576	0.160312	0.182075	0.204709	0.227878	0.251284	0.274668	0.297608	0.319743	0.340906
17.375	0.0299873	0.0175948	0.00684016	-0.00204515	-0.00915272	-0.0143078	-0.0178031	-0.0195977	-0.0199998	-0.0191906	-0.0174327	-0.015257	-0.0121674	-0.00842498	-0.00427889	0.000324665	0.00524502	0.010318	0.0154318	0.020518	0.0257685	0.0311762	0.0365737	0.0420074	0.0473842	0.0528613	0.0584226	0.0641935	0.0702678	0.0769121	0.0840564	0.0917808	0.100178	0.109251	0.119355	0.130336	0.1406	0.153554	0.167471	0.182363	0.197998	0.214248	0.231083	0.248238	0.265516	0.282683	0.299436	0.315396	0.330476
16.9187	0.0201027	0.00656772	-0.00512835	-0.0148359	-0.022422	-0.0277255	-0.0309514	-0.0321599	-0.0315802	-0.0293841	-0.0256978	-0.0213852	-0.015132	-0.00774066	0.000633487	0.00988622	0.0197662	0.0301185	0.0406202	0.0511845	0.0618911	0.0725924	0.0830054	0.0930126	0.102569	0.111776	0.120501	0.128851	0.136696	0.144325	0.151578	0.158596	0.165573	0.172561	0.17972	0.187203	0.193882	0.202075	0.210677	0.219738	0.229119	0.238851	0.248882	0.259139	0.269435	0.27965	0.289545	0.298903	0.307501
16.4744	0.020015	0.00400492	-0.00991498	-0.0216117	-0.0306981	-0.0374177	-0.0415884	-0.0433206	-0.0427683	-0.0400704	-0.0351533	-0.0293766	-0.0206954	-0.010164	0.00191006	0.0153335	0.0298972	0.0451598	0.0608578	0.0767794	0.0926893	0.108352	0.123505	0.137893	0.151517	0.164393	0.176286	0.187062	0.196747	0.2053	0.212797	0.219239	0.224932	0.23004	0.234579	0.238815	0.242201	0.245941	0.249524	0.253088	0.256669	0.260292	0.263992	0.267762	0.271474	0.275148	0.278674	0.281894	0.284618
16.0417	0.0281514	0.00932757	-0.00726218	-0.0213655	-0.0328633	-0.0415741	-0.0475524	-0.050741	-0.051112	-0.0487085	-0.0435297	-0.0370426	-0.0271069	-0.0147448	-0.000356822	0.0158667	0.0335593	0.0523265	0.0717286	0.0914457	0.111131	0.130508	0.149225	0.167175	0.184113	0.199955	0.214383	0.227368	0.238684	0.248375	0.25647	0.263011	0.268277	0.272386	0.275478	0.277597	0.278881	0.279646	0.279849	0.279682	0.279254	0.278605	0.27784	0.276965	0.276021	0.275013	0.274005	0.27286	0.27148
15.6205	0.0386439	0.0177542	-0.000862343	-0.0169321	-0.0303095	-0.0407804	-0.0484974	-0.0530936	-0.0546067	-0.0530347	-0.0482906	-0.0419099	-0.0318566	-0.0191494	-0.0040808	0.0130005	0.0317818	0.0517891	0.0726408	0.0939648	0.115352	0.136527	0.157091	0.176972	0.195812	0.213446	0.229482	0.243892	0.256488	0.267317	0.276376	0.283754	0.289532	0.293827	0.296784	0.298477	0.299086	0.298833	0.297853	0.296344	0.294293	0.291826	0.289137	0.286274	0.283258	0.28018	0.277103	0.273905	0.270634
15.2102	0.0464159	0.0248169	0.00548885	-0.011384	-0.0255933	-0.0371006	-0.0456927	-0.0511768	-0.0535303	-0.0527584	-0.0487681	-0.042992	-0.0336216	-0.0216122	-0.00733117	0.00900784	0.0270352	0.0464061	0.0667293	0.0876146	0.108825	0.129917	0.150693	0.170879	0.190191	0.208316	0.224989	0.240064	0.253518	0.265298	0.275454	0.283948	0.290896	0.296258	0.300181	0.302797	0.30402	0.304509	0.304186	0.303208	0.301629	0.299558	0.297158	0.294535	0.291687	0.288703	0.285552	0.282333	0.278922
14.8108	0.0487213	0.0277618	0.00901631	-0.00734866	-0.0212121	-0.0324936	-0.0410223	-0.0466369	-0.0492747	-0.0489785	-0.0457639	-0.040759	-0.0324708	-0.0217702	-0.00896622	0.00572942	0.0220266	0.0396438	0.0582122	0.0775364	0.0972677	0.117168	0.136926	0.156307	0.174937	0.192638	0.209096	0.224339	0.238271	0.250799	0.261954	0.2717	0.279994	0.286858	0.292345	0.29653	0.299258	0.301427	0.302837	0.303514	0.303612	0.30313	0.302255	0.301027	0.299508	0.297701	0.29558	0.293188	0.290454
14.4218	0.0435849	0.0244914	0.00759242	-0.00701667	-0.0193165	-0.0292	-0.0366465	-0.0414421	-0.043627	-0.0432643	-0.0402454	-0.0358667	-0.0285437	-0.0191281	-0.00789021	0.00496128	0.0192782	0.0347715	0.051292	0.068554	0.0863176	0.104385	0.122418	0.140286	0.157558	0.174189	0.189901	0.204841	0.218826	0.231732	0.243518	0.254211	0.26369	0.271968	0.279054	0.285039	0.289396	0.293555	0.296935	0.299656	0.30171	0.303179	0.304125	0.304569	0.30455	0.303996	0.303008	0.30149	0.299433
14.0431	0.0318796	0.0155988	0.00147011	-0.0104513	-0.0202298	-0.0278105	-0.033259	-0.0365242	-0.0375909	-0.036492	-0.0333366	-0.0291163	-0.0224571	-0.0140815	-0.00423413	0.00693252	0.0193498	0.0328256	0.0471536	0.0622711	0.0778995	0.0938361	0.10978	0.125643	0.141196	0.156334	0.170967	0.185119	0.198682	0.211503	0.223527	0.234707	0.244992	0.25433	0.262752	0.270305	0.276116	0.282092	0.28732	0.291939	0.295846	0.299054	0.301619	0.303547	0.304754	0.305287	0.305084	0.304198	0.302525
13.6743	0.01626	0.0032188	-0.00765794	-0.0164687	-0.0232261	-0.0280328	-0.0310083	-0.0322479	-0.0317389	-0.0295897	-0.0258966	-0.0215309	-0.0151721	-0.00757188	0.00114062	0.0108779	0.0215213	0.0330793	0.0453742	0.0583058	0.0717498	0.0854209	0.0991731	0.11298	0.126664	0.140213	0.15355	0.166719	0.179565	0.191957	0.203915	0.215308	0.22612	0.236227	0.245718	0.254531	0.261555	0.269069	0.27591	0.282027	0.287491	0.292145	0.296006	0.299033	0.301205	0.302489	0.302875	0.302359	0.300879
13.3152	-0.000245131	-0.0101959	-0.018024	-0.0237819	-0.0276254	-0.0296863	-0.0301798	-0.0292341	-0.0270492	-0.0236634	-0.0191224	-0.0144202	-0.00803171	-0.000803304	0.00716116	0.0158139	0.0251482	0.0350552	0.0455875	0.0566415	0.0681163	0.0798337	0.0916738	0.103643	0.115687	0.127837	0.139979	0.15216	0.164257	0.176161	0.187876	0.199366	0.210411	0.221082	0.23135	0.241097	0.249014	0.257674	0.265733	0.273032	0.279603	0.285305	0.290129	0.293963	0.296816	0.298714	0.299542	0.299313	0.298031
12.9655	-0.0126638	-0.0205802	-0.0263225	-0.029924	-0.0316916	-0.0317729	-0.0303726	-0.02781	-0.0242328	-0.019812	-0.0145176	-0.00945842	-0.00285607	0.00426824	0.0118694	0.0199069	0.0284067	0.0373354	0.0466591	0.0563896	0.0664735	0.0768494	0.08736	0.0981289	0.109067	0.120264	0.131607	0.143061	0.154566	0.166081	0.177585	0.188984	0.200212	0.211259	0.221936	0.232243	0.24074	0.250106	0.258832	0.266842	0.274056	0.280425	0.285814	0.290154	0.293504	0.295811	0.297041	0.297158	0.296138
12.625	-0.016166	-0.0237072	-0.0288837	-0.0318955	-0.0329749	-0.0323862	-0.0303935	-0.0272776	-0.0231916	-0.0183354	-0.0128037	-0.00758659	-0.000997979	0.00601609	0.0133832	0.0210487	0.0290845	0.0374678	0.0460887	0.0550812	0.0644043	0.0740399	0.0838998	0.0941095	0.104576	0.115342	0.126367	0.13757	0.148868	0.160224	0.171666	0.183083	0.194442	0.205686	0.216717	0.227423	0.236208	0.245976	0.255055	0.263468	0.271075	0.277764	0.283508	0.288253	0.291966	0.294637	0.296268	0.296732	0.296066
12.2935	-0.00898549	-0.0177076	-0.0238899	-0.0278695	-0.0298174	-0.0300246	-0.0287877	-0.0262749	-0.0227594	-0.018409	-0.0134132	-0.00860623	-0.00255673	0.00392771	0.0107501	0.0180054	0.0255746	0.0334604	0.0416486	0.0501637	0.0590896	0.068411	0.0780697	0.0881847	0.0986553	0.109496	0.120666	0.132109	0.143686	0.155385	0.167157	0.178978	0.19083	0.202539	0.214162	0.225416	0.234703	0.24499	0.254624	0.263551	0.271718	0.278902	0.285195	0.290522	0.294843	0.29812	0.300284	0.301345	0.30125
11.9706	0.00753297	-0.00343461	-0.0118289	-0.0178586	-0.021901	-0.0240431	-0.0246525	-0.0239263	-0.0220094	-0.0191604	-0.0154612	-0.0117813	-0.00691989	-0.00155038	0.004315	0.0106588	0.0175206	0.0248158	0.0325078	0.040652	0.0493725	0.0586216	0.0684276	0.0788203	0.0897823	0.101244	0.113134	0.125406	0.137959	0.150673	0.163541	0.176508	0.189458	0.202389	0.21516	0.227625	0.237867	0.249355	0.260129	0.27017	0.279378	0.287636	0.294958	0.301293	0.306621	0.310856	0.313951	0.315879	0.31665
11.6563	0.0303677	0.0165051	0.00526061	-0.00365276	-0.0104627	-0.0154498	-0.0187012	-0.0204584	-0.0209228	-0.0202993	-0.0186709	-0.0166086	-0.0134741	-0.0096755	-0.00508396	0.000178155	0.00615316	0.0128455	0.0201161	0.0281279	0.0368428	0.046428	0.0567816	0.0679668	0.0799117	0.0925834	0.105833	0.119622	0.133802	0.148254	0.16297	0.177769	0.192577	0.207348	0.221842	0.236041	0.247798	0.261019	0.273411	0.28498	0.295669	0.30541	0.314099	0.321791	0.328374	0.333841	0.338064	0.341054	0.342868
11.3502	0.0559066	0.0388294	0.0243365	0.012129	0.00207358	-0.00600977	-0.0123412	-0.0170235	-0.0202309	-0.0221515	-0.0228515	-0.022596	-0.0213791	-0.0191219	-0.0158886	-0.0115945	-0.00634694	-9.34917e-05	0.00702336	0.0151665	0.024327	0.0345955	0.0459068	0.0582653	0.0715634	0.0857974	0.100766	0.116381	0.132487	0.148978	0.16571	0.182541	0.199358	0.216016	0.232419	0.248335	0.261623	0.276466	0.290489	0.30359	0.315697	0.326767	0.336784	0.345704	0.353485	0.360021	0.365339	0.369371	0.372189
11.0521	0.0806968	0.0603994	0.0426779	0.027286	0.0140381	0.00287627	-0.00647347	-0.0139581	-0.0198531	-0.0242603	-0.0272781	-0.0287387	-0.0292535	-0.0284391	-0.0263859	-0.0230063	-0.0183596	-0.0124443	-0.00529824	0.00300461	0.0126401	0.0235678	0.0357273	0.0490658	0.0635294	0.0789542	0.0952998	0.11235	0.129915	0.147883	0.16616	0.18447	0.202737	0.220705	0.238357	0.255511	0.269727	0.285723	0.300783	0.314858	0.327894	0.339907	0.350867	0.360663	0.369303	0.37677	0.383002	0.388017	0.391863
10.7619	0.102081	0.0792334	0.0588662	0.0408458	0.0250216	0.0112911	-0.000487812	-0.0103996	-0.0185577	-0.0251704	-0.0302056	-0.0332959	-0.0355186	-0.036174	-0.0353986	-0.0331935	-0.0295037	-0.0243299	-0.0178085	-0.00992602	-0.000601349	0.0101014	0.0221424	0.0354941	0.0499518	0.0654413	0.0818776	0.0991105	0.116923	0.135156	0.153678	0.172304	0.190856	0.209163	0.227104	0.24455	0.259029	0.275335	0.290754	0.305307	0.318866	0.331384	0.342952	0.353453	0.362879	0.371211	0.378441	0.384615	0.38969
10.4792	0.119283	0.0949943	0.0730474	0.0533873	0.0358627	0.0203827	0.00683055	-0.00489077	-0.0149355	-0.0234035	-0.030295	-0.0350012	-0.039066	-0.0416472	-0.0427205	-0.0423142	-0.0404678	-0.0371264	-0.0324264	-0.026306	-0.0188016	-0.00993164	0.000363614	0.0119043	0.0246093	0.0383911	0.0530999	0.0687495	0.0850464	0.101842	0.119043	0.136495	0.154023	0.171427	0.188577	0.205418	0.219496	0.235441	0.250772	0.265373	0.279206	0.292211	0.304373	0.315742	0.3262	0.335813	0.344548	0.352338	0.359265
10.204	0.133836	0.109044	0.0865253	0.0660489	0.0476329	0.0310856	0.0162814	0.00313223	-0.00851395	-0.018718	-0.0275334	-0.034033	-0.0403184	-0.0452882	-0.0489407	-0.0512336	-0.0522379	-0.051929	-0.0503043	-0.0474594	-0.0432885	-0.0378077	-0.0310247	-0.022992	-0.01383	-0.00352251	0.00773858	0.0200256	0.0331247	0.0469205	0.0613759	0.0762511	0.0915053	0.106895	0.12236	0.137768	0.150924	0.16604	0.180964	0.195478	0.209529	0.223173	0.236299	0.24886	0.260855	0.272322	0.283137	0.293269	0.302784
9.93606	0.147876	0.12317	0.100449	0.0796452	0.0605755	0.0431451	0.0272379	0.0127341	-0.000478851	-0.0124892	-0.0233309	-0.0317738	-0.0406095	-0.0483581	-0.0550144	-0.0605458	-0.0650122	-0.0683772	-0.0706729	-0.0718825	-0.0719463	-0.0708429	-0.0685054	-0.0650257	-0.0603843	-0.0546441	-0.0477775	-0.0398906	-0.0310494	-0.0212258	-0.0104966	0.000973857	0.0131504	0.025878	0.0389831	0.0524841	0.0643739	0.0784827	0.0927688	0.107064	0.121445	0.135806	0.150102	0.164134	0.178076	0.191724	0.2051	0.218102	0.230649
9.67512	0.162747	0.138087	0.115102	0.0937591	0.0738708	0.0554783	0.03831	0.0223389	0.00742066	-0.0064623	-0.0194388	-0.0298769	-0.0412505	-0.0517959	-0.0614638	-0.0702409	-0.078147	-0.0852068	-0.0913138	-0.0965997	-0.100872	-0.104133	-0.106264	-0.10736	-0.107321	-0.106143	-0.10381	-0.100408	-0.0958699	-0.0902018	-0.0834145	-0.0755436	-0.0666031	-0.0568088	-0.0462274	-0.034792	-0.0243718	-0.0114753	0.0020076	0.016014	0.0305684	0.0456165	0.060953	0.0765317	0.0922452	0.108093	0.123942	0.139745	0.155266
9.42104	0.178212	0.153209	0.129582	0.107372	0.0864812	0.0667492	0.0481667	0.030557	0.0139559	-0.00186246	-0.0168838	-0.0291731	-0.0428496	-0.0558129	-0.0681117	-0.0797	-0.0905755	-0.100684	-0.110085	-0.118769	-0.126579	-0.133465	-0.139391	-0.144266	-0.148164	-0.150904	-0.152578	-0.153009	-0.15232	-0.150411	-0.147162	-0.142627	-0.136825	-0.129818	-0.121688	-0.112366	-0.10348	-0.0920231	-0.0795216	-0.0661072	-0.0516955	-0.0364077	-0.0204097	-0.00382762	0.0132262	0.0307102	0.0484838	0.0664642	0.0843774
9.17363	0.192577	0.166893	0.142397	0.119098	0.0969692	0.0759105	0.0558219	0.036723	0.0184899	0.000993881	-0.0157567	-0.0295996	-0.0450926	-0.0599373	-0.0742349	-0.087945	-0.101006	-0.113401	-0.125166	-0.136276	-0.146631	-0.156235	-0.164935	-0.172743	-0.179613	-0.185413	-0.190162	-0.193735	-0.196193	-0.197391	-0.197218	-0.195656	-0.19269	-0.188316	-0.182628	-0.175559	-0.168349	-0.158699	-0.147626	-0.135248	-0.121603	-0.106702	-0.0908023	-0.0739707	-0.0563353	-0.0380676	-0.0191835	5.44826e-05	0.0194856
8.93272	0.203345	0.176955	0.151608	0.12734	0.104175	0.082026	0.0608236	0.0405341	0.0210695	0.00235093	-0.0156036	-0.0304265	-0.0471397	-0.0632659	-0.0787486	-0.0937361	-0.108155	-0.121922	-0.135192	-0.147881	-0.159896	-0.171258	-0.181858	-0.191696	-0.200731	-0.208865	-0.216013	-0.222156	-0.22722	-0.231108	-0.233675	-0.234861	-0.234652	-0.232967	-0.229878	-0.225252	-0.220079	-0.212575	-0.203485	-0.192824	-0.180615	-0.166903	-0.151866	-0.135612	-0.118346	-0.100085	-0.0809508	-0.0612893	-0.0411246
8.69813	0.208708	0.181876	0.156092	0.131326	0.107574	0.0848323	0.0630824	0.0422157	0.0221916	0.00292041	-0.0156098	-0.0309181	-0.0481402	-0.0647606	-0.0808735	-0.0964032	-0.11144	-0.125982	-0.140026	-0.153587	-0.166628	-0.179129	-0.191039	-0.202372	-0.213029	-0.223017	-0.232238	-0.24054	-0.247954	-0.25427	-0.25942	-0.263334	-0.265937	-0.267035	-0.266719	-0.264801	-0.26195	-0.257023	-0.250365	-0.241986	-0.231853	-0.219975	-0.206514	-0.191582	-0.175306	-0.157697	-0.139055	-0.119547	-0.0993059
8.46971	0.208752	0.182036	0.156337	0.13165	0.107992	0.085332	0.0635366	0.0426688	0.0226628	0.00336704	-0.0151645	-0.0304945	-0.0478243	-0.0645175	-0.0807125	-0.0964289	-0.111705	-0.126616	-0.141098	-0.155225	-0.168932	-0.182227	-0.195123	-0.207641	-0.219694	-0.231211	-0.24214	-0.252413	-0.261986	-0.270607	-0.278164	-0.284657	-0.289881	-0.293764	-0.296243	-0.297189	-0.296615	-0.294396	-0.290425	-0.284562	-0.276837	-0.267164	-0.255691	-0.242481	-0.227598	-0.211174	-0.193448	-0.174519	-0.154663
8.24728	0.20515	0.179028	0.153946	0.129825	0.106699	0.0845309	0.0632467	0.0427383	0.0231034	0.00414914	-0.0141169	-0.0292834	-0.0464146	-0.0630307	-0.0792054	-0.0949092	-0.110349	-0.125449	-0.140273	-0.154825	-0.169104	-0.183087	-0.196767	-0.210244	-0.223498	-0.23631	-0.24877	-0.2607	-0.272014	-0.282533	-0.292216	-0.300844	-0.30837	-0.314683	-0.31957	-0.32301	-0.324544	-0.324791	-0.32321	-0.319817	-0.314397	-0.306919	-0.297445	-0.28607	-0.272775	-0.257782	-0.241133	-0.223145	-0.203896
8.0307	0.199561	0.174316	0.150081	0.126825	0.104579	0.083137	0.0625704	0.0427441	0.0236213	0.0051907	-0.0126389	-0.0275322	-0.0443894	-0.0608241	-0.0769124	-0.0926843	-0.108184	-0.123431	-0.138554	-0.153501	-0.168222	-0.182794	-0.197228	-0.211498	-0.225631	-0.239532	-0.253082	-0.266229	-0.27884	-0.290815	-0.302024	-0.312299	-0.321538	-0.329619	-0.336366	-0.341655	-0.344837	-0.347019	-0.347399	-0.345857	-0.342393	-0.33674	-0.329038	-0.319302	-0.307527	-0.293915	-0.278474	-0.261496	-0.243075
7.8198	0.19352	0.169162	0.145829	0.123476	0.102061	0.0815152	0.0616744	0.042578	0.0241493	0.00626363	-0.0111097	-0.0256306	-0.0421929	-0.0584328	-0.0744159	-0.0901804	-0.105744	-0.121138	-0.136509	-0.151724	-0.166888	-0.181925	-0.196903	-0.21183	-0.226622	-0.241258	-0.25558	-0.269568	-0.283064	-0.295987	-0.30811	-0.319431	-0.329709	-0.338838	-0.346767	-0.353236	-0.357439	-0.360828	-0.362449	-0.362213	-0.359946	-0.355578	-0.349147	-0.340583	-0.330025	-0.317493	-0.303082	-0.287031	-0.269482
7.61444	0.188548	0.164896	0.14232	0.120685	0.100005	0.080178	0.061036	0.0425738	0.0246534	0.00722569	-0.0097424	-0.0239359	-0.0402747	-0.0563973	-0.0723105	-0.0881358	-0.103808	-0.119428	-0.135016	-0.150563	-0.166063	-0.18152	-0.196962	-0.212368	-0.227644	-0.242779	-0.257565	-0.272013	-0.285972	-0.299337	-0.311891	-0.323688	-0.334416	-0.343982	-0.352273	-0.359154	-0.363774	-0.367608	-0.369741	-0.369934	-0.368189	-0.364347	-0.358435	-0.350436	-0.340485	-0.328565	-0.314815	-0.299424	-0.282501
7.41447	0.185758	0.162565	0.140464	0.119405	0.0992067	0.0797999	0.0611125	0.043035	0.0254434	0.00828071	-0.00854689	-0.022698	-0.0389683	-0.0551463	-0.071258	-0.0872673	-0.103224	-0.119176	-0.13507	-0.150994	-0.166896	-0.182797	-0.198668	-0.214437	-0.230045	-0.24545	-0.260478	-0.275086	-0.289153	-0.302525	-0.315062	-0.326774	-0.337357	-0.34674	-0.354727	-0.361358	-0.365785	-0.369317	-0.371107	-0.371018	-0.368957	-0.364924	-0.358813	-0.350763	-0.340753	-0.328886	-0.315303	-0.300157	-0.283575
7.21976	0.185613	0.162681	0.14084	0.11997	0.100033	0.0808278	0.0622286	0.0442257	0.0266735	0.00942783	-0.0075142	-0.0218453	-0.0384401	-0.0549776	-0.0714584	-0.0879422	-0.104395	-0.120793	-0.137208	-0.153608	-0.169998	-0.186317	-0.20259	-0.218671	-0.234526	-0.249975	-0.264993	-0.279457	-0.293277	-0.306312	-0.318413	-0.329509	-0.339462	-0.348065	-0.355316	-0.361046	-0.364641	-0.367241	-0.368081	-0.367034	-0.364047	-0.359125	-0.352256	-0.343515	-0.332935	-0.320675	-0.306825	-0.29153	-0.274933
7.03016	0.188038	0.165152	0.143328	0.122464	0.102441	0.0831186	0.0643372	0.0460789	0.0281899	0.0106094	-0.00677477	-0.02158	-0.03872	-0.0558304	-0.0729421	-0.0900278	-0.107088	-0.124157	-0.141151	-0.158114	-0.17504	-0.191759	-0.208265	-0.224529	-0.240409	-0.255773	-0.270515	-0.284604	-0.297815	-0.31016	-0.321447	-0.331601	-0.340499	-0.347944	-0.35391	-0.358316	-0.360718	-0.361872	-0.361284	-0.358833	-0.354484	-0.348273	-0.3402	-0.330396	-0.318911	-0.305892	-0.291516	-0.275805	-0.259062
6.84554	0.192566	0.169539	0.147459	0.126326	0.105925	0.0861976	0.0669775	0.0482481	0.0297753	0.0115968	-0.0064713	-0.0218787	-0.0397476	-0.0575633	-0.0753752	-0.0931853	-0.110903	-0.12856	-0.146152	-0.163614	-0.180891	-0.197879	-0.214579	-0.230845	-0.246513	-0.261557	-0.275839	-0.28925	-0.3017	-0.313056	-0.323244	-0.332155	-0.339717	-0.345716	-0.350191	-0.352961	-0.353952	-0.353463	-0.351182	-0.347108	-0.341183	-0.333494	-0.324055	-0.313052	-0.300514	-0.286606	-0.271488	-0.255342	-0.238344
6.66576	0.198482	0.175027	0.152489	0.13083	0.109874	0.0895363	0.0696923	0.0502175	0.0310765	0.012146	-0.00667865	-0.0227026	-0.0413325	-0.0598879	-0.0783674	-0.0967871	-0.115063	-0.133229	-0.151245	-0.16906	-0.186529	-0.20365	-0.220257	-0.236318	-0.251654	-0.266185	-0.279761	-0.292328	-0.303833	-0.314065	-0.323056	-0.330632	-0.336726	-0.341221	-0.344064	-0.345203	-0.344709	-0.342509	-0.338558	-0.33291	-0.325406	-0.316246	-0.305466	-0.29321	-0.279638	-0.264887	-0.24906	-0.232405	-0.215136
6.49071	0.204938	0.180867	0.157719	0.135357	0.113663	0.0925925	0.0719889	0.0517738	0.0318781	0.0121853	-0.00734338	-0.0239807	-0.0432569	-0.0624286	-0.0814842	-0.100333	-0.119009	-0.137476	-0.155746	-0.173652	-0.191152	-0.20817	-0.22455	-0.240209	-0.25505	-0.26891	-0.281746	-0.293372	-0.303888	-0.31299	-0.320727	-0.327013	-0.331704	-0.334712	-0.336007	-0.335584	-0.333775	-0.330021	-0.324513	-0.317371	-0.308444	-0.297994	-0.286017	-0.272696	-0.258157	-0.242623	-0.226205	-0.209106	-0.191554
6.32025	0.211291	0.186448	0.162532	0.139391	0.116954	0.0950968	0.0737286	0.0527629	0.0321671	0.0117534	-0.00837944	-0.0255116	-0.0452775	-0.0649361	-0.084351	-0.103519	-0.122402	-0.140988	-0.159235	-0.177084	-0.194437	-0.21118	-0.227198	-0.242373	-0.25663	-0.269773	-0.281806	-0.2926	-0.302075	-0.310168	-0.316765	-0.321784	-0.325231	-0.326914	-0.326859	-0.325073	-0.322158	-0.31703	-0.310259	-0.301832	-0.291767	-0.280172	-0.267247	-0.25305	-0.237735	-0.221523	-0.204627	-0.187174	-0.169384
6.15428	0.217064	0.191434	0.166691	0.142759	0.11955	0.0969309	0.07484	0.0532273	0.0319746	0.011033	-0.00962383	-0.0270906	-0.0472724	-0.0671908	-0.086829	-0.106117	-0.125074	-0.143623	-0.161761	-0.179431	-0.196486	-0.212864	-0.228465	-0.243101	-0.256718	-0.269211	-0.280461	-0.290461	-0.29904	-0.306211	-0.31181	-0.315803	-0.318128	-0.318738	-0.31758	-0.314671	-0.310809	-0.304657	-0.29688	-0.287464	-0.276499	-0.264089	-0.250413	-0.235554	-0.21968	-0.202989	-0.185702	-0.167922	-0.149898
5.99266	0.222057	0.195608	0.170082	0.145421	0.1215	0.09821	0.0755145	0.0532892	0.0315223	0.0101248	-0.0109069	-0.0286484	-0.0490531	-0.0691254	-0.0888498	-0.108221	-0.127108	-0.145561	-0.163476	-0.180848	-0.197577	-0.213537	-0.228649	-0.242797	-0.255837	-0.267676	-0.278297	-0.287606	-0.295427	-0.301812	-0.306578	-0.309772	-0.311267	-0.31101	-0.309034	-0.305289	-0.300742	-0.293852	-0.285332	-0.275228	-0.263662	-0.250719	-0.236549	-0.221249	-0.204963	-0.187942	-0.170371	-0.152404	-0.134271
5.83528	0.22621	0.199036	0.172815	0.147478	0.122939	0.0990483	0.0758211	0.0531356	0.0309553	0.00921541	-0.0121054	-0.0300172	-0.0505993	-0.0707277	-0.0905134	-0.109861	-0.12868	-0.146921	-0.16461	-0.181718	-0.198078	-0.213693	-0.228394	-0.242054	-0.254604	-0.265946	-0.276008	-0.284759	-0.292035	-0.297808	-0.301972	-0.304544	-0.305444	-0.304619	-0.302057	-0.297827	-0.29285	-0.285488	-0.276509	-0.266053	-0.254144	-0.240889	-0.226472	-0.210927	-0.194493	-0.177278	-0.159559	-0.1415	-0.123237
5.68204	0.22945	0.201641	0.174889	0.149024	0.123983	0.0996622	0.0760118	0.0529378	0.0304301	0.00846484	-0.0130416	-0.0311333	-0.0517857	-0.07201	-0.0917835	-0.111091	-0.129821	-0.147945	-0.165447	-0.182314	-0.198439	-0.213692	-0.22807	-0.241355	-0.253552	-0.264525	-0.274214	-0.282533	-0.289462	-0.294836	-0.298633	-0.300841	-0.301389	-0.300295	-0.297485	-0.292997	-0.287839	-0.280272	-0.271192	-0.260597	-0.248622	-0.235316	-0.220852	-0.205308	-0.188891	-0.171715	-0.153969	-0.135884	-0.117558
5.53282	0.231617	0.20345	0.176298	0.150071	0.124715	0.100122	0.0761686	0.0528468	0.0301353	0.0079654	-0.0137032	-0.0318707	-0.0526253	-0.0728902	-0.0926633	-0.111947	-0.130641	-0.148721	-0.166102	-0.182825	-0.198745	-0.213833	-0.227977	-0.241028	-0.253033	-0.263812	-0.273269	-0.281408	-0.288123	-0.293327	-0.297008	-0.299109	-0.299596	-0.2985	-0.295677	-0.291263	-0.28617	-0.278699	-0.269738	-0.259313	-0.247523	-0.234416	-0.220156	-0.204814	-0.188519	-0.171528	-0.153879	-0.13586	-0.117617
5.38752	0.232573	0.204262	0.176993	0.150609	0.125097	0.100387	0.0763004	0.052893	0.0300569	0.00781016	-0.013939	-0.0321706	-0.0529882	-0.0733014	-0.0931348	-0.112413	-0.131139	-0.14918	-0.166565	-0.183214	-0.199089	-0.214085	-0.228138	-0.241189	-0.25313	-0.26386	-0.273315	-0.281461	-0.288202	-0.293482	-0.297255	-0.299502	-0.300189	-0.299298	-0.29677	-0.29266	-0.28783	-0.280734	-0.27212	-0.262106	-0.250683	-0.237958	-0.224051	-0.209099	-0.193134	-0.1764	-0.159002	-0.141123	-0.122955
5.24604	0.232103	0.20396	0.176793	0.150541	0.125104	0.100425	0.0764296	0.0530432	0.0302558	0.00798971	-0.0137628	-0.0320283	-0.0528593	-0.0732375	-0.0931078	-0.112414	-0.131147	-0.149278	-0.166704	-0.183429	-0.199344	-0.214404	-0.22853	-0.241639	-0.253654	-0.26455	-0.274182	-0.282501	-0.289467	-0.295021	-0.299155	-0.301739	-0.302818	-0.302359	-0.300325	-0.296703	-0.292295	-0.285801	-0.277722	-0.268236	-0.257363	-0.245172	-0.231747	-0.217286	-0.20177	-0.185417	-0.168367	-0.150705	-0.132673
5.10827	0.230134	0.202422	0.175627	0.149702	0.12459	0.100166	0.0763734	0.0532204	0.0305903	0.00846437	-0.0132045	-0.0314025	-0.0522176	-0.0725827	-0.0924754	-0.111824	-0.130664	-0.14884	-0.166381	-0.183236	-0.199284	-0.214503	-0.228812	-0.242145	-0.254401	-0.265568	-0.275533	-0.284188	-0.291566	-0.297544	-0.302132	-0.305246	-0.306876	-0.306982	-0.305596	-0.30259	-0.298776	-0.292942	-0.285537	-0.276698	-0.266478	-0.254935	-0.242134	-0.228189	-0.213207	-0.197274	-0.180594	-0.163267	-0.145401
4.97412	0.226595	0.19955	0.173398	0.148068	0.123436	0.0994834	0.0761525	0.0533327	0.0310046	0.00915131	-0.0123116	-0.0303586	-0.0510762	-0.0713709	-0.0912044	-0.110618	-0.129458	-0.147766	-0.165442	-0.18244	-0.198703	-0.214143	-0.228709	-0.242313	-0.254932	-0.266481	-0.276863	-0.285994	-0.293886	-0.300442	-0.305582	-0.309329	-0.311615	-0.312394	-0.311687	-0.309409	-0.30627	-0.301149	-0.294509	-0.286404	-0.276857	-0.265996	-0.253822	-0.240481	-0.226043	-0.210591	-0.194304	-0.177319	-0.159715
4.84349	0.221517	0.195367	0.170062	0.145511	0.121609	0.0983336	0.0755476	0.0532907	0.0314332	0.00998379	-0.0111058	-0.0289221	-0.0494269	-0.0695572	-0.0893234	-0.108701	-0.127587	-0.145936	-0.163737	-0.180891	-0.197362	-0.213061	-0.227922	-0.241879	-0.254885	-0.266871	-0.277764	-0.28745	-0.295911	-0.303082	-0.308864	-0.313276	-0.316258	-0.317781	-0.317826	-0.316288	-0.313797	-0.30946	-0.30357	-0.296208	-0.287391	-0.277194	-0.265677	-0.252949	-0.239061	-0.22413	-0.208267	-0.19162	-0.17434
4.71629	0.215075	0.190026	0.16573	0.142099	0.119107	0.0966508	0.0746375	0.0530287	0.0318016	0.0108816	-0.00973129	-0.0272306	-0.0473824	-0.06727	-0.0868656	-0.106128	-0.124988	-0.143353	-0.161219	-0.178497	-0.195177	-0.21113	-0.226301	-0.24064	-0.254046	-0.266531	-0.277915	-0.288212	-0.29727	-0.305067	-0.311487	-0.316571	-0.32026	-0.322496	-0.323262	-0.322522	-0.320651	-0.317049	-0.311905	-0.305238	-0.297127	-0.287592	-0.276717	-0.264566	-0.251221	-0.236774	-0.221365	-0.205101	-0.18814
4.59244	0.20756	0.183709	0.16056	0.138035	0.116058	0.0945295	0.0733953	0.0525644	0.0320554	0.0117846	-0.00825419	-0.0253083	-0.0450288	-0.064585	-0.0839301	-0.103021	-0.121769	-0.140105	-0.158013	-0.175391	-0.192238	-0.208418	-0.223855	-0.238521	-0.252378	-0.265277	-0.277221	-0.288039	-0.29768	-0.306054	-0.313139	-0.318833	-0.323162	-0.3261	-0.327557	-0.327508	-0.32625	-0.323325	-0.318859	-0.312863	-0.305404	-0.296446	-0.28614	-0.274519	-0.261674	-0.247709	-0.232703	-0.216847	-0.200217
4.47183	0.199346	0.176799	0.154867	0.133486	0.112608	0.0920996	0.0718867	0.0519472	0.0322296	0.0126755	-0.00674612	-0.0233066	-0.0424912	-0.0616521	-0.0806778	-0.0995263	-0.118144	-0.13642	-0.154306	-0.171758	-0.188701	-0.205054	-0.220738	-0.235715	-0.249929	-0.263273	-0.275676	-0.286973	-0.297092	-0.306025	-0.31363	-0.319941	-0.324833	-0.328359	-0.330463	-0.331018	-0.330273	-0.327949	-0.324042	-0.318602	-0.311671	-0.303251	-0.293419	-0.282233	-0.269806	-0.256208	-0.24159	-0.226079	-0.209751
4.3544	0.190839	0.169607	0.14894	0.128765	0.108979	0.0895073	0.0703138	0.0512585	0.0323517	0.0135367	-0.00519571	-0.0212373	-0.0399303	-0.0586333	-0.0773255	-0.0958953	-0.114347	-0.132528	-0.150386	-0.167866	-0.184887	-0.201383	-0.217294	-0.232485	-0.247033	-0.26075	-0.273517	-0.285198	-0.295746	-0.305138	-0.3132	-0.319956	-0.325322	-0.329386	-0.33194	-0.333004	-0.332644	-0.330811	-0.327335	-0.322269	-0.315749	-0.307692	-0.298217	-0.287355	-0.275267	-0.261929	-0.247603	-0.23235	-0.216235
4.24004	0.182447	0.162529	0.143123	0.124115	0.105434	0.0869756	0.0687469	0.05058	0.03247	0.014347	-0.00370741	-0.0192063	-0.0374368	-0.0557093	-0.0739809	-0.0923622	-0.110606	-0.12871	-0.146524	-0.164016	-0.18108	-0.197713	-0.213716	-0.229131	-0.243905	-0.257959	-0.270996	-0.283028	-0.293859	-0.30358	-0.311969	-0.319051	-0.324794	-0.329211	-0.332115	-0.333517	-0.333479	-0.331912	-0.32874	-0.323907	-0.317589	-0.309701	-0.300373	-0.289665	-0.277717	-0.264503	-0.250333	-0.235177	-0.219153
4.12869	0.174526	0.155943	0.137721	0.119804	0.102117	0.0846315	0.0672938	0.049961	0.0325945	0.0152478	-0.00229092	-0.0173094	-0.0351087	-0.0528957	-0.0709345	-0.0890965	-0.107135	-0.125189	-0.142973	-0.160478	-0.177642	-0.194324	-0.21046	-0.226012	-0.240968	-0.255131	-0.268414	-0.280658	-0.291748	-0.301686	-0.310293	-0.317513	-0.323513	-0.32807	-0.331193	-0.332809	-0.332962	-0.331398	-0.328275	-0.32356	-0.317214	-0.309332	-0.29998	-0.289263	-0.277208	-0.263989	-0.249681	-0.23449	-0.218415
4.02027	0.167343	0.149969	0.132823	0.115894	0.0992262	0.0826787	0.066068	0.0495525	0.0328167	0.0160655	-0.000819777	-0.0155514	-0.0328954	-0.0504327	-0.0681824	-0.0861322	-0.104214	-0.122246	-0.139926	-0.157458	-0.174695	-0.191468	-0.20763	-0.223224	-0.238324	-0.252611	-0.26601	-0.278389	-0.289601	-0.29953	-0.308307	-0.315588	-0.321576	-0.326221	-0.329315	-0.330985	-0.331025	-0.329531	-0.326191	-0.321352	-0.314762	-0.306716	-0.297088	-0.28612	-0.273774	-0.260349	-0.245724	-0.230239	-0.213944
BOTH participants' average PRE-disconnection ERSP in IFG tri
Time (ms)	-145	-138	-131	-124	-117	-110	-103	-96	-89	-82	-75	-69	-62	-55	-48	-41	-34	-27	-20	-13	-6	1	8	15	22	29	36	43	50	57	64	71	78	85	92	99	105	112	119	126	133	140	147	154	161	168	175	182	189
Frequencies: 150 Hz	0.0748712	0.0589678	0.0442865	0.030722	0.018719	0.00756589	-0.00149376	-0.00912816	-0.0158165	-0.020878	-0.0249085	-0.0265194	-0.0277434	-0.0280079	-0.027083	-0.0251443	-0.0221814	-0.0188454	-0.0138912	-0.00904709	-0.00408653	0.00201993	0.00827124	0.0141398	0.0210664	0.0265926	0.0322503	0.0384717	0.0449537	0.0500785	0.0550949	0.0600693	0.0645117	0.0689052	0.0730743	0.0760327	0.078579	0.0808131	0.082355	0.0834613	0.0842256	0.084304	0.0833416	0.0829938	0.0817127	0.0798607	0.0779463	0.0750698	0.072985
146.061	-0.00751677	-0.010063	-0.0122259	-0.0140404	-0.0144406	-0.0132441	-0.0117765	-0.0122052	-0.0106576	-0.00741154	-0.00598768	-0.00523891	-0.00222435	0.00113513	0.00332265	0.00595216	0.0097046	0.0138514	0.0170987	0.0194307	0.0227354	0.0263041	0.0281929	0.0291143	0.0310474	0.0309767	0.0296073	0.0275474	0.0250296	0.0216269	0.0169095	0.0110302	0.00540468	0.000339036	-0.00550396	-0.012062	-0.0161063	-0.0212668	-0.0262433	-0.029845	-0.0322485	-0.0337095	-0.035725	-0.0361829	-0.0359403	-0.0350664	-0.0348222	-0.0339262	-0.0326309
142.225	0.0571203	0.0572071	0.0563538	0.0558741	0.0551194	0.0525231	0.0481805	0.0438772	0.0371595	0.0284656	0.0187576	0.00874103	-0.00396265	-0.0175112	-0.0330053	-0.0483705	-0.0636018	-0.079712	-0.0956811	-0.110139	-0.123604	-0.136252	-0.147769	-0.157216	-0.164747	-0.170622	-0.174533	-0.176829	-0.176841	-0.174796	-0.171778	-0.166788	-0.16027	-0.152069	-0.143536	-0.133879	-0.124332	-0.113092	-0.102182	-0.0906923	-0.0788456	-0.0680261	-0.0570912	-0.047312	-0.0373043	-0.0287752	-0.0218762	-0.0139558	-0.00811058
138.49	0.0704387	0.0593078	0.0487523	0.0397547	0.0319576	0.0248307	0.018606	0.012656	0.00736388	0.00191998	-0.00309813	-0.00854624	-0.0141106	-0.019539	-0.025342	-0.031936	-0.0378737	-0.0442043	-0.0507633	-0.0560496	-0.0618282	-0.0673166	-0.0720892	-0.0749918	-0.0784422	-0.0798116	-0.0804403	-0.0789532	-0.076923	-0.0736132	-0.0677383	-0.0620174	-0.055593	-0.0472744	-0.0391189	-0.0307416	-0.0247637	-0.0167468	-0.00949852	-0.00453655	-0.000371595	0.0038046	0.00578761	0.00678133	0.00733268	0.00697109	0.00595288	0.00468096	0.00365566
134.853	0.00241269	-0.0043048	-0.00734236	-0.00809567	-0.00898157	-0.00689913	-0.00392246	-0.00132716	0.00129851	0.00453057	0.00599812	0.00713916	0.00753932	0.00649904	0.00484979	0.0028868	-0.000183325	-0.00358273	-0.00605647	-0.00885319	-0.0117218	-0.012065	-0.0122335	-0.0115026	-0.00875965	-0.00501511	-0.000374335	0.00560057	0.0129154	0.0204844	0.0281059	0.0360566	0.0451631	0.052089	0.0590099	0.0660235	0.0706196	0.0747468	0.0786886	0.0809466	0.081807	0.081598	0.0801409	0.0781518	0.0734615	0.0688375	0.0633268	0.0568495	0.0494425
131.312	0.00322832	0.000734455	-0.000143364	0.000352342	0.00309041	0.00488993	0.00690885	0.0105058	0.0123912	0.01328	0.0141199	0.0132952	0.0110227	0.00844164	0.00380169	-0.00283056	-0.00866216	-0.0166217	-0.0253331	-0.033871	-0.0420336	-0.051391	-0.0593362	-0.0665625	-0.0740595	-0.0801546	-0.0848375	-0.0891923	-0.0928111	-0.0949865	-0.0959862	-0.0979085	-0.0985165	-0.0981512	-0.0994401	-0.0998375	-0.0988697	-0.100022	-0.100267	-0.0999555	-0.100461	-0.100928	-0.100458	-0.100764	-0.100905	-0.101219	-0.10111	-0.102169	-0.103527
127.863	0.0731614	0.062809	0.0511198	0.0403624	0.0307991	0.0217618	0.0136073	0.00542536	-0.00158418	-0.00729419	-0.0126831	-0.0175395	-0.0208658	-0.024494	-0.0279781	-0.0299951	-0.0326611	-0.034958	-0.0359579	-0.038578	-0.0404344	-0.042339	-0.0445557	-0.0473383	-0.0492022	-0.0522239	-0.0549364	-0.0579212	-0.0607418	-0.0640192	-0.0682534	-0.0715676	-0.0756932	-0.0806818	-0.0859239	-0.090259	-0.0964793	-0.102065	-0.108751	-0.115838	-0.122476	-0.129669	-0.136321	-0.143446	-0.149614	-0.155338	-0.161754	-0.166522	-0.17153
124.505	0.0477875	0.0320023	0.0194214	0.00901954	3.41651e-05	-0.00609386	-0.0105465	-0.0139553	-0.015397	-0.0151083	-0.0149827	-0.0128082	-0.0111478	-0.00934755	-0.00657454	-0.00537208	-0.00386794	-0.0030657	-0.00424538	-0.00472036	-0.0073474	-0.0111297	-0.0142262	-0.0197554	-0.0251293	-0.0300415	-0.0361675	-0.0417242	-0.0469586	-0.053194	-0.0571561	-0.0617118	-0.0670646	-0.0696615	-0.0735289	-0.0765992	-0.0788305	-0.0820149	-0.0844279	-0.0871585	-0.0903454	-0.0931085	-0.0969354	-0.100313	-0.104223	-0.109039	-0.11298	-0.1184	-0.122963
121.236	0.0513428	0.040742	0.031477	0.0230356	0.0162731	0.010207	0.00576006	0.00109857	-0.00181811	-0.0059151	-0.00762679	-0.0105306	-0.0127022	-0.0144054	-0.0173242	-0.0187174	-0.0207981	-0.0231432	-0.0241257	-0.0256113	-0.0275477	-0.0276587	-0.0290753	-0.0287084	-0.0291976	-0.0288078	-0.0277409	-0.0271775	-0.0263347	-0.0240529	-0.023361	-0.0214498	-0.0194904	-0.018579	-0.0158238	-0.0149402	-0.0128221	-0.0114557	-0.0106225	-0.00871147	-0.00869907	-0.00749159	-0.00716521	-0.00729668	-0.0070007	-0.00678909	-0.00725393	-0.00661716	-0.00603839
118.052	0.0800565	0.069742	0.0603523	0.0501102	0.0404677	0.0309001	0.0207414	0.0122048	0.00237043	-0.00544134	-0.0137064	-0.0200351	-0.0261784	-0.0324872	-0.0361752	-0.0403027	-0.0431083	-0.0444171	-0.0456797	-0.046137	-0.0452976	-0.0458686	-0.0437276	-0.0438463	-0.041947	-0.040605	-0.0400644	-0.0377608	-0.0363363	-0.0351451	-0.0321264	-0.0300599	-0.0262727	-0.0226588	-0.0186644	-0.012541	-0.00895201	-0.0018516	0.00509408	0.0114302	0.0197839	0.0267622	0.0342634	0.04224	0.0484901	0.0556073	0.0616546	0.0670604	0.0716993
114.952	0.0959192	0.081223	0.0673543	0.0543188	0.0412746	0.0299862	0.0185255	0.00846884	-0.000830638	-0.00947298	-0.0167277	-0.0226528	-0.0279108	-0.0328572	-0.0372881	-0.0400148	-0.0430395	-0.0450319	-0.0477225	-0.0498648	-0.0528856	-0.0551911	-0.0599126	-0.0633977	-0.0686713	-0.0747584	-0.0804337	-0.0881191	-0.094077	-0.101356	-0.107634	-0.112878	-0.117732	-0.120125	-0.121289	-0.121289	-0.11816	-0.114736	-0.108198	-0.100254	-0.0913829	-0.0797974	-0.0690671	-0.0564954	-0.0433781	-0.031634	-0.018088	-0.00691967	0.00441839
111.933	0.0809441	0.0680997	0.0552804	0.0433831	0.0327317	0.0218566	0.0127679	0.00391097	-0.00377511	-0.0108326	-0.0169872	-0.0209609	-0.0256722	-0.0286796	-0.0315971	-0.0332954	-0.0346168	-0.0358323	-0.0350233	-0.0363803	-0.034951	-0.0358312	-0.0358946	-0.0362983	-0.0380229	-0.0386123	-0.0413738	-0.0435031	-0.0459905	-0.0494831	-0.0523934	-0.0556568	-0.0587617	-0.0609319	-0.0632871	-0.0639558	-0.0645101	-0.063774	-0.0624218	-0.0594047	-0.0560215	-0.0518851	-0.0462164	-0.0403711	-0.0341401	-0.0272334	-0.0210302	-0.0143316	-0.00827349
108.993	0.118911	0.103328	0.0885693	0.0731903	0.0585467	0.0435869	0.0295734	0.0153286	0.00272175	-0.0096209	-0.0206604	-0.0296958	-0.0380696	-0.0461251	-0.0520343	-0.0572262	-0.0602411	-0.0623511	-0.0640558	-0.0627655	-0.0629509	-0.0605812	-0.0577753	-0.0551993	-0.0510519	-0.0479959	-0.0434568	-0.0392703	-0.0356567	-0.030808	-0.0273524	-0.0228553	-0.0192535	-0.0159723	-0.012411	-0.0103445	-0.00803778	-0.00680395	-0.00523322	-0.00583549	-0.00550226	-0.00755057	-0.0091455	-0.0127651	-0.0160649	-0.0207692	-0.0255861	-0.0307278	-0.0368945
106.131	0.123002	0.101771	0.0801427	0.060268	0.0402811	0.0228808	0.00567724	-0.00832337	-0.021727	-0.0318238	-0.0403316	-0.045534	-0.0494814	-0.0510146	-0.0498883	-0.0471051	-0.0415091	-0.0353499	-0.025709	-0.0172366	-0.00524611	0.00563763	0.0174465	0.029493	0.0408264	0.0523789	0.0626271	0.0722495	0.080642	0.0881823	0.0940167	0.0985257	0.101569	0.102842	0.102819	0.101839	0.0990199	0.0958293	0.0900319	0.0849596	0.0773015	0.0704813	0.0616123	0.0535899	0.0446182	0.0355226	0.0269088	0.0171552	0.00870965
103.344	0.0937115	0.0742531	0.0558379	0.0393551	0.0242462	0.010705	-0.000759071	-0.0110683	-0.0191929	-0.026159	-0.0312111	-0.0338781	-0.0361465	-0.0360259	-0.0348367	-0.0313592	-0.0275544	-0.0204091	-0.0142546	-0.0046524	0.00446364	0.0156011	0.0273981	0.0396095	0.0527143	0.0655238	0.0789242	0.0911994	0.10391	0.114148	0.125037	0.132972	0.140539	0.146004	0.149613	0.151153	0.151807	0.149397	0.14688	0.14155	0.135284	0.127951	0.119559	0.110025	0.099879	0.0897272	0.0782152	0.0679294	0.0564991
100.63	0.0973072	0.0799616	0.0649186	0.0498364	0.0371702	0.024382	0.0137673	0.00295283	-0.00560238	-0.0144882	-0.0204053	-0.026927	-0.031105	-0.0360073	-0.0386088	-0.0411855	-0.0411868	-0.0413096	-0.0388254	-0.0354326	-0.0304131	-0.0237452	-0.0157313	-0.00570988	0.00500545	0.0176221	0.0305801	0.0450737	0.0597089	0.0749533	0.0890527	0.103693	0.116787	0.128745	0.139792	0.148827	0.155089	0.161121	0.164876	0.166766	0.16673	0.165186	0.161287	0.156684	0.150264	0.142694	0.134455	0.125055	0.11491
97.9872	0.0700681	0.0597274	0.0491616	0.0405295	0.0313337	0.0240353	0.0156276	0.00996331	0.00251907	-0.00220341	-0.00932811	-0.0125267	-0.0185318	-0.0227641	-0.0276238	-0.0314163	-0.0356582	-0.038735	-0.041833	-0.0441504	-0.0456631	-0.0466127	-0.0459099	-0.045161	-0.0419621	-0.0388437	-0.0335654	-0.0279541	-0.0211463	-0.0137589	-0.00517318	0.00294621	0.0116036	0.0199375	0.0275822	0.0346418	0.0404036	0.0453287	0.0495665	0.0523808	0.0543998	0.0541216	0.0539363	0.0509356	0.0477244	0.0428873	0.0369127	0.0296743	0.0219274
95.4139	0.0477416	0.0387261	0.031482	0.0240435	0.0188427	0.0129516	0.00929384	0.00416217	0.00146198	-0.00262712	-0.00489857	-0.00796714	-0.0105577	-0.0136983	-0.0167749	-0.0198224	-0.0232748	-0.0266986	-0.0303644	-0.0339046	-0.0375378	-0.0408197	-0.0440492	-0.0465143	-0.0494481	-0.0511205	-0.0527627	-0.0537372	-0.0544234	-0.0545087	-0.0543006	-0.0538856	-0.0525988	-0.0520107	-0.0502627	-0.0492373	-0.0482413	-0.0463867	-0.0448779	-0.0433981	-0.0421389	-0.0404961	-0.0394806	-0.0377051	-0.0368182	-0.0357131	-0.034967	-0.0337691	-0.0339914
92.9082	0.0172894	0.00940049	0.00309076	-0.00147847	-0.00549286	-0.00740703	-0.00860051	-0.00807922	-0.00718862	-0.00548022	-0.00339243	-0.00180723	0.000716578	0.00184759	0.00368814	0.00321234	0.00323024	0.00113014	-0.00132806	-0.00522676	-0.0101576	-0.0155784	-0.0221109	-0.0290531	-0.0360203	-0.0432911	-0.0504695	-0.0571473	-0.0630307	-0.0687096	-0.0728143	-0.0763034	-0.0788703	-0.0795248	-0.0801679	-0.0784402	-0.076975	-0.0742307	-0.07056	-0.0660253	-0.0610776	-0.055519	-0.0498589	-0.0439672	-0.0379555	-0.0323095	-0.0263216	-0.0218905	-0.0157702
90.4683	0.0383194	0.0316219	0.0254682	0.0198354	0.0150538	0.0108644	0.00686805	0.00352703	0.000363551	-0.00206	-0.00427315	-0.00597308	-0.00824011	-0.00980157	-0.012636	-0.0144247	-0.0174759	-0.0203126	-0.0236762	-0.0276332	-0.0311069	-0.0358964	-0.0405598	-0.0454703	-0.0507512	-0.0558791	-0.0608983	-0.0656981	-0.0706833	-0.0744022	-0.0785668	-0.0816341	-0.084516	-0.086841	-0.0884428	-0.0898546	-0.0902605	-0.0909643	-0.0910928	-0.0915484	-0.0914082	-0.0920624	-0.0920615	-0.0930993	-0.0933385	-0.0942076	-0.0955392	-0.0952689	-0.0973413
88.0925	0.108076	0.0972182	0.0859322	0.0747394	0.0631236	0.051246	0.0392591	0.0271267	0.0152575	0.0031301	-0.008995	-0.0186315	-0.0298135	-0.0405363	-0.0498007	-0.0587225	-0.0669649	-0.0736773	-0.0802345	-0.0850086	-0.0904567	-0.0940199	-0.0976631	-0.10045	-0.10302	-0.105337	-0.107287	-0.10929	-0.11061	-0.112461	-0.113433	-0.115046	-0.115329	-0.116602	-0.116339	-0.117241	-0.117234	-0.117266	-0.117087	-0.116595	-0.116662	-0.115349	-0.11532	-0.11364	-0.113355	-0.111238	-0.109503	-0.107236	-0.103816
85.7791	0.10782	0.0950254	0.0827403	0.0706196	0.0588676	0.0473671	0.036131	0.0248326	0.0137712	0.00311308	-0.0074222	-0.0160455	-0.0265023	-0.0355437	-0.0452476	-0.0542359	-0.0621297	-0.0704782	-0.0771764	-0.084398	-0.0898645	-0.0949318	-0.0992744	-0.102546	-0.105108	-0.106363	-0.107039	-0.106311	-0.104952	-0.102419	-0.0990745	-0.0949726	-0.0905042	-0.0845543	-0.0797224	-0.072712	-0.0676139	-0.0609961	-0.0549132	-0.0486787	-0.042268	-0.0371981	-0.0311046	-0.0267806	-0.0212495	-0.0171706	-0.0126981	-0.00839626	-0.00409439
83.5264	0.0566447	0.0488066	0.042378	0.0354	0.0295369	0.0235196	0.0174551	0.0123145	0.00637953	0.00100703	-0.00440552	-0.00914292	-0.0137957	-0.019389	-0.0238462	-0.0285705	-0.0329441	-0.0372395	-0.0408816	-0.0444916	-0.0473269	-0.0501782	-0.0528591	-0.0543166	-0.0563804	-0.0573603	-0.0584324	-0.0590331	-0.0593383	-0.0594184	-0.0586247	-0.0579512	-0.0564153	-0.0552721	-0.052373	-0.0507224	-0.0479904	-0.0450478	-0.0412469	-0.0370457	-0.033434	-0.0282605	-0.0236231	-0.0182902	-0.0126796	-0.00729898	-0.00102373	0.00492375	0.0106231
81.3329	0.0464402	0.0434727	0.0389763	0.0359718	0.0313164	0.0270431	0.0224618	0.0164276	0.0113396	0.00502792	-0.000910592	-0.00660199	-0.0128758	-0.0190398	-0.025088	-0.0305531	-0.0359446	-0.0397481	-0.0442239	-0.0465814	-0.0496532	-0.0511612	-0.0518611	-0.052903	-0.052167	-0.0518922	-0.0502446	-0.0490038	-0.0466623	-0.044456	-0.0427214	-0.0400049	-0.0380577	-0.0349216	-0.0335068	-0.0302701	-0.0285742	-0.0261103	-0.0236456	-0.0218109	-0.0181543	-0.0159454	-0.0131522	-0.0096857	-0.00699703	-0.00319395	-0.000475928	0.00270043	0.00634778
79.1969	0.0367342	0.0305172	0.0259294	0.021356	0.0175346	0.0139822	0.0107386	0.00837454	0.00532558	0.00254335	-0.000657489	-0.00259402	-0.00641799	-0.0096767	-0.0134649	-0.0174123	-0.0212706	-0.0258207	-0.0296199	-0.0343293	-0.038113	-0.0417999	-0.0451811	-0.0480828	-0.0502103	-0.0527543	-0.0542027	-0.0552709	-0.0565595	-0.0575196	-0.0573315	-0.0583615	-0.0583243	-0.0598268	-0.0598816	-0.0612447	-0.0624762	-0.0634303	-0.065115	-0.0657263	-0.0680025	-0.0693675	-0.0698239	-0.0715619	-0.0717214	-0.0725412	-0.072273	-0.07218	-0.0725476
77.1171	0.0302688	0.0187894	0.00945656	0.00183727	-0.00345842	-0.00654875	-0.0091485	-0.00975822	-0.00955677	-0.00856345	-0.00627088	-0.00553621	-0.00340118	-0.00144763	-0.000753202	4.32565e-05	-8.21269e-05	-0.0012096	-0.00282238	-0.00542661	-0.00798557	-0.0121713	-0.0166808	-0.0208385	-0.0268292	-0.0308304	-0.0362326	-0.0416458	-0.0456033	-0.0502748	-0.0548294	-0.0584954	-0.062777	-0.0652881	-0.0690012	-0.0721973	-0.073847	-0.0769885	-0.0791305	-0.0815677	-0.0831777	-0.0840725	-0.0854587	-0.0855123	-0.0849741	-0.084633	-0.0832153	-0.0811199	-0.0790845
75.0919	0.0738812	0.0607952	0.0492286	0.0385269	0.0292967	0.0200854	0.0130795	0.00629367	0.000321363	-0.00489546	-0.0101878	-0.0133417	-0.017582	-0.021963	-0.0247425	-0.0284844	-0.0318934	-0.0349335	-0.0380605	-0.0409938	-0.0447869	-0.047372	-0.050484	-0.0539354	-0.056104	-0.0602661	-0.0632035	-0.0659289	-0.0700966	-0.0733502	-0.0768971	-0.080791	-0.0839973	-0.08882	-0.0922742	-0.0955895	-0.0996803	-0.102392	-0.105605	-0.108234	-0.109868	-0.111792	-0.111509	-0.111244	-0.11024	-0.106725	-0.103322	-0.0987992	-0.092584
73.1199	0.0762523	0.0654817	0.0553001	0.0466525	0.0380694	0.0307036	0.0234668	0.0165409	0.00991778	0.00336862	-0.00306004	-0.00893707	-0.0150603	-0.0216256	-0.0290172	-0.0352333	-0.0421028	-0.0487771	-0.0555911	-0.0622654	-0.0681346	-0.074887	-0.0805706	-0.0866072	-0.0927109	-0.0976952	-0.10326	-0.109216	-0.114181	-0.119641	-0.124787	-0.130411	-0.135538	-0.140312	-0.14495	-0.14992	-0.15258	-0.156078	-0.159147	-0.160321	-0.16146	-0.161298	-0.160212	-0.158033	-0.154576	-0.151088	-0.146273	-0.140698	-0.13489
71.1997	0.0470168	0.0380296	0.0303234	0.0238308	0.0182514	0.0133054	0.00965973	0.00607182	0.00311719	0.000866413	-0.00193794	-0.00411423	-0.00703059	-0.00981215	-0.012738	-0.0166932	-0.0208562	-0.0253824	-0.0304578	-0.0356811	-0.0416039	-0.0477707	-0.0541915	-0.0602017	-0.066728	-0.073316	-0.079524	-0.0850977	-0.0906408	-0.0958951	-0.100758	-0.104122	-0.108069	-0.110698	-0.113159	-0.114881	-0.115924	-0.117159	-0.117262	-0.117925	-0.118277	-0.11809	-0.118863	-0.119494	-0.120341	-0.12153	-0.122656	-0.124514	-0.126381
69.3299	-0.000398499	-0.00435604	-0.00665573	-0.00881434	-0.00845986	-0.00785044	-0.00715011	-0.00490997	-0.00276591	-0.00121273	0.00130426	0.00316814	0.00456277	0.00547946	0.00587792	0.0056185	0.00475282	0.00289373	0.000714445	-0.00309786	-0.00675962	-0.0108387	-0.0161931	-0.0215483	-0.0265398	-0.0323721	-0.0378142	-0.0432166	-0.0488529	-0.053129	-0.057657	-0.062403	-0.0656343	-0.0694168	-0.072433	-0.0749108	-0.0777136	-0.0801789	-0.0831634	-0.0868499	-0.0900419	-0.0942063	-0.09878	-0.103501	-0.109212	-0.115514	-0.122128	-0.129197	-0.135872
67.5092	0.00889482	0.00130166	-0.00441166	-0.00814244	-0.0116017	-0.0127992	-0.0130855	-0.012623	-0.0115516	-0.00961503	-0.0075369	-0.0055377	-0.00300267	-0.000231227	0.00224631	0.0048235	0.0071311	0.00898222	0.0106734	0.0129283	0.013851	0.0149422	0.0166917	0.0171467	0.0174251	0.0183047	0.018556	0.0186784	0.0193253	0.0185383	0.0184737	0.0182989	0.0172638	0.0165108	0.0149059	0.0128176	0.0111211	0.00821002	0.00502578	0.00207829	-0.00248152	-0.00727641	-0.0123649	-0.0183267	-0.0241167	-0.0302757	-0.036767	-0.0429207	-0.0495984
65.7363	0.0796715	0.0657147	0.0524888	0.040349	0.0297665	0.0192988	0.0106152	0.00257477	-0.00451221	-0.0105714	-0.0156111	-0.0198749	-0.0240476	-0.0268737	-0.0293516	-0.0316588	-0.0331241	-0.0335394	-0.0340361	-0.0338066	-0.0329502	-0.0318733	-0.0306318	-0.0282483	-0.0256527	-0.023129	-0.0202509	-0.0169398	-0.0139379	-0.0103957	-0.00738081	-0.00396198	-0.0010845	0.00186715	0.00473898	0.00715247	0.00922297	0.0114214	0.0131952	0.0144233	0.015987	0.0172613	0.0188018	0.0197161	0.0203377	0.0214823	0.0224633	0.0230985	0.0243994
64.0099	0.114084	0.0987476	0.0840676	0.0698599	0.0561538	0.0433976	0.0306182	0.0182433	0.00662204	-0.00431191	-0.0149681	-0.0232277	-0.0320008	-0.0411419	-0.0489512	-0.0552154	-0.0611619	-0.0660015	-0.0697641	-0.0730605	-0.074524	-0.0753704	-0.0754875	-0.0743801	-0.0727017	-0.0701943	-0.0667231	-0.0633368	-0.0591825	-0.0542642	-0.0495986	-0.0451584	-0.0400158	-0.0352226	-0.0308194	-0.0264972	-0.0230815	-0.0192717	-0.0160677	-0.0130231	-0.0100616	-0.00803388	-0.00649421	-0.00442042	-0.00301815	-0.0020073	-0.00107085	-9.76923e-05	0.000445586
62.329	0.0937686	0.0816872	0.0703782	0.0594621	0.0488801	0.0389334	0.0288859	0.0195297	0.0101943	0.000397443	-0.00859311	-0.016162	-0.0249331	-0.032595	-0.0402034	-0.0475808	-0.0539053	-0.0600161	-0.0650158	-0.0689125	-0.0725513	-0.0748743	-0.0762055	-0.0773945	-0.0774592	-0.0765926	-0.075591	-0.0734812	-0.0711137	-0.0690102	-0.0661416	-0.0624787	-0.0595157	-0.0565173	-0.0527255	-0.0494908	-0.047094	-0.0440979	-0.0410925	-0.0386787	-0.0365818	-0.0343507	-0.0324857	-0.0314382	-0.0300732	-0.0290372	-0.0284256	-0.0276006	-0.0271408
60.6921	0.0476258	0.0416985	0.0358938	0.0308192	0.0270417	0.0223567	0.0179516	0.0138167	0.0100107	0.00550934	0.000800196	-0.00328455	-0.00885225	-0.0143997	-0.0197978	-0.0257015	-0.0312753	-0.036499	-0.0420438	-0.0470188	-0.0516248	-0.0562588	-0.0604197	-0.0634497	-0.066554	-0.0692909	-0.0708767	-0.0724275	-0.0737998	-0.0735847	-0.0734315	-0.073398	-0.0720549	-0.0709129	-0.0697671	-0.0675697	-0.0656392	-0.0636957	-0.0607527	-0.0575934	-0.0548555	-0.051502	-0.0481365	-0.0445527	-0.040792	-0.037347	-0.0335041	-0.0299573	-0.0268115
59.0982	0.0259846	0.0196113	0.0150274	0.0117985	0.00808082	0.00586515	0.00479865	0.00315752	0.00134115	0.000490236	-0.000415996	-0.00177708	-0.00296753	-0.00434867	-0.00625436	-0.00881381	-0.0116227	-0.0147601	-0.0184621	-0.0225806	-0.0267848	-0.0315629	-0.0360691	-0.0407847	-0.0456608	-0.0502696	-0.0544643	-0.0585096	-0.0617422	-0.064727	-0.0670654	-0.0686263	-0.0692137	-0.0688009	-0.0675505	-0.0653394	-0.0627783	-0.0588143	-0.0545228	-0.0495654	-0.0436377	-0.0374455	-0.030729	-0.0238815	-0.0170495	-0.0100056	-0.00330606	0.00290592	0.00978878
57.5462	0.0239601	0.014808	0.00732685	0.000423134	-0.00464367	-0.00794482	-0.0108153	-0.0120258	-0.0121235	-0.0119323	-0.0106322	-0.0087272	-0.00676321	-0.00467437	-0.00252409	0.000139079	0.00238688	0.00387603	0.0053613	0.00591507	0.00561111	0.00536546	0.00356266	0.000677246	-0.00188455	-0.00550042	-0.0104833	-0.0148277	-0.019605	-0.025586	-0.0307714	-0.035291	-0.0408518	-0.0453297	-0.0488604	-0.0525925	-0.0547003	-0.055836	-0.0566026	-0.0564781	-0.0546989	-0.0522983	-0.0491334	-0.0447829	-0.0396432	-0.0339774	-0.0277679	-0.0208162	-0.0141393
56.035	0.022795	0.0155248	0.00886579	0.00328545	-0.000244659	-0.00330945	-0.0061936	-0.00753054	-0.0078238	-0.00800844	-0.00822212	-0.007544	-0.00617138	-0.00525062	-0.00392359	-0.00232541	-0.00163597	-0.000877449	-0.00034859	-0.000419388	-0.00105499	-0.00229238	-0.00418628	-0.00690663	-0.0104393	-0.0144236	-0.0193056	-0.0254813	-0.0320159	-0.0382455	-0.0455262	-0.0531664	-0.0601948	-0.0675629	-0.0745909	-0.0807539	-0.0858703	-0.0913365	-0.0951515	-0.0975891	-0.0995261	-0.0997958	-0.0984179	-0.0960287	-0.0924796	-0.0873251	-0.0806902	-0.0735245	-0.0660109
54.5634	0.0272765	0.0204958	0.0151465	0.0111699	0.00700488	0.00392716	0.00234856	0.000239679	-0.00180338	-0.00259309	-0.00317421	-0.00430321	-0.0053151	-0.00545913	-0.00643864	-0.00817383	-0.00919278	-0.0107172	-0.0135312	-0.0163774	-0.0193354	-0.0238135	-0.0284242	-0.0331669	-0.0391843	-0.0459001	-0.0521149	-0.0586851	-0.0661843	-0.0735169	-0.0804082	-0.087584	-0.0944371	-0.100571	-0.106719	-0.112065	-0.115747	-0.119524	-0.123092	-0.126027	-0.127835	-0.129056	-0.129709	-0.12976	-0.128941	-0.127948	-0.127064	-0.125198	-0.122983
53.1305	0.015424	0.00862641	0.00327847	-0.000320665	-0.00308586	-0.005217	-0.00615327	-0.00599377	-0.00521098	-0.00417541	-0.00249353	-0.000824224	0.000387422	0.00119829	0.00218968	0.00245935	0.00177325	0.000186572	-0.00214541	-0.00561789	-0.0108225	-0.0164801	-0.0232134	-0.0313981	-0.0400485	-0.0492999	-0.0594898	-0.0693826	-0.0792099	-0.0891542	-0.0986687	-0.107451	-0.115449	-0.122305	-0.128334	-0.133651	-0.137244	-0.140633	-0.143317	-0.145328	-0.146886	-0.148035	-0.149049	-0.150271	-0.152076	-0.153861	-0.156089	-0.159367	-0.163181
51.7352	0.0336734	0.0224842	0.0131312	0.00491648	-0.00112166	-0.00541643	-0.0085292	-0.00995193	-0.0104318	-0.0103257	-0.00945786	-0.00809704	-0.00596704	-0.00414413	-0.00258449	-0.00122243	-0.000998853	-0.00144734	-0.002177	-0.00407001	-0.00721993	-0.0111195	-0.015912	-0.0215092	-0.0276491	-0.0340365	-0.0409759	-0.0483171	-0.055321	-0.0618567	-0.0680489	-0.0736354	-0.0785368	-0.0826715	-0.0856656	-0.088196	-0.0899352	-0.0910223	-0.0913547	-0.0913082	-0.0910199	-0.0909499	-0.0913879	-0.091756	-0.0924824	-0.0942298	-0.0965955	-0.100149	-0.104587
50.3766	0.0659633	0.0501113	0.0360303	0.0233925	0.0127527	0.0043582	-0.0025834	-0.00864207	-0.0130147	-0.0155484	-0.0172669	-0.0183392	-0.0187096	-0.0181509	-0.0176138	-0.0166743	-0.0151739	-0.0139101	-0.0131134	-0.0123949	-0.011381	-0.0109613	-0.0111602	-0.0111606	-0.011512	-0.0124422	-0.0132801	-0.0140683	-0.014907	-0.0163081	-0.0177183	-0.0186585	-0.0199554	-0.0216287	-0.0230244	-0.0238493	-0.0251089	-0.0268646	-0.0282166	-0.029676	-0.0316832	-0.0339841	-0.0360412	-0.0384727	-0.041469	-0.0449489	-0.0486514	-0.0526384	-0.0572067
49.0536	0.0911683	0.0752523	0.0602698	0.0468831	0.0347128	0.0236861	0.0139451	0.0050194	-0.00263749	-0.00910099	-0.0147819	-0.0192415	-0.0240714	-0.028161	-0.0315772	-0.0347968	-0.0374786	-0.0397723	-0.0421137	-0.0440996	-0.045761	-0.0471261	-0.048145	-0.0491984	-0.0502235	-0.0507183	-0.0509821	-0.051248	-0.0514241	-0.0514011	-0.0512125	-0.0510937	-0.0511263	-0.0510108	-0.0509865	-0.0510373	-0.0510795	-0.0514979	-0.0523209	-0.0533201	-0.0543711	-0.0553477	-0.0566885	-0.0586205	-0.0606858	-0.0628319	-0.0653718	-0.0681838	-0.0711906
47.7654	0.0994702	0.0852409	0.0716789	0.0594246	0.0479783	0.0367942	0.0261798	0.0166991	0.00789171	-0.000977181	-0.00960207	-0.0164321	-0.023813	-0.03089	-0.0377581	-0.0446853	-0.0511965	-0.0568725	-0.0623448	-0.0676762	-0.0724628	-0.0765652	-0.0798855	-0.0830921	-0.0856136	-0.0870736	-0.0882681	-0.0894456	-0.0898513	-0.0893868	-0.0885637	-0.0876621	-0.0861569	-0.0840342	-0.0820893	-0.0802776	-0.0781504	-0.0752763	-0.072616	-0.0701805	-0.0677482	-0.0652053	-0.0628831	-0.0610029	-0.0594059	-0.0581079	-0.0574621	-0.057433	-0.0580665
46.511	0.0809349	0.0689958	0.0581237	0.0481364	0.0387169	0.0299792	0.0219923	0.0146628	0.00720491	-0.000296245	-0.00713384	-0.0124687	-0.0186958	-0.0251404	-0.031211	-0.0365577	-0.0420127	-0.0476142	-0.0525027	-0.0567188	-0.0607433	-0.0649582	-0.0689645	-0.0720934	-0.0747994	-0.0778748	-0.0803725	-0.0820882	-0.0836098	-0.0847985	-0.0855078	-0.0857395	-0.0855174	-0.0848261	-0.0833291	-0.0812967	-0.0793258	-0.0764339	-0.0730227	-0.0691498	-0.0650815	-0.0610397	-0.0567688	-0.0524195	-0.0483253	-0.0446018	-0.0412895	-0.0385587	-0.0365565
45.2896	0.0837227	0.0715604	0.0609879	0.0508966	0.0410184	0.031907	0.0235682	0.0153805	0.00728333	-0.000266978	-0.00733423	-0.0134199	-0.0205366	-0.0273084	-0.0335457	-0.0393147	-0.0445668	-0.0494776	-0.0537434	-0.0575462	-0.0610203	-0.063968	-0.0663963	-0.0683234	-0.0701621	-0.0717795	-0.0727696	-0.0732456	-0.0740233	-0.0747253	-0.0748987	-0.07479	-0.0745538	-0.0742724	-0.0733544	-0.0718487	-0.0703094	-0.0684165	-0.0663064	-0.0633164	-0.0594078	-0.0553337	-0.051299	-0.0465434	-0.0413147	-0.0360873	-0.0307196	-0.0251375	-0.0194863
44.1002	0.0941549	0.081945	0.0705347	0.059556	0.0491144	0.0389423	0.0289545	0.0190983	0.00957532	0.00044059	-0.00862703	-0.0164221	-0.0250371	-0.032746	-0.0398644	-0.0466441	-0.052427	-0.0573228	-0.0614987	-0.0647746	-0.0671744	-0.0685754	-0.0691605	-0.0692746	-0.0687992	-0.067648	-0.0665512	-0.0652167	-0.0637516	-0.062469	-0.0613251	-0.0603499	-0.0593824	-0.0583601	-0.0576173	-0.0569546	-0.0563664	-0.0555126	-0.0542336	-0.0525918	-0.0505372	-0.0477162	-0.0441285	-0.0397547	-0.034583	-0.0282371	-0.020775	-0.0125077	-0.00342452
42.9421	0.0626905	0.0538092	0.0450934	0.0370287	0.0298648	0.0228296	0.0157403	0.00887605	0.00226093	-0.00419767	-0.0102217	-0.0148063	-0.0196775	-0.0241803	-0.027969	-0.0307537	-0.0327219	-0.0338015	-0.0339314	-0.0332692	-0.0317575	-0.0293462	-0.0264172	-0.0229961	-0.0190746	-0.0150893	-0.011236	-0.00750431	-0.00379364	-0.000323976	0.00264965	0.0052896	0.00751131	0.00935172	0.0105287	0.011079	0.0114507	0.0121426	0.0131398	0.0139059	0.0143238	0.0151807	0.0168764	0.0189257	0.0213329	0.0246595	0.0289149	0.0338767	0.0395817
41.8144	0.0135815	0.0101017	0.00710207	0.00478172	0.0030404	0.00156388	6.51118e-05	-0.00132612	-0.00251228	-0.00364673	-0.00469095	-0.00535543	-0.00596568	-0.00646976	-0.00672207	-0.00652243	-0.00598203	-0.0049852	-0.00347956	-0.00156293	0.000606744	0.00297052	0.00555124	0.00834666	0.011239	0.01426	0.0173936	0.0201626	0.0228094	0.02555	0.0279617	0.0299026	0.0316021	0.0331663	0.0346647	0.0358138	0.036657	0.0375662	0.0382588	0.0389374	0.0394557	0.0397784	0.0403515	0.041183	0.0419842	0.0423474	0.0428366	0.0438161	0.0449328
40.7163	0.0240831	0.0180752	0.0129484	0.00833358	0.00425955	0.00093437	-0.00189659	-0.00430087	-0.0062517	-0.00749441	-0.00842861	-0.00925196	-0.00987438	-0.00974278	-0.00906118	-0.00818478	-0.00702792	-0.00555541	-0.00381784	-0.00159893	0.000875946	0.0032709	0.00581055	0.00841915	0.0109044	0.0133405	0.0156056	0.0176269	0.0195618	0.0212737	0.0226671	0.0235338	0.0241353	0.0246219	0.0251856	0.0256329	0.0257396	0.0255006	0.0249438	0.0245381	0.0243104	0.0238953	0.0233089	0.0229388	0.0227557	0.0222553	0.0218171	0.0216792	0.0215717
39.647	0.072075	0.058632	0.0464355	0.0350969	0.0245355	0.0149164	0.00639596	-0.00108157	-0.00768984	-0.0131977	-0.0177365	-0.0209072	-0.0236565	-0.0255553	-0.0267067	-0.0270597	-0.026666	-0.0258589	-0.0249342	-0.0236058	-0.0217439	-0.0197353	-0.0177385	-0.0158248	-0.0139833	-0.0123353	-0.0109222	-0.00982317	-0.00906751	-0.00867403	-0.00834607	-0.00814657	-0.00816329	-0.00856411	-0.00913333	-0.00959802	-0.00998263	-0.0103988	-0.0107078	-0.0110201	-0.0110573	-0.0106277	-0.0102255	-0.00984192	-0.00904639	-0.00776442	-0.0063014	-0.0046825	-0.00287785
38.6058	0.0900289	0.0734135	0.0581681	0.0443616	0.0316121	0.0198371	0.0094574	0.000639117	-0.00691364	-0.0135496	-0.0193028	-0.0231214	-0.0263924	-0.0290068	-0.0312112	-0.0328551	-0.0337976	-0.0342359	-0.0345279	-0.035007	-0.0355821	-0.0360598	-0.0365452	-0.0373193	-0.0383834	-0.0397881	-0.0412674	-0.0427871	-0.0446447	-0.0467175	-0.0486595	-0.0503843	-0.051968	-0.0534973	-0.0549765	-0.0561205	-0.0568019	-0.0571641	-0.0569289	-0.0565303	-0.055827	-0.0544149	-0.0526164	-0.0508335	-0.0487463	-0.0459783	-0.0430123	-0.0399059	-0.0365739
37.592	0.0807218	0.0656109	0.0516295	0.0390257	0.02776	0.0177293	0.00886082	0.0010963	-0.00533079	-0.010688	-0.0152298	-0.0185699	-0.021909	-0.0246264	-0.0268308	-0.0288515	-0.0307946	-0.0326006	-0.0341423	-0.035793	-0.0379115	-0.0402021	-0.0424422	-0.0448812	-0.0475075	-0.0502434	-0.0529188	-0.0553859	-0.0576632	-0.0596905	-0.0615083	-0.0630495	-0.0642073	-0.0647848	-0.064975	-0.0648152	-0.0644244	-0.0637479	-0.062758	-0.0614286	-0.0598966	-0.0585094	-0.0570944	-0.0555877	-0.0540934	-0.0524967	-0.05104	-0.0497337	-0.048389
36.6048	0.0860862	0.0717717	0.0582893	0.0456522	0.0340711	0.0236782	0.0141807	0.00534855	-0.00253097	-0.00930501	-0.015054	-0.019564	-0.0244135	-0.0286028	-0.0320399	-0.0349885	-0.0377482	-0.0403533	-0.0426401	-0.0444473	-0.0458931	-0.0470941	-0.0481747	-0.0490462	-0.0494217	-0.0492273	-0.0486676	-0.0477166	-0.0461786	-0.044106	-0.0416753	-0.03879	-0.0354248	-0.0316015	-0.0274866	-0.0232896	-0.0195876	-0.0152947	-0.0112923	-0.00752264	-0.00406495	-0.00129121	0.00104065	0.00307939	0.00443484	0.00503842	0.00510894	0.00470201	0.00388562
35.6435	0.120116	0.10409	0.0882489	0.0725232	0.0571661	0.0425414	0.0286642	0.0155362	0.00307312	-0.00860242	-0.0192284	-0.0275089	-0.0362047	-0.0439192	-0.0507499	-0.0565639	-0.0612701	-0.0649054	-0.0676028	-0.0692734	-0.0698429	-0.0693414	-0.0679586	-0.065404	-0.0616617	-0.0569121	-0.0513209	-0.0447293	-0.0370575	-0.0286789	-0.0197695	-0.0103359	-0.000469273	0.00964134	0.0198526	0.0299233	0.0383083	0.0476052	0.0560827	0.063755	0.0705964	0.0763434	0.0810178	0.0846279	0.0869512	0.0879833	0.0880008	0.0869985	0.0851228
34.7074	0.159418	0.141271	0.122698	0.103809	0.0848521	0.0660021	0.0474894	0.0296535	0.0123136	-0.00461801	-0.0207618	-0.033666	-0.0474437	-0.060022	-0.0714624	-0.08155	-0.090019	-0.0965745	-0.10138	-0.104673	-0.106394	-0.106291	-0.104336	-0.100326	-0.0946216	-0.0874662	-0.0788973	-0.0687921	-0.0571901	-0.0444325	-0.0307008	-0.0162975	-0.0014789	0.0135514	0.0286237	0.0435201	0.0558856	0.0694965	0.0821086	0.093694	0.103955	0.112763	0.11998	0.125663	0.129872	0.132546	0.133629	0.133249	0.131837
33.7959	0.193945	0.173687	0.152764	0.131463	0.109959	0.0882416	0.0663435	0.0445048	0.0229224	0.00177639	-0.0187836	-0.0357737	-0.0547032	-0.0724729	-0.0887962	-0.10352	-0.116601	-0.127834	-0.137038	-0.144182	-0.149186	-0.151917	-0.152231	-0.150231	-0.146133	-0.13981	-0.131334	-0.120999	-0.10904	-0.0953511	-0.0800946	-0.0637442	-0.0465677	-0.0289039	-0.0109909	0.00696641	0.0221236	0.0392917	0.055788	0.071286	0.0855038	0.0983414	0.109609	0.11925	0.127311	0.13378	0.138575	0.141815	0.14369
32.9084	0.213084	0.19102	0.168503	0.145672	0.122605	0.0993299	0.0758047	0.0521303	0.0286963	0.00582493	-0.0165137	-0.0352831	-0.056625	-0.0769428	-0.0959137	-0.113359	-0.129328	-0.143821	-0.1565	-0.166994	-0.175306	-0.181463	-0.185297	-0.186909	-0.186208	-0.18303	-0.177359	-0.169582	-0.159923	-0.148182	-0.134541	-0.119289	-0.102618	-0.084931	-0.0664788	-0.0475002	-0.0310204	-0.0116821	0.00749261	0.0259814	0.0437537	0.0605974	0.0762672	0.0904508	0.103004	0.11402	0.123577	0.131542	0.137695
32.0442	0.207521	0.186445	0.165182	0.143625	0.121719	0.0994908	0.077129	0.0547469	0.0325401	0.0105672	-0.0111871	-0.0296688	-0.0508979	-0.0714722	-0.091178	-0.109924	-0.127597	-0.144152	-0.159299	-0.172686	-0.184283	-0.194052	-0.201779	-0.207394	-0.210765	-0.211883	-0.210547	-0.206753	-0.20064	-0.192296	-0.181924	-0.169541	-0.155185	-0.139154	-0.121787	-0.103479	-0.0871965	-0.0675756	-0.0476414	-0.0279465	-0.00868296	0.00995298	0.0277188	0.0442087	0.0592176	0.0727517	0.0846737	0.0948473	0.103085
31.2027	0.176383	0.159444	0.142438	0.125189	0.107599	0.0895574	0.0712819	0.0528943	0.0343685	0.0155557	-0.00354477	-0.0200361	-0.0392189	-0.0581496	-0.0767325	-0.0949842	-0.112707	-0.129711	-0.145695	-0.160328	-0.173538	-0.185168	-0.195049	-0.203033	-0.208895	-0.212644	-0.214058	-0.212922	-0.209252	-0.203295	-0.195291	-0.185227	-0.17306	-0.158841	-0.142952	-0.125906	-0.110571	-0.0921299	-0.0733145	-0.0544259	-0.0358305	-0.0178503	-0.00072198	0.0151241	0.029585	0.042477	0.0535887	0.0628243	0.0701574
30.3832	0.133817	0.121231	0.108609	0.0959593	0.0832915	0.0703502	0.0571176	0.0435393	0.0295402	0.0150937	0.000277293	-0.0126757	-0.0279159	-0.0430894	-0.0581471	-0.0731664	-0.0878788	-0.102024	-0.115375	-0.12769	-0.138798	-0.14849	-0.156766	-0.163449	-0.168239	-0.17102	-0.171746	-0.170395	-0.166924	-0.161427	-0.154027	-0.144832	-0.133951	-0.121389	-0.107379	-0.0922977	-0.0787884	-0.0627252	-0.0464681	-0.0300283	-0.0137977	0.00178278	0.0164255	0.0299183	0.042269	0.0531839	0.0624217	0.0698782	0.075476
29.5853	0.0902518	0.0804921	0.0710428	0.0619186	0.0531202	0.0444771	0.0357937	0.0268732	0.0176319	0.00817523	-0.00135086	-0.00961185	-0.0193285	-0.029054	-0.0386535	-0.0481101	-0.0571201	-0.0654886	-0.073211	-0.0803011	-0.0865084	-0.0916057	-0.0955772	-0.0982825	-0.0996083	-0.0994465	-0.0978951	-0.0950531	-0.0909005	-0.0853567	-0.0783473	-0.0700328	-0.0607999	-0.050788	-0.0400117	-0.0284863	-0.0181654	-0.00584223	0.00662442	0.0191293	0.0313918	0.0431449	0.0541922	0.0645291	0.0741302	0.0827998	0.0902947	0.0964254	0.101059
28.8084	0.0431538	0.0368046	0.0313553	0.0265951	0.0222829	0.0183574	0.0145614	0.0107615	0.00685985	0.00290757	-0.00110238	-0.00460844	-0.00878862	-0.0131767	-0.0176554	-0.021976	-0.0259477	-0.0294832	-0.0326847	-0.0356136	-0.0381296	-0.040051	-0.0411333	-0.0413407	-0.0407922	-0.039503	-0.0375042	-0.0348006	-0.0314033	-0.0271706	-0.0220907	-0.0162891	-0.0100629	-0.00356172	0.00331338	0.0107044	0.0173849	0.025478	0.0336947	0.0417902	0.049789	0.0576914	0.065385	0.0728299	0.0797199	0.0859411	0.0915093	0.0963722	0.100451
28.0518	-0.00262464	-0.004519	-0.00511325	-0.0047409	-0.00380262	-0.00248147	-0.00105029	0.000383673	0.00169614	0.00281586	0.00356848	0.00389977	0.00396081	0.00352955	0.00261143	0.0013887	-3.25876e-05	-0.00160464	-0.00326164	-0.00489709	-0.00650713	-0.00803018	-0.00920656	-0.00997536	-0.0104348	-0.0105964	-0.0103795	-0.00971849	-0.00862168	-0.00699983	-0.00500907	-0.0026545	0.000129998	0.00331711	0.00692491	0.0109356	0.0146092	0.0191595	0.0238749	0.0286378	0.0335689	0.0387243	0.043963	0.049189	0.0540257	0.0583445	0.0622726	0.0659284	0.0692969
27.3152	-0.03757	-0.0365515	-0.0339329	-0.030036	-0.025255	-0.0198682	-0.0141871	-0.00837158	-0.00262438	0.00281731	0.00765452	0.0112805	0.0148859	0.0177243	0.0197072	0.0208224	0.0210474	0.0204367	0.0191939	0.0174962	0.0153767	0.0128164	0.00995616	0.00690459	0.00378471	0.000663317	-0.00234392	-0.00509258	-0.00756143	-0.00969161	-0.0115258	-0.0129577	-0.0137753	-0.0139693	-0.0136673	-0.0129478	-0.0120194	-0.0104739	-0.00842739	-0.00598492	-0.00313722	7.3612e-05	0.0035476	0.00729482	0.011092	0.0148671	0.0185508	0.022094	0.0254952
26.5978	-0.0512498	-0.0509662	-0.0487289	-0.0448015	-0.0394444	-0.0329491	-0.0256062	-0.0176699	-0.00945848	-0.00134767	0.00632015	0.0124202	0.0188788	0.0244944	0.0291653	0.0327322	0.03498	0.0359645	0.0357635	0.0345143	0.0323232	0.0292058	0.0251789	0.020406	0.0151628	0.00953263	0.00365144	-0.00223555	-0.00801918	-0.0136275	-0.0188817	-0.0236053	-0.0276505	-0.0309735	-0.0337276	-0.0358941	-0.0371549	-0.0378378	-0.0376594	-0.0366867	-0.0350985	-0.0329634	-0.0303214	-0.0271547	-0.0234517	-0.0192931	-0.0149125	-0.0105846	-0.00637936
25.8993	-0.0423403	-0.0456661	-0.0467263	-0.04569	-0.0427105	-0.0380597	-0.0319544	-0.0247385	-0.0168075	-0.00851483	-0.00013047	0.00695615	0.0148495	0.0221187	0.0286667	0.0342436	0.0386242	0.0417295	0.0434693	0.0438625	0.0430462	0.0410673	0.0379213	0.0337329	0.0287734	0.0231572	0.0170743	0.0107369	0.00429379	-0.00210389	-0.00821995	-0.0138571	-0.0189356	-0.0233256	-0.0270116	-0.0299251	-0.0316505	-0.0327722	-0.0330269	-0.0323498	-0.0308928	-0.0287592	-0.0260168	-0.0227556	-0.0189524	-0.0146841	-0.010174	-0.00561486	-0.00114706
25.2192	-0.0264348	-0.0329773	-0.0371044	-0.0389433	-0.0386547	-0.0364813	-0.0326004	-0.0273687	-0.0210775	-0.0140011	-0.00633103	0.000530629	0.00848381	0.016093	0.0232382	0.0297429	0.0353992	0.0400528	0.0435254	0.0457753	0.0468853	0.0468559	0.0456931	0.0434526	0.0403124	0.0364923	0.0321871	0.0275024	0.0225409	0.0174677	0.0125268	0.00787823	0.00361057	-6.8057e-05	-0.00306237	-0.00532078	-0.00663787	-0.00752215	-0.00777418	-0.0072618	-0.00603795	-0.00426677	-0.00203203	0.000488435	0.00322607	0.00617368	0.00924269	0.0124321	0.0156278
24.5569	-0.0159075	-0.0239713	-0.0296027	-0.0329703	-0.0342653	-0.0337022	-0.031463	-0.0278567	-0.0230057	-0.0170769	-0.0102559	-0.00391862	0.00370471	0.0112275	0.0184849	0.0253823	0.0317085	0.037342	0.0421367	0.0460101	0.048957	0.0508819	0.0517928	0.0517149	0.0507204	0.0490479	0.0468952	0.0442752	0.0412716	0.0379917	0.0346446	0.0313414	0.0281769	0.0253508	0.022942	0.0209579	0.019557	0.018261	0.0173072	0.0168339	0.0167284	0.0168952	0.0173181	0.017867	0.0185276	0.0192864	0.0201499	0.0211687	0.0222731
23.912	-0.00856254	-0.0175229	-0.0241352	-0.0285859	-0.0310772	-0.0317653	-0.0307962	-0.0283635	-0.0245793	-0.0195331	-0.0134358	-0.00759804	-0.000314574	0.00718195	0.0146592	0.0219901	0.0290083	0.0355897	0.041676	0.0471345	0.0518615	0.0557373	0.0587674	0.0609379	0.0622858	0.062951	0.063059	0.0626121	0.0617153	0.060412	0.0587838	0.0569486	0.0549543	0.0529411	0.050962	0.0490381	0.0473982	0.0455267	0.0437137	0.0419847	0.0402694	0.0385456	0.0369342	0.0354264	0.0340277	0.0327589	0.0316098	0.0306196	0.0297555
23.284	0.000864168	-0.00889692	-0.0165369	-0.0221794	-0.0259823	-0.028055	-0.0284247	-0.0271546	-0.0244325	-0.0204625	-0.0154478	-0.0105264	-0.00417999	0.00266882	0.00977838	0.0169962	0.0241416	0.0310902	0.0377871	0.044049	0.0497309	0.0547769	0.0591931	0.0629938	0.0662182	0.0688294	0.0708549	0.0723252	0.07333	0.0738839	0.0739888	0.0737268	0.0731375	0.0722911	0.0712051	0.0698974	0.0686029	0.066926	0.0650546	0.0629454	0.0606299	0.0581749	0.0557042	0.0532581	0.0508121	0.0484155	0.0460975	0.0438713	0.0417958
22.6725	0.0180185	0.00731456	-0.00165473	-0.0088878	-0.01443	-0.0183205	-0.0205523	-0.0211313	-0.0202803	-0.0183394	-0.0155437	-0.0126214	-0.00858915	-0.00389941	0.00127086	0.00674387	0.0124008	0.0181179	0.0237773	0.0291512	0.0341373	0.0387578	0.0430388	0.0470643	0.0508773	0.0542815	0.0572473	0.0598571	0.0621612	0.0641548	0.0657936	0.0671082	0.068182	0.0689845	0.0694729	0.0696427	0.0695521	0.0692165	0.0685821	0.0675712	0.0662884	0.0648549	0.0632443	0.061431	0.0594043	0.0572352	0.0550006	0.0527106	0.050512
22.0771	0.0445483	0.0322847	0.0213927	0.0119257	0.00395168	-0.00251104	-0.00751803	-0.0111041	-0.013438	-0.0147862	-0.0153737	-0.0153598	-0.0147003	-0.0133187	-0.0113331	-0.00890862	-0.00606754	-0.00290259	0.000434946	0.00377099	0.00705641	0.0103248	0.0136196	0.0170042	0.020481	0.0238641	0.0271108	0.0303229	0.0335005	0.036616	0.0395894	0.042446	0.0452292	0.0478476	0.0502052	0.0522905	0.0538455	0.055418	0.0567228	0.0576892	0.0583969	0.058878	0.0589943	0.0586779	0.0579359	0.056879	0.055567	0.054028	0.0523929
21.4974	0.0765902	0.0624914	0.0494223	0.0374391	0.0266381	0.0170079	0.00846728	0.000950649	-0.00555541	-0.0111382	-0.0158869	-0.0193458	-0.0226496	-0.0251413	-0.0269204	-0.0281059	-0.0286797	-0.0286729	-0.0281537	-0.0271342	-0.0256546	-0.0236876	-0.021234	-0.0183192	-0.0149951	-0.0114104	-0.00758442	-0.00342479	0.00102505	0.00567837	0.0104571	0.0153751	0.0203225	0.0251745	0.0298715	0.0343614	0.0379942	0.0419471	0.0456186	0.0489602	0.0519713	0.0545496	0.0565928	0.0580217	0.0588474	0.0591905	0.0590608	0.0584717	0.0575207
20.9328	0.104114	0.0889175	0.0744482	0.0607151	0.0477444	0.0354721	0.0238133	0.0127143	0.00231832	-0.00726656	-0.0159722	-0.0227418	-0.0298337	-0.0360499	-0.0414541	-0.0461149	-0.0499892	-0.0530382	-0.0552072	-0.0563593	-0.0564674	-0.0555311	-0.053626	-0.050871	-0.0473189	-0.0430929	-0.0382214	-0.0326733	-0.0265394	-0.019895	-0.0128161	-0.00541546	0.0021111	0.00960006	0.0170643	0.0243974	0.0304713	0.0372228	0.0435935	0.0495372	0.0549595	0.0597489	0.0638661	0.0672614	0.0699349	0.0719027	0.0731663	0.0737419	0.0736972
20.3831	0.121098	0.10555	0.0905201	0.0759475	0.0617838	0.0479627	0.0344136	0.0211282	0.00827195	-0.00395203	-0.0153905	-0.0245017	-0.0343163	-0.0432437	-0.0513023	-0.0584858	-0.0646928	-0.0698376	-0.0738238	-0.076477	-0.0777005	-0.0774908	-0.0759786	-0.0732887	-0.069469	-0.0645612	-0.0586473	-0.0517953	-0.0441398	-0.0357369	-0.026674	-0.0171905	-0.00748783	0.00230557	0.0121728	0.0219877	0.0301841	0.0393843	0.0481387	0.0563389	0.0638874	0.0707227	0.0768338	0.0822208	0.0868224	0.0905763	0.0934718	0.0955732	0.0969066
19.8478	0.125376	0.109986	0.0950399	0.0804144	0.0660419	0.0518766	0.0379378	0.0242518	0.0108811	-0.00202724	-0.0142955	-0.0242249	-0.0350929	-0.0451561	-0.0543669	-0.0626211	-0.0697942	-0.0757738	-0.0804884	-0.0838192	-0.0856806	-0.08603	-0.0849611	-0.0825549	-0.0788638	-0.0738378	-0.0675479	-0.0601281	-0.0517763	-0.0426015	-0.0326984	-0.0222859	-0.0115595	-0.000602238	0.0105053	0.0216052	0.0309403	0.041474	0.0515702	0.0610874	0.069944	0.0780969	0.0855599	0.0923456	0.0983704	0.103565	0.107915	0.111482	0.114253
19.3266	0.118789	0.103781	0.0893032	0.0752008	0.0614129	0.0479231	0.0348093	0.0221282	0.0098263	-0.00206051	-0.0134235	-0.0227042	-0.0329624	-0.0425409	-0.0513061	-0.0591068	-0.0658496	-0.0714125	-0.0757472	-0.0788486	-0.0807085	-0.0812194	-0.080381	-0.0782363	-0.0748379	-0.0701039	-0.0640481	-0.0568219	-0.0486843	-0.0398085	-0.0302622	-0.0201903	-0.00975217	0.000958435	0.0118279	0.0226875	0.0318595	0.0422559	0.0522361	0.0616747	0.0705117	0.0786989	0.0862386	0.0931652	0.0994695	0.10506	0.109963	0.114198	0.117716
18.819	0.107406	0.0923593	0.0781024	0.0645074	0.0515376	0.0391613	0.0274167	0.0163456	0.00584254	-0.00415588	-0.0136707	-0.0214096	-0.0299298	-0.0378193	-0.0449295	-0.0511146	-0.0563387	-0.0605183	-0.0636229	-0.0657427	-0.066921	-0.0670229	-0.0660054	-0.0638422	-0.0605833	-0.0561699	-0.0506229	-0.0440831	-0.0367849	-0.0289021	-0.0204549	-0.0115316	-0.0022647	0.00723881	0.0168432	0.0264245	0.0345413	0.0438	0.0527049	0.0611443	0.0690944	0.0764981	0.0833163	0.0896176	0.0954391	0.100695	0.105433	0.109684	0.113349
18.3248	0.0952773	0.0795868	0.0651	0.0517414	0.0394949	0.0282546	0.0179811	0.00863124	7.5706e-05	-0.00778716	-0.0150596	-0.0208246	-0.0269781	-0.0324747	-0.0372402	-0.0411541	-0.0442526	-0.0465189	-0.04797	-0.0486778	-0.0486798	-0.0479099	-0.0463183	-0.0438453	-0.0405409	-0.0363753	-0.0314085	-0.0257668	-0.0195675	-0.0129432	-0.00585495	0.00163554	0.00940511	0.0173338	0.0252828	0.0331818	0.0398873	0.0475777	0.055026	0.0621245	0.0688584	0.0751906	0.0810318	0.0864426	0.0914458	0.0959657	0.100069	0.103821	0.107139
17.8436	0.0827018	0.0659277	0.0508743	0.0374978	0.0257514	0.0154834	0.00658927	-0.0010548	-0.00762593	-0.0131906	-0.0178667	-0.0212342	-0.0244457	-0.02693	-0.0286999	-0.0297088	-0.0300565	-0.0297902	-0.0289662	-0.027611	-0.02576	-0.0234452	-0.0206572	-0.0173463	-0.0135734	-0.00933238	-0.00470188	0.00026515	0.00553278	0.0110346	0.016834	0.0228899	0.0290943	0.0353527	0.0415218	0.0475678	0.0526603	0.0584883	0.0641512	0.0695515	0.0746874	0.0795071	0.0839217	0.0879779	0.0916566	0.0948742	0.097718	0.100256	0.102488
17.375	0.0681553	0.0504142	0.0349068	0.0216	0.0103958	0.00112729	-0.00635478	-0.0121971	-0.016604	-0.0196328	-0.0214172	-0.022062	-0.0219337	-0.0209848	-0.0193159	-0.0169911	-0.0141486	-0.0108953	-0.00729358	-0.00338402	0.00076285	0.00504334	0.00941116	0.0138974	0.0184329	0.022999	0.0275433	0.0320799	0.0366444	0.04121	0.0458269	0.0504928	0.0551403	0.0597216	0.0641231	0.0682989	0.0717245	0.0756098	0.0793518	0.0828837	0.0862165	0.0892641	0.0919837	0.0944138	0.0964952	0.0981542	0.099464	0.100458	0.101192
16.9187	0.0524621	0.0344627	0.0190759	0.00626976	-0.00407111	-0.0121387	-0.0180955	-0.0220972	-0.0243176	-0.0248754	-0.0239572	-0.0221212	-0.0189752	-0.014946	-0.010238	-0.00498072	0.00063818	0.00649711	0.0125231	0.0186277	0.0246766	0.0305464	0.0361705	0.0415341	0.0466084	0.0513665	0.0557753	0.0598667	0.0637609	0.0674308	0.0709266	0.0742756	0.0774697	0.0805221	0.083352	0.0859111	0.0879473	0.0902358	0.0924156	0.0944548	0.0963484	0.0980261	0.0994667	0.100679	0.101596	0.102181	0.102448	0.102384	0.102025
16.4744	0.0406314	0.0229426	0.00802957	-0.0041311	-0.0136506	-0.0207248	-0.025508	-0.0281552	-0.0288267	-0.0276915	-0.0249812	-0.0215629	-0.0165201	-0.0105831	-0.00401242	0.00302825	0.0103342	0.017784	0.025276	0.0326814	0.0398383	0.0466342	0.0529897	0.0588532	0.0642302	0.0691197	0.0734628	0.0772937	0.0807524	0.0838354	0.0865978	0.089078	0.0913086	0.0933537	0.0951853	0.0967975	0.0980633	0.0994871	0.100855	0.102135	0.103321	0.104365	0.105243	0.105948	0.106415	0.106619	0.106526	0.106073	0.10529
16.0417	0.0372629	0.0199535	0.00537982	-0.0064948	-0.0157928	-0.0226361	-0.0271651	-0.0295163	-0.029875	-0.0284106	-0.0253542	-0.0216185	-0.0161785	-0.00981302	-0.00277405	0.00474797	0.0125693	0.0205673	0.0286027	0.0365328	0.0442358	0.051599	0.0585403	0.0649822	0.0709123	0.0763526	0.0811956	0.0854619	0.0892571	0.0926143	0.0955702	0.0981711	0.100443	0.102456	0.104265	0.105917	0.107223	0.108675	0.110044	0.111305	0.112455	0.113462	0.114304	0.114962	0.115377	0.11552	0.11533	0.114726	0.11376
15.6205	0.0408455	0.0240229	0.00972028	-0.00210904	-0.0116047	-0.0188297	-0.0238623	-0.0268415	-0.0279496	-0.0273423	-0.0252079	-0.0222506	-0.017678	-0.012111	-0.00577377	0.0011618	0.00852522	0.0161979	0.0240163	0.0318539	0.039634	0.0472834	0.0547348	0.0618654	0.0686265	0.0750196	0.080922	0.0863118	0.0912698	0.0958099	0.0999467	0.103706	0.107086	0.110139	0.112976	0.115638	0.117768	0.12009	0.122207	0.124102	0.125776	0.127191	0.128343	0.129206	0.12973	0.129879	0.129581	0.128785	0.127555
15.2102	0.0467573	0.0307273	0.01689	0.00520436	-0.00443647	-0.0121123	-0.0178587	-0.0217881	-0.0240547	-0.0248018	-0.0241436	-0.0225048	-0.0194539	-0.0153578	-0.0104106	-0.00474559	0.00150463	0.00821273	0.015233	0.022463	0.0298375	0.0373819	0.0450203	0.052621	0.0600886	0.0673968	0.0744311	0.0811319	0.0875904	0.0937401	0.0995608	0.105037	0.110136	0.114916	0.119458	0.123744	0.127196	0.130948	0.134364	0.137388	0.140017	0.142218	0.143979	0.145289	0.146098	0.146373	0.146065	0.145134	0.143659
14.8108	0.0535818	0.0383272	0.0249324	0.0133496	0.00351387	-0.00462102	-0.0111214	-0.0160611	-0.0195534	-0.0217272	-0.0226511	-0.022445	-0.0211025	-0.0186953	-0.0153677	-0.0112229	-0.00635169	-0.000852212	0.00514974	0.0115662	0.0183633	0.0255927	0.033207	0.0410713	0.0490478	0.0571264	0.0651845	0.073159	0.0810978	0.0889197	0.0965143	0.103835	0.110828	0.117535	0.123988	0.130121	0.135057	0.140414	0.145289	0.14961	0.153347	0.156472	0.158962	0.160798	0.161958	0.162436	0.162197	0.161218	0.159577
14.4218	0.0630727	0.0480227	0.0345528	0.022615	0.0121668	0.00320452	-0.0043308	-0.0105108	-0.0154039	-0.0191117	-0.021685	-0.0229518	-0.0233635	-0.0227077	-0.0210508	-0.0184502	-0.0149706	-0.0106584	-0.00561833	9.6842e-05	0.00645485	0.0134664	0.0211103	0.0292652	0.0377917	0.0466694	0.0557786	0.0650592	0.0744893	0.0839516	0.0933147	0.102497	0.111411	0.120029	0.128342	0.136247	0.14258	0.149398	0.155555	0.160982	0.165644	0.169498	0.172507	0.174661	0.175966	0.176451	0.176089	0.174897	0.172942
14.0431	0.0760289	0.0604462	0.0462203	0.0333237	0.0217145	0.0114144	0.00241548	-0.0053451	-0.0119088	-0.0173445	-0.0216874	-0.02449	-0.0266849	-0.0277893	-0.0277991	-0.0267047	-0.024549	-0.0213344	-0.0171318	-0.0119696	-0.00590022	0.00103141	0.00879397	0.0172969	0.0264112	0.0361128	0.0462842	0.0568159	0.0676474	0.0785995	0.0895589	0.10042	0.111049	0.121333	0.131221	0.140565	0.148003	0.15593	0.162996	0.169147	0.174344	0.178539	0.181686	0.183798	0.184909	0.185046	0.184219	0.182479	0.179876
13.6743	0.0910564	0.0744659	0.0590445	0.0447958	0.0316886	0.0197406	0.00899195	-0.000578227	-0.00898275	-0.0162676	-0.0224366	-0.0267777	-0.0307327	-0.0335304	-0.0351378	-0.0354766	-0.0345546	-0.0323729	-0.0289639	-0.024348	-0.0186089	-0.0118233	-0.00405876	0.00461446	0.0140935	0.0243672	0.035288	0.0466921	0.0584839	0.0704704	0.0825026	0.0944676	0.106208	0.117558	0.128406	0.138565	0.146604	0.155101	0.162582	0.168992	0.174281	0.178415	0.181354	0.183129	0.183787	0.183338	0.181829	0.17933	0.175882
13.3152	0.105506	0.0878906	0.0712869	0.0557044	0.0411491	0.0276256	0.0151884	0.00385853	-0.00630939	-0.0153468	-0.0232322	-0.029011	-0.0346009	-0.0389563	-0.0420378	-0.0437316	-0.0440115	-0.0428862	-0.040387	-0.0365298	-0.0314053	-0.02511	-0.0177411	-0.00936182	-4.03419e-05	0.0101974	0.0211898	0.0327438	0.044731	0.0569689	0.0692585	0.0814647	0.0934254	0.104974	0.115953	0.126161	0.134195	0.14265	0.150026	0.156259	0.161289	0.165081	0.167629	0.168965	0.169117	0.168109	0.165981	0.162822	0.158695
12.9655	0.116988	0.0986504	0.0811974	0.0646359	0.048997	0.0342916	0.0205519	0.00784228	-0.00372432	-0.0141633	-0.023445	-0.0304087	-0.0373627	-0.0430521	-0.0474184	-0.0503534	-0.0518297	-0.0518517	-0.0504664	-0.0476787	-0.0435704	-0.0382485	-0.0318192	-0.0243306	-0.0158378	-0.00640216	0.00381808	0.0146439	0.0259397	0.0375137	0.0491555	0.0606953	0.0719753	0.0828417	0.0931478	0.102709	0.110204	0.118077	0.124914	0.130645	0.135199	0.138547	0.140692	0.141658	0.14145	0.140125	0.137703	0.134284	0.129954
12.625	0.125382	0.106658	0.0887032	0.0715369	0.0551959	0.0397015	0.0250822	0.0114163	-0.00115744	-0.0126262	-0.0229635	-0.0308519	-0.0389086	-0.0457208	-0.0512129	-0.0552942	-0.0579643	-0.059227	-0.059135	-0.0576809	-0.0549208	-0.0509687	-0.0459157	-0.039793	-0.0326844	-0.0246649	-0.0158848	-0.00648865	0.00339554	0.0135581	0.0238244	0.0340033	0.0439475	0.0535022	0.0625652	0.0709825	0.0775875	0.0845058	0.0905033	0.0955107	0.0994651	0.102345	0.104137	0.104843	0.104474	0.103097	0.100756	0.0975445	0.0935382
12.2935	0.132196	0.113252	0.0949569	0.0773603	0.0605034	0.0444112	0.0291411	0.0147573	0.00139754	-0.0108965	-0.022103	-0.0307773	-0.0397941	-0.0476074	-0.0541467	-0.0593371	-0.0631954	-0.0657391	-0.0670065	-0.0669848	-0.0657076	-0.0632749	-0.0597573	-0.0551992	-0.0497023	-0.0433452	-0.0362692	-0.0286012	-0.0204673	-0.0120581	-0.00352142	0.00497976	0.0133012	0.0212859	0.0288582	0.0358978	0.0414413	0.0472312	0.0522266	0.0563806	0.0596498	0.0620222	0.0634792	0.0639953	0.0635847	0.0623276	0.0603044	0.0576098	0.0542786
11.9706	0.138839	0.119634	0.100976	0.0829287	0.0655461	0.0488732	0.0329807	0.017926	0.00384247	-0.00922922	-0.021255	-0.0306754	-0.040597	-0.0493506	-0.0569002	-0.0631845	-0.0681891	-0.0719618	-0.0745286	-0.0758708	-0.0760065	-0.0750006	-0.072941	-0.0698888	-0.0659259	-0.0611537	-0.0556934	-0.0496971	-0.0432728	-0.0365728	-0.0297417	-0.0228903	-0.016162	-0.00969205	-0.00357743	0.00209272	0.00655081	0.0112041	0.0151736	0.0184461	0.0210003	0.0228329	0.0239347	0.0242834	0.023888	0.0228308	0.0212133	0.0191416	0.0166261
11.6563	0.146037	0.126438	0.107289	0.0886622	0.0706456	0.0533171	0.0367252	0.0209367	0.00608569	-0.00779876	-0.0206766	-0.0308464	-0.041673	-0.0513522	-0.0598622	-0.0671707	-0.0732516	-0.0781562	-0.0819102	-0.0844763	-0.0858487	-0.0860757	-0.0852744	-0.0835117	-0.0808578	-0.0774207	-0.0733405	-0.0687687	-0.063797	-0.0585528	-0.0531679	-0.0477421	-0.042377	-0.03721	-0.0323564	-0.0278934	-0.0244086	-0.0207896	-0.0177307	-0.0152462	-0.013343	-0.0120105	-0.0112465	-0.0110563	-0.0114276	-0.0122697	-0.0134854	-0.0149795	-0.0167193
11.3502	0.153497	0.133384	0.113649	0.094367	0.0756578	0.0576134	0.0402704	0.0237154	0.00806557	-0.00665213	-0.0203921	-0.0313147	-0.0430187	-0.0535911	-0.0629888	-0.071208	-0.0782438	-0.0841366	-0.0889013	-0.0924936	-0.0948773	-0.0961293	-0.0963581	-0.0956327	-0.0940383	-0.0916761	-0.0887121	-0.0852679	-0.0814268	-0.0773211	-0.0730544	-0.0687405	-0.0644456	-0.0603068	-0.0564396	-0.0529207	-0.0502042	-0.0474127	-0.0450684	-0.0431937	-0.0417871	-0.040856	-0.0403715	-0.0403113	-0.0406415	-0.0412832	-0.0421475	-0.043165	-0.0442681
11.0521	0.160116	0.139501	0.119219	0.0993547	0.0800274	0.0613318	0.0433164	0.026072	0.00970382	-0.00576192	-0.0202646	-0.0318545	-0.0443386	-0.0556847	-0.0658391	-0.0748109	-0.0826203	-0.0893077	-0.0948659	-0.0992544	-0.10243	-0.104486	-0.105521	-0.105606	-0.104835	-0.103326	-0.101227	-0.0986377	-0.0956463	-0.0923793	-0.0889397	-0.0854301	-0.0819275	-0.0785452	-0.0753906	-0.0725384	-0.0703572	-0.0681404	-0.0662921	-0.0648164	-0.0637321	-0.0630598	-0.0627503	-0.0627561	-0.0630205	-0.063476	-0.0640515	-0.0646876	-0.0653176
10.7619	0.164487	0.143563	0.122952	0.102741	0.0830317	0.0639251	0.0454761	0.0277748	0.0109203	-0.0050535	-0.0200788	-0.0321339	-0.0451814	-0.0570907	-0.0677944	-0.0773162	-0.0856732	-0.0929168	-0.0990343	-0.103986	-0.10775	-0.11041	-0.112065	-0.112778	-0.112657	-0.111828	-0.110398	-0.108472	-0.106136	-0.103505	-0.10069	-0.0977721	-0.094862	-0.0920359	-0.0893924	-0.0870017	-0.08518	-0.0833415	-0.0818238	-0.0806019	-0.0797125	-0.0791774	-0.0789425	-0.0789478	-0.0791199	-0.0794021	-0.0797361	-0.0800536	-0.0803325
10.4792	0.165484	0.144577	0.123983	0.103778	0.0840495	0.0649046	0.0463893	0.0285952	0.0116168	-0.00449216	-0.0196826	-0.0319036	-0.0451729	-0.0573325	-0.0683084	-0.0781196	-0.0867658	-0.0943068	-0.100746	-0.106059	-0.110232	-0.113339	-0.115476	-0.116698	-0.117125	-0.116861	-0.115999	-0.11464	-0.11286	-0.110777	-0.108491	-0.106082	-0.103661	-0.101296	-0.0990748	-0.0970561	-0.0955221	-0.0939772	-0.0927121	-0.091709	-0.0909715	-0.0905232	-0.0903112	-0.0902799	-0.0903624	-0.0905015	-0.0906332	-0.0906975	-0.0906999
10.204	0.162882	0.142339	0.122118	0.102281	0.082916	0.0641187	0.0459305	0.0284431	0.0117529	-0.00409595	-0.0190541	-0.0311084	-0.0442289	-0.0562867	-0.0672188	-0.0770303	-0.0857132	-0.0933231	-0.099867	-0.105356	-0.10978	-0.113215	-0.115741	-0.117405	-0.118313	-0.118556	-0.118228	-0.117401	-0.116149	-0.114584	-0.112799	-0.110883	-0.108919	-0.106981	-0.10516	-0.103502	-0.102253	-0.101006	-0.100002	-0.0992259	-0.0986576	-0.0983175	-0.098147	-0.0980914	-0.0980977	-0.0981136	-0.0980806	-0.0979596	-0.0977373
9.93606	0.157513	0.137565	0.11796	0.098756	0.0800326	0.0618712	0.0443091	0.0274447	0.0113668	-0.00389949	-0.0183039	-0.0299209	-0.0425733	-0.0542293	-0.0648407	-0.0744004	-0.0829035	-0.0903955	-0.0968817	-0.102397	-0.106943	-0.110601	-0.113439	-0.115483	-0.11681	-0.11751	-0.117672	-0.11734	-0.116584	-0.115503	-0.1142	-0.112751	-0.11123	-0.109698	-0.108257	-0.106949	-0.105972	-0.105015	-0.104268	-0.103699	-0.103292	-0.103066	-0.102945	-0.10287	-0.102812	-0.10272	-0.102565	-0.102302	-0.101895
9.67512	0.150666	0.131401	0.112522	0.0940789	0.0761385	0.058768	0.0419924	0.0259233	0.0106383	-0.00385556	-0.0175208	-0.0285346	-0.0405367	-0.0516122	-0.0617276	-0.0708839	-0.0790763	-0.0863368	-0.0926751	-0.0981248	-0.102706	-0.1065	-0.109571	-0.111919	-0.113596	-0.114684	-0.11526	-0.115358	-0.115033	-0.114381	-0.113502	-0.112456	-0.111321	-0.110145	-0.109015	-0.107988	-0.107219	-0.106476	-0.105904	-0.105458	-0.105134	-0.104959	-0.104842	-0.104716	-0.104568	-0.104363	-0.104097	-0.103706	-0.103147
9.42104	0.143689	0.125092	0.106938	0.0892664	0.0721305	0.0555694	0.0396133	0.0243622	0.00989042	-0.00379974	-0.0167067	-0.0271032	-0.0384389	-0.0489142	-0.0585187	-0.0672563	-0.075125	-0.0821485	-0.0883443	-0.0937272	-0.0983224	-0.102211	-0.105459	-0.108044	-0.110006	-0.111413	-0.112319	-0.112763	-0.112797	-0.112505	-0.111965	-0.111233	-0.110391	-0.109476	-0.108553	-0.107686	-0.107019	-0.10635	-0.105793	-0.105317	-0.104932	-0.104673	-0.104456	-0.104204	-0.103904	-0.10355	-0.103145	-0.102606	-0.101918
9.17363	0.137929	0.119892	0.102356	0.0853509	0.0689129	0.0530571	0.037805	0.0232411	0.00944364	-0.00359029	-0.0158687	-0.0257658	-0.0365818	-0.0466153	-0.0558618	-0.0643155	-0.0719777	-0.0788633	-0.0849866	-0.0903665	-0.0950293	-0.0990449	-0.10247	-0.105273	-0.107481	-0.109154	-0.110328	-0.111046	-0.111372	-0.111355	-0.111047	-0.110516	-0.10984	-0.109051	-0.108192	-0.10732	-0.1066	-0.10581	-0.105071	-0.104384	-0.10376	-0.103238	-0.102766	-0.102269	-0.101734	-0.101174	-0.100575	-0.0998743	-0.0990711
8.93272	0.134558	0.116874	0.0997371	0.083171	0.067193	0.0518062	0.0370088	0.0228765	0.00948323	-0.00317204	-0.0151001	-0.0247361	-0.0352993	-0.0451531	-0.0542935	-0.0626826	-0.0703283	-0.0772358	-0.0834202	-0.088906	-0.0937159	-0.0979115	-0.101527	-0.104534	-0.106951	-0.108834	-0.110218	-0.111141	-0.11167	-0.11182	-0.111628	-0.111169	-0.110509	-0.109682	-0.108719	-0.107667	-0.10673	-0.105621	-0.104508	-0.10342	-0.102372	-0.101407	-0.100514	-0.0996322	-0.0987644	-0.0979147	-0.0970614	-0.0961768	-0.095264
8.69813	0.134209	0.116576	0.0995279	0.0830725	0.067223	0.0519713	0.0372904	0.0232592	0.00994051	-0.00266882	-0.0145797	-0.0242262	-0.034836	-0.0447827	-0.0540579	-0.0625991	-0.070405	-0.0774802	-0.0838438	-0.0895224	-0.0945318	-0.0989256	-0.102728	-0.105906	-0.108472	-0.110497	-0.112011	-0.113053	-0.113664	-0.113851	-0.113649	-0.113123	-0.112335	-0.111309	-0.110086	-0.108697	-0.107406	-0.105828	-0.104205	-0.10258	-0.100969	-0.09944	-0.0980011	-0.0966293	-0.095346	-0.0941348	-0.0929882	-0.0918985	-0.0908678
8.46971	0.136847	0.118926	0.10161	0.0848969	0.0688131	0.0533268	0.0384123	0.0241445	0.0105799	-0.00229213	-0.0144833	-0.0243737	-0.0352781	-0.0455216	-0.0550936	-0.0639213	-0.0719937	-0.0793185	-0.0859253	-0.0918216	-0.0970266	-0.101584	-0.105526	-0.108808	-0.111446	-0.113523	-0.11507	-0.116111	-0.116665	-0.116751	-0.116411	-0.1157	-0.114654	-0.113308	-0.111707	-0.109884	-0.108164	-0.106057	-0.103879	-0.101668	-0.0994627	-0.097338	-0.0953168	-0.0934204	-0.0916748	-0.0900742	-0.0886168	-0.0873036	-0.0861302
8.24728	0.142007	0.123478	0.105551	0.0882394	0.0715792	0.0555306	0.0400714	0.0252661	0.0111754	-0.00221525	-0.01491	-0.0252089	-0.0365697	-0.0472309	-0.0571733	-0.0663408	-0.0747179	-0.0823096	-0.0891474	-0.0952332	-0.100584	-0.105235	-0.109224	-0.112512	-0.115121	-0.117144	-0.118612	-0.119531	-0.119924	-0.119814	-0.119244	-0.118256	-0.116884	-0.115164	-0.113136	-0.11084	-0.108696	-0.106066	-0.103352	-0.100589	-0.097828	-0.0951329	-0.0925501	-0.0901247	-0.0878986	-0.0859023	-0.0841239	-0.0825566	-0.0811922
8.0307	0.149037	0.129638	0.110829	0.0926519	0.0751427	0.058273	0.0420281	0.026458	0.0116324	-0.00245495	-0.0158019	-0.0266221	-0.0385304	-0.0496696	-0.0600175	-0.0695347	-0.0782172	-0.0860594	-0.0931002	-0.0993369	-0.104778	-0.109464	-0.113426	-0.116648	-0.119154	-0.121046	-0.122346	-0.123061	-0.123226	-0.122862	-0.122005	-0.120699	-0.118975	-0.116872	-0.114419	-0.111678	-0.109154	-0.106062	-0.102873	-0.0996317	-0.0963852	-0.0931797	-0.0900843	-0.0871466	-0.0844371	-0.0820208	-0.0798736	-0.0779847	-0.0763366
7.8198	0.157257	0.136823	0.11697	0.0977603	0.0792331	0.0613705	0.044178	0.0276914	0.0119894	-0.00290746	-0.0169946	-0.0284019	-0.040911	-0.0525618	-0.0633526	-0.0732419	-0.0822308	-0.0903273	-0.0975652	-0.103939	-0.109456	-0.114163	-0.118084	-0.121231	-0.123627	-0.125365	-0.126466	-0.12696	-0.126897	-0.126276	-0.125128	-0.123516	-0.121464	-0.119003	-0.116174	-0.113058	-0.110214	-0.106736	-0.103146	-0.0995021	-0.0958345	-0.092178	-0.0886131	-0.085185	-0.0819842	-0.0790951	-0.0764947	-0.0741798	-0.0721342
7.61444	0.165972	0.144459	0.123513	0.103207	0.0835972	0.0646822	0.0464751	0.0290149	0.0123858	-0.00337501	-0.0182524	-0.0302752	-0.0434204	-0.0556348	-0.0669182	-0.0772238	-0.0865504	-0.0949332	-0.102399	-0.108944	-0.114584	-0.119351	-0.12329	-0.126411	-0.128745	-0.130376	-0.131338	-0.131678	-0.131449	-0.13063	-0.129259	-0.127409	-0.125106	-0.122381	-0.119281	-0.115894	-0.112803	-0.109028	-0.105124	-0.101145	-0.09711	-0.0930583	-0.0890538	-0.0851626	-0.0814751	-0.078065	-0.0749335	-0.0720854	-0.0695283
7.41447	0.174391	0.151876	0.129904	0.108564	0.0879248	0.0680004	0.0488149	0.0304226	0.0129041	-0.00369424	-0.0193477	-0.0319771	-0.0457641	-0.0585691	-0.070382	-0.0811481	-0.0908678	-0.0995896	-0.107346	-0.114137	-0.119982	-0.124913	-0.12898	-0.132195	-0.134587	-0.136235	-0.137198	-0.137519	-0.137246	-0.136355	-0.134898	-0.132948	-0.130528	-0.127684	-0.124471	-0.120948	-0.117721	-0.113766	-0.109659	-0.10543	-0.101114	-0.096738	-0.0923591	-0.0880612	-0.0839156	-0.0799739	-0.0762642	-0.0728197	-0.069663
7.21976	0.181792	0.15844	0.135614	0.113406	0.0918948	0.0710999	0.0510669	0.0318701	0.0135723	-0.00377231	-0.0201197	-0.0333077	-0.0477069	-0.0610928	-0.0734416	-0.0846983	-0.0948567	-0.103968	-0.112083	-0.119205	-0.125348	-0.130567	-0.134891	-0.138343	-0.14095	-0.142786	-0.143933	-0.144421	-0.144269	-0.143491	-0.142143	-0.140286	-0.137939	-0.135173	-0.132041	-0.12856	-0.12534	-0.121356	-0.117182	-0.112828	-0.108343	-0.103749	-0.0991085	-0.0944979	-0.0899622	-0.0855414	-0.0812809	-0.0772482	-0.0734728
7.03016	0.187654	0.163693	0.140239	0.11739	0.0952188	0.0737669	0.053096	0.0332794	0.0143763	-0.00356241	-0.0204898	-0.0341611	-0.0491156	-0.0630311	-0.0758797	-0.0876158	-0.0982326	-0.107775	-0.116304	-0.123831	-0.130372	-0.135987	-0.140692	-0.144515	-0.147489	-0.14969	-0.151194	-0.152021	-0.152175	-0.151704	-0.150658	-0.149092	-0.147033	-0.144553	-0.141691	-0.138451	-0.135406	-0.131576	-0.127496	-0.12319	-0.118697	-0.114037	-0.109285	-0.104488	-0.099678	-0.0949028	-0.0902054	-0.0856609	-0.0813127
6.84554	0.191691	0.167386	0.143561	0.120327	0.0977487	0.0758873	0.0548077	0.0345813	0.0152622	-0.0030989	-0.0204681	-0.0345285	-0.0499454	-0.0643112	-0.0775969	-0.0897772	-0.10084	-0.110827	-0.119799	-0.127777	-0.13478	-0.140863	-0.14604	-0.150334	-0.153799	-0.156498	-0.158498	-0.159813	-0.160444	-0.160454	-0.159889	-0.158797	-0.157215	-0.155204	-0.152785	-0.149966	-0.147251	-0.143753	-0.139938	-0.135851	-0.131518	-0.126968	-0.122262	-0.117429	-0.1125	-0.10753	-0.102558	-0.0976417	-0.0928388
6.66576	0.19392	0.169533	0.145584	0.122213	0.0994766	0.0774438	0.0561754	0.035737	0.0161769	-0.00244884	-0.020122	-0.034471	-0.0502476	-0.0649695	-0.078622	-0.091192	-0.102665	-0.113085	-0.122506	-0.130953	-0.138445	-0.145031	-0.150724	-0.155552	-0.15959	-0.162866	-0.16545	-0.167363	-0.168605	-0.16923	-0.169286	-0.168809	-0.167846	-0.166431	-0.16459	-0.162324	-0.160057	-0.157038	-0.153646	-0.149929	-0.145909	-0.141627	-0.137109	-0.132385	-0.127502	-0.122499	-0.117432	-0.112321	-0.107233
6.49071	0.194639	0.170375	0.146515	0.123203	0.100513	0.0784979	0.0572178	0.0367311	0.0170785	-0.00168169	-0.0195369	-0.0340807	-0.0501091	-0.0651074	-0.0790699	-0.0919704	-0.103814	-0.114649	-0.124514	-0.133429	-0.141418	-0.148523	-0.154757	-0.160161	-0.164795	-0.168685	-0.171896	-0.174463	-0.176387	-0.177701	-0.178447	-0.178666	-0.178392	-0.177645	-0.176462	-0.174829	-0.173082	-0.170642	-0.16779	-0.164554	-0.160972	-0.157074	-0.152868	-0.148397	-0.143712	-0.138837	-0.133823	-0.128683	-0.123486
6.32025	0.194374	0.170361	0.146731	0.123609	0.101091	0.0792101	0.0580304	0.0375936	0.0179403	-0.000875321	-0.0188317	-0.0334973	-0.0496983	-0.0649173	-0.0791411	-0.0923353	-0.104516	-0.11573	-0.126025	-0.135392	-0.143865	-0.151475	-0.158244	-0.164226	-0.169448	-0.17395	-0.177793	-0.181031	-0.183652	-0.185678	-0.187144	-0.188079	-0.188501	-0.188447	-0.18794	-0.186966	-0.185762	-0.183949	-0.181695	-0.179018	-0.175944	-0.172501	-0.16869	-0.164578	-0.160203	-0.155578	-0.150746	-0.145738	-0.140613
6.15428	0.193638	0.169939	0.146604	0.123741	0.10144	0.0797458	0.0587096	0.0383682	0.0187599	-6.8146e-05	-0.0180782	-0.0328183	-0.049158	-0.064567	-0.0790226	-0.0924975	-0.104997	-0.116572	-0.12728	-0.137084	-0.146022	-0.154125	-0.161423	-0.167959	-0.173751	-0.178841	-0.183302	-0.187188	-0.190472	-0.193179	-0.195342	-0.196962	-0.198061	-0.19868	-0.198834	-0.198505	-0.197839	-0.196643	-0.194987	-0.192886	-0.190341	-0.187386	-0.184037	-0.180357	-0.176372	-0.172089	-0.167541	-0.162777	-0.157848
5.99266	0.192842	0.169465	0.146435	0.123845	0.101758	0.080247	0.0593495	0.0391032	0.0195483	0.000712284	-0.0173305	-0.0321294	-0.0485991	-0.0641873	-0.0788677	-0.0926273	-0.105446	-0.117377	-0.12847	-0.138708	-0.148102	-0.15668	-0.164487	-0.171552	-0.1779	-0.183561	-0.188619	-0.193108	-0.197013	-0.200355	-0.20317	-0.205429	-0.207168	-0.208419	-0.20919	-0.209476	-0.209329	-0.208715	-0.207637	-0.206101	-0.20408	-0.201621	-0.19877	-0.195554	-0.191988	-0.188092	-0.183894	-0.179451	-0.174807
5.83528	0.192132	0.169058	0.146315	0.123975	0.102097	0.0807489	0.0599766	0.0398164	0.0203115	0.00148545	-0.0165897	-0.0314554	-0.0480515	-0.0638147	-0.078723	-0.0927611	-0.105908	-0.118198	-0.129672	-0.14034	-0.150189	-0.159246	-0.167553	-0.17514	-0.182034	-0.188268	-0.193905	-0.19897	-0.203465	-0.207406	-0.21083	-0.213704	-0.216059	-0.217914	-0.219281	-0.220155	-0.220503	-0.220443	-0.21991	-0.2189	-0.217392	-0.215432	-0.213082	-0.210337	-0.207209	-0.203726	-0.19992	-0.195823	-0.191483
5.68204	0.191425	0.168635	0.14616	0.124052	0.102382	0.0811927	0.0605447	0.0404768	0.0210296	0.0022338	-0.0158573	-0.0307808	-0.0474881	-0.0634097	-0.0785318	-0.0928372	-0.106304	-0.118946	-0.130795	-0.141885	-0.152193	-0.16173	-0.170539	-0.178654	-0.186096	-0.19291	-0.199126	-0.204765	-0.209843	-0.214378	-0.218399	-0.221887	-0.224853	-0.227315	-0.229279	-0.230741	-0.23158	-0.232075	-0.232082	-0.231588	-0.230597	-0.229156	-0.227306	-0.225038	-0.222356	-0.219293	-0.215885	-0.212141	-0.208104
5.53282	0.190463	0.167947	0.145736	0.12387	0.102429	0.0814345	0.060945	0.0410078	0.0216559	0.0029365	-0.0151249	-0.03007	-0.0468402	-0.0628725	-0.0781679	-0.0927022	-0.106451	-0.119413	-0.131618	-0.143101	-0.15386	-0.163877	-0.173188	-0.18183	-0.189833	-0.197234	-0.204037	-0.210262	-0.215942	-0.221092	-0.225718	-0.229837	-0.233436	-0.236535	-0.239129	-0.241211	-0.242569	-0.243656	-0.244231	-0.244282	-0.243844	-0.242956	-0.241628	-0.239851	-0.237631	-0.234998	-0.231982	-0.228586	-0.224848
5.38752	0.188978	0.166737	0.144802	0.123215	0.102039	0.0812996	0.0610364	0.0412964	0.022119	0.00354758	-0.0144125	-0.0293069	-0.0460574	-0.0621192	-0.0775024	-0.0921815	-0.106129	-0.119353	-0.131865	-0.143695	-0.154853	-0.165318	-0.175115	-0.184275	-0.192827	-0.2008	-0.208196	-0.21503	-0.221336	-0.22713	-0.232407	-0.23719	-0.241467	-0.245249	-0.248525	-0.251278	-0.2532	-0.254937	-0.256137	-0.256799	-0.256969	-0.256667	-0.255896	-0.254643	-0.252916	-0.25074	-0.24812	-0.24507	-0.241627
5.24604	0.186784	0.164824	0.143191	0.121924	0.101063	0.0806578	0.0607137	0.0412641	0.0223578	0.00401858	-0.013742	-0.0284879	-0.0451107	-0.0610918	-0.0764494	-0.0911594	-0.105201	-0.118585	-0.131316	-0.143421	-0.154902	-0.165756	-0.175992	-0.185631	-0.194698	-0.203212	-0.211188	-0.218635	-0.225585	-0.232044	-0.238	-0.24347	-0.248462	-0.252969	-0.256979	-0.260462	-0.263008	-0.265465	-0.267364	-0.268721	-0.26957	-0.2699	-0.269737	-0.269057	-0.267863	-0.266167	-0.263956	-0.261256	-0.258114
5.10827	0.183904	0.162228	0.140916	0.119992	0.0994961	0.0794723	0.0599179	0.0408484	0.0223039	0.00429522	-0.0131579	-0.0276573	-0.044037	-0.0598167	-0.0750177	-0.0896283	-0.103639	-0.117061	-0.129898	-0.14217	-0.153871	-0.165017	-0.175608	-0.185657	-0.195174	-0.204183	-0.212702	-0.220742	-0.228324	-0.235447	-0.242099	-0.248283	-0.254009	-0.25927	-0.264045	-0.268307	-0.271525	-0.274757	-0.277429	-0.279555	-0.281134	-0.282154	-0.282643	-0.282582	-0.28196	-0.280773	-0.279003	-0.276674	-0.273831
4.97412	0.180501	0.159099	0.138101	0.117529	0.0974201	0.0778107	0.0586975	0.0400808	0.0219689	0.00437197	-0.0126853	-0.0268635	-0.0428915	-0.0583647	-0.0732941	-0.0876845	-0.101546	-0.114877	-0.127699	-0.140022	-0.151842	-0.163165	-0.17401	-0.184374	-0.194264	-0.203701	-0.212706	-0.221292	-0.229468	-0.237228	-0.244552	-0.251442	-0.257898	-0.263909	-0.269457	-0.274514	-0.278429	-0.282479	-0.285975	-0.288914	-0.29126	-0.293015	-0.294192	-0.294788	-0.294762	-0.294104	-0.292801	-0.290861	-0.28832
4.84349	0.1769	0.155733	0.135016	0.114775	0.0950364	0.0758325	0.0571597	0.0390093	0.0213659	0.0042406	-0.0123603	-0.0261664	-0.0417751	-0.0568603	-0.0714321	-0.0855124	-0.0991198	-0.112255	-0.124945	-0.137202	-0.149027	-0.160418	-0.171403	-0.181981	-0.192153	-0.20194	-0.21136	-0.220418	-0.22912	-0.237459	-0.24541	-0.25297	-0.260125	-0.266856	-0.273156	-0.27899	-0.283589	-0.288459	-0.292784	-0.296535	-0.299668	-0.302177	-0.304064	-0.305321	-0.305898	-0.305781	-0.30496	-0.303424	-0.301194
4.71629	0.173454	0.152448	0.131953	0.111988	0.0925751	0.0737329	0.055464	0.0377534	0.0205785	0.00393462	-0.0121943	-0.0256107	-0.040776	-0.0554326	-0.0696043	-0.0833246	-0.096606	-0.10947	-0.121941	-0.13404	-0.145772	-0.157138	-0.168156	-0.178842	-0.189206	-0.199261	-0.209006	-0.218446	-0.227589	-0.236422	-0.244928	-0.253087	-0.260876	-0.26827	-0.275262	-0.281811	-0.287052	-0.292704	-0.297814	-0.302335	-0.306232	-0.30948	-0.312065	-0.31396	-0.315125	-0.31554	-0.315193	-0.314059	-0.312145
4.59244	0.17054	0.149586	0.129225	0.109452	0.09028	0.0717212	0.0537766	0.0364294	0.019677	0.00347347	-0.012211	-0.02525	-0.0399839	-0.0542151	-0.0679881	-0.0813333	-0.0942575	-0.106808	-0.119004	-0.130874	-0.142435	-0.153695	-0.16466	-0.175362	-0.185829	-0.196057	-0.206032	-0.215752	-0.225232	-0.234463	-0.243423	-0.252081	-0.260413	-0.268384	-0.275977	-0.283154	-0.28896	-0.295296	-0.301093	-0.306313	-0.310909	-0.314842	-0.318073	-0.320559	-0.322269	-0.32319	-0.323285	-0.322535	-0.320945
4.47183	0.16846	0.147445	0.127099	0.107406	0.0883634	0.0699826	0.0522517	0.0351659	0.0187379	0.00289249	-0.0124159	-0.0251235	-0.0394724	-0.0533266	-0.0667303	-0.0797155	-0.0922957	-0.104518	-0.116417	-0.12802	-0.139359	-0.150448	-0.161301	-0.171947	-0.182427	-0.192733	-0.202836	-0.212733	-0.222441	-0.231959	-0.241254	-0.25029	-0.259041	-0.267471	-0.275547	-0.283234	-0.289497	-0.296378	-0.30274	-0.308554	-0.31375	-0.318271	-0.322058	-0.325064	-0.327258	-0.328624	-0.329121	-0.328727	-0.32745
4.3544	0.167449	0.146253	0.125782	0.106028	0.0869905	0.0686528	0.0510096	0.0340733	0.0178336	0.00222366	-0.0128155	-0.0252653	-0.0392954	-0.0528496	-0.0659383	-0.078608	-0.0908883	-0.102796	-0.1144	-0.125728	-0.136822	-0.147704	-0.158393	-0.168929	-0.179345	-0.189633	-0.19976	-0.209733	-0.219563	-0.229248	-0.238751	-0.248032	-0.257068	-0.265827	-0.274251	-0.282315	-0.288912	-0.296178	-0.302957	-0.30922	-0.314879	-0.319858	-0.324084	-0.32752	-0.330132	-0.331866	-0.332704	-0.332629	-0.331637
4.24004	0.167615	0.146122	0.125396	0.105436	0.0862633	0.067826	0.0501388	0.0332183	0.0170259	0.00151933	-0.013375	-0.0256666	-0.0394837	-0.0528205	-0.065675	-0.0780991	-0.0901324	-0.101773	-0.113106	-0.124175	-0.135024	-0.145682	-0.156178	-0.166563	-0.176857	-0.187048	-0.197112	-0.207065	-0.216917	-0.22665	-0.236231	-0.245622	-0.254799	-0.26373	-0.272353	-0.280639	-0.28743	-0.294928	-0.301974	-0.308533	-0.314506	-0.319799	-0.32434	-0.328092	-0.331025	-0.333048	-0.334167	-0.334366	-0.33363
4.12869	0.168991	0.147087	0.125978	0.105669	0.086204	0.0675293	0.0496755	0.0326473	0.0163631	0.000800881	-0.0140891	-0.0263315	-0.0400546	-0.0532476	-0.0659579	-0.0782065	-0.0900507	-0.101485	-0.112581	-0.123434	-0.134063	-0.144501	-0.154792	-0.164998	-0.175125	-0.185141	-0.19506	-0.204911	-0.214695	-0.224365	-0.233898	-0.243275	-0.252461	-0.26142	-0.270098	-0.278454	-0.285304	-0.292906	-0.300068	-0.306749	-0.312867	-0.318319	-0.323045	-0.32701	-0.33017	-0.332416	-0.333748	-0.334164	-0.333647
4.02027	0.171473	0.149054	0.127461	0.106693	0.086789	0.0677566	0.049622	0.0323673	0.0158851	0.000123355	-0.0149052	-0.027211	-0.0409612	-0.054097	-0.0667475	-0.0789111	-0.09062	-0.101908	-0.112832	-0.123509	-0.133961	-0.144202	-0.154294	-0.1643	-0.174232	-0.184031	-0.193746	-0.203426	-0.213055	-0.222569	-0.23195	-0.241196	-0.250273	-0.259123	-0.267701	-0.27597	-0.282767	-0.290351	-0.297502	-0.304146	-0.310251	-0.315728	-0.320521	-0.324585	-0.327868	-0.330279	-0.331756	-0.332333	-0.332
BOTH participants' average PRE-disconnection ERSP in IFG op
Time (ms)	-145	-138	-131	-124	-117	-110	-103	-96	-89	-82	-75	-69	-62	-55	-48	-41	-34	-27	-20	-13	-6	1	8	15	22	29	36	43	50	57	64	71	78	85	92	99	105	112	119	126	133	140	147	154	161	168	175	182	189
Frequencies: 150 Hz	0.0179978	0.0105575	0.00413172	-6.26141e-05	-0.00142866	-0.000893137	-1.98261e-05	0.000783184	0.00138788	0.00267115	0.00446144	0.00438293	0.00214364	0.00102431	-8.70308e-05	-0.00332109	-0.00779306	-0.0120516	-0.014584	-0.0172895	-0.0198879	-0.0210976	-0.0214115	-0.0201799	-0.0157392	-0.0115265	-0.00598919	0.00231721	0.0121805	0.0218093	0.032508	0.0438324	0.0562809	0.0692084	0.0821484	0.0936569	0.103259	0.1143	0.123748	0.131503	0.138085	0.143157	0.148172	0.149157	0.148152	0.14594	0.141041	0.134757	0.127121
146.061	-0.000957563	0.00110017	0.00352886	0.00640492	0.00957116	0.014198	0.0179886	0.0199217	0.0227988	0.0245184	0.0233418	0.0220098	0.0180174	0.0132283	0.00545177	-0.0044934	-0.0158751	-0.0294087	-0.0433857	-0.0587591	-0.0752832	-0.0916416	-0.108055	-0.124872	-0.139116	-0.153794	-0.166868	-0.178326	-0.187667	-0.194213	-0.201395	-0.206629	-0.208318	-0.208336	-0.208119	-0.208545	-0.205451	-0.202009	-0.199671	-0.196263	-0.191686	-0.187674	-0.184417	-0.180859	-0.17739	-0.174894	-0.172536	-0.169581	-0.167687
142.225	0.0531698	0.0424255	0.0311344	0.0208615	0.0132288	0.00558002	-0.0014522	-0.00553907	-0.00909802	-0.0127567	-0.0151643	-0.0155714	-0.0151491	-0.0173204	-0.0173849	-0.0155479	-0.0150528	-0.0143353	-0.014453	-0.013635	-0.0118861	-0.012213	-0.0119207	-0.0116258	-0.0119152	-0.0117063	-0.0107803	-0.0113017	-0.012059	-0.0121736	-0.0125966	-0.0132933	-0.0142533	-0.0160531	-0.0171799	-0.0191565	-0.0208718	-0.0232076	-0.0265719	-0.0298747	-0.0335459	-0.0371226	-0.0414364	-0.0469787	-0.0513035	-0.0560889	-0.0623753	-0.066274	-0.070758
138.49	0.020829	0.00784448	-0.00233172	-0.0115054	-0.0176191	-0.0206947	-0.0211312	-0.0205782	-0.0198634	-0.0148589	-0.00951797	-0.00812811	-0.002378	0.00305824	0.00602497	0.00917645	0.0121579	0.0133783	0.0132286	0.0136737	0.0136275	0.0107142	0.00887992	0.00869721	0.00598905	0.00391486	0.00300926	0.00288291	0.00206863	0.001457	0.00287247	0.0029826	0.0020787	0.0022043	0.000880623	-0.00086689	-0.00413573	-0.00774288	-0.0126954	-0.0198164	-0.0271773	-0.0349438	-0.0441544	-0.0532344	-0.061795	-0.0703865	-0.0780548	-0.0849028	-0.0893933
134.853	-0.0584109	-0.0585744	-0.0553371	-0.0493712	-0.0429211	-0.0326824	-0.0225743	-0.0119256	-0.00133359	0.00984968	0.0182493	0.0253998	0.0313554	0.0352852	0.0374698	0.0379078	0.0347636	0.0306071	0.0253789	0.0166501	0.00785273	-0.00140821	-0.0127592	-0.0251854	-0.0367382	-0.0478036	-0.0625656	-0.0744541	-0.0852537	-0.0988545	-0.111928	-0.123188	-0.135442	-0.146995	-0.157985	-0.166879	-0.176113	-0.182723	-0.188835	-0.193298	-0.196662	-0.196284	-0.193855	-0.190796	-0.184361	-0.176576	-0.167446	-0.155971	-0.143627
131.312	0.0523563	0.0405119	0.0307773	0.0230588	0.0169801	0.0119361	0.00805832	0.00551974	0.00364118	0.00104052	0.000939458	-0.00196769	-0.0040206	-0.00591346	-0.0099108	-0.0158965	-0.0208875	-0.0288999	-0.0378548	-0.0469381	-0.0584886	-0.0720401	-0.0857048	-0.100419	-0.117685	-0.135884	-0.152637	-0.17363	-0.194778	-0.215114	-0.23622	-0.259161	-0.279805	-0.301352	-0.321262	-0.340371	-0.354262	-0.370724	-0.382235	-0.392301	-0.398425	-0.401253	-0.401312	-0.396979	-0.389567	-0.379335	-0.365652	-0.350714	-0.333541
127.863	0.0839177	0.0764729	0.0682421	0.0604472	0.0535918	0.0459582	0.0384365	0.0295675	0.0208566	0.0122788	0.00227192	-0.00782716	-0.016222	-0.0284191	-0.0395273	-0.0486038	-0.0598295	-0.069709	-0.0777241	-0.0872012	-0.0946263	-0.102104	-0.109291	-0.116409	-0.122702	-0.130832	-0.137512	-0.147179	-0.155821	-0.165658	-0.178495	-0.189198	-0.203091	-0.216545	-0.230432	-0.244061	-0.255929	-0.267877	-0.280663	-0.289382	-0.298079	-0.304405	-0.307214	-0.30776	-0.306629	-0.300149	-0.294166	-0.284118	-0.271905
124.505	0.0137908	0.00379503	-0.00328715	-0.00791061	-0.0111983	-0.0138537	-0.012725	-0.0117994	-0.00968944	-0.00713571	-0.00464797	-0.000906178	0.000797089	0.00287381	0.00577518	0.00593522	0.00565059	0.00722311	0.00386129	0.00396381	0.00146306	-0.00134301	-0.00258049	-0.00608816	-0.00877376	-0.0101361	-0.0141599	-0.0154591	-0.0177082	-0.0218388	-0.0225931	-0.0262897	-0.0301829	-0.0334477	-0.0375907	-0.0423582	-0.0461265	-0.0520883	-0.0564829	-0.0630478	-0.0683751	-0.0737624	-0.0789346	-0.0840893	-0.0873841	-0.0925419	-0.0941938	-0.0958408	-0.0975345
121.236	0.0748313	0.0565604	0.0417437	0.0272533	0.0151537	0.00590296	-0.00146992	-0.00910023	-0.0125706	-0.0159216	-0.0187388	-0.0195132	-0.0207687	-0.0202252	-0.0211686	-0.0204189	-0.0201904	-0.0196927	-0.0194735	-0.0177801	-0.0172542	-0.0154229	-0.0138186	-0.011004	-0.00825782	-0.00504402	-0.00070578	0.0031952	0.00707157	0.0140488	0.0171501	0.021789	0.0281276	0.0300976	0.0344024	0.0376878	0.0386855	0.0406697	0.0395137	0.0392683	0.0367156	0.0329806	0.0277843	0.0214317	0.0122534	0.00441846	-0.00740783	-0.0187801	-0.0290467
118.052	0.0847144	0.0749067	0.0649334	0.0551147	0.0457647	0.0366303	0.0267867	0.0186042	0.00912429	0.000548614	-0.00774828	-0.0148544	-0.0222205	-0.0303435	-0.0362257	-0.0429925	-0.0478355	-0.0539099	-0.0564184	-0.0614705	-0.0639625	-0.0661628	-0.0683908	-0.0689941	-0.0699755	-0.0700318	-0.0697535	-0.0687092	-0.0667742	-0.0665844	-0.0632739	-0.0605221	-0.0594706	-0.0542472	-0.051063	-0.0472644	-0.0434459	-0.0392076	-0.0335959	-0.0294885	-0.0244366	-0.0194782	-0.015503	-0.0109613	-0.00720437	-0.00390423	-0.00170573	0.000925441	0.00204361
114.952	0.0632081	0.0586662	0.0534584	0.0497112	0.0450451	0.0400719	0.0354396	0.0290242	0.0227434	0.0154595	0.00676611	-0.000137094	-0.0105425	-0.0189484	-0.0301376	-0.0398208	-0.0500062	-0.0601333	-0.0697517	-0.0784747	-0.0869262	-0.0936148	-0.100839	-0.105898	-0.10963	-0.113871	-0.114849	-0.117164	-0.116371	-0.115206	-0.113493	-0.110174	-0.105843	-0.101467	-0.0950183	-0.0896063	-0.082091	-0.0753538	-0.0672697	-0.0583632	-0.050049	-0.0412511	-0.0323445	-0.024434	-0.0156565	-0.00877584	0.000120493	0.00665738	0.0125229
111.933	0.00716156	0.00099533	-0.00349081	-0.00895666	-0.0106248	-0.0133871	-0.0144925	-0.0140096	-0.0136508	-0.0117977	-0.00925567	-0.00720318	-0.00337507	-0.000524399	0.00343996	0.00708498	0.00965426	0.0122178	0.0141872	0.0138219	0.0136454	0.00985559	0.00641414	6.03647e-05	-0.00871402	-0.0165812	-0.0293166	-0.039832	-0.0529862	-0.0658467	-0.0785287	-0.0907735	-0.101625	-0.111714	-0.119133	-0.124078	-0.128073	-0.128364	-0.127404	-0.124098	-0.118476	-0.11184	-0.10321	-0.0936932	-0.0847291	-0.0741098	-0.0656753	-0.0562261	-0.0478189
108.993	0.0964253	0.0834619	0.0706378	0.0583214	0.044708	0.0326204	0.0202057	0.00840939	-0.00190458	-0.0121397	-0.0205006	-0.0269439	-0.0335725	-0.0379746	-0.0427733	-0.044988	-0.0467279	-0.0478859	-0.04763	-0.0473736	-0.0467036	-0.0454429	-0.0444454	-0.043786	-0.0420597	-0.043092	-0.041036	-0.0425018	-0.0425597	-0.043445	-0.044677	-0.045927	-0.0474433	-0.0485313	-0.0497181	-0.0512708	-0.0513037	-0.0523309	-0.0525116	-0.0524659	-0.0518831	-0.051758	-0.0507088	-0.0507704	-0.0490381	-0.0490125	-0.0479532	-0.0474394	-0.0475379
106.131	0.0880027	0.0722588	0.0567573	0.0422977	0.0287734	0.0165372	0.0050922	-0.0047436	-0.0137588	-0.0206027	-0.0266404	-0.0308577	-0.0333122	-0.0358667	-0.0354097	-0.0349643	-0.0330487	-0.0292511	-0.0256405	-0.0200331	-0.0143096	-0.00750002	-0.000746539	0.00714918	0.01428	0.0227753	0.0298851	0.0382731	0.0446933	0.0519113	0.0572777	0.0624525	0.0662169	0.068159	0.0695099	0.0691785	0.067168	0.0638581	0.0589528	0.0525847	0.0445005	0.0367429	0.0262589	0.0166937	0.00594409	-0.00436163	-0.0144762	-0.0238761	-0.0319975
103.344	0.0749562	0.059048	0.0443265	0.0320894	0.0206282	0.0114985	0.00327181	-0.00283587	-0.00841597	-0.0125317	-0.0162677	-0.018179	-0.0211873	-0.0228297	-0.0245393	-0.0261499	-0.0264581	-0.0278454	-0.0277476	-0.0283609	-0.0272858	-0.0267939	-0.0248877	-0.0223773	-0.0189191	-0.0149377	-0.0102037	-0.00482388	0.00182423	0.00800431	0.0151558	0.021731	0.0284216	0.0348304	0.0403358	0.0448896	0.048235	0.0503558	0.0519215	0.0512439	0.0495398	0.0459186	0.041837	0.0358672	0.0293134	0.0218698	0.0141074	0.00605761	-0.00178739
100.63	0.0809136	0.0710208	0.0637424	0.0555909	0.0492036	0.041446	0.0354915	0.0274149	0.0209483	0.0122854	0.00484393	-0.00395549	-0.0125245	-0.0230643	-0.0334064	-0.0439982	-0.054886	-0.0649523	-0.0745809	-0.0826607	-0.0896626	-0.0951177	-0.0980124	-0.0993783	-0.0986106	-0.0954016	-0.0906719	-0.0834636	-0.0757054	-0.0659998	-0.0560596	-0.0455887	-0.035131	-0.0251688	-0.0164187	-0.00805685	-0.00260189	0.00348475	0.00741849	0.0106733	0.0121587	0.0131319	0.0129607	0.012258	0.0118852	0.0108496	0.0108442	0.0103903	0.0105041
97.9872	0.0612311	0.0549918	0.0485013	0.0424787	0.0363684	0.030961	0.02401	0.0193365	0.0120413	0.00606545	-0.000595155	-0.00600466	-0.0128084	-0.0195111	-0.0262994	-0.033225	-0.0398061	-0.046562	-0.0530721	-0.0593461	-0.0656101	-0.0705036	-0.0757293	-0.0793769	-0.0826564	-0.0847446	-0.0852691	-0.0851817	-0.0836244	-0.0807611	-0.0771805	-0.0721277	-0.0665856	-0.0607484	-0.0533916	-0.0472569	-0.0408462	-0.0342724	-0.028206	-0.0219792	-0.0165137	-0.0116203	-0.00764913	-0.00360163	-0.0014521	0.001398	0.00268536	0.00370301	0.00456631
95.4139	0.0798761	0.0678146	0.0548924	0.0431957	0.0310773	0.0194344	0.00904985	-0.00132085	-0.00944772	-0.0164061	-0.0230482	-0.0255289	-0.0296767	-0.0304918	-0.0313982	-0.0302326	-0.0293104	-0.0272155	-0.0257411	-0.0235821	-0.0226972	-0.0223013	-0.022	-0.0241987	-0.0261333	-0.0290704	-0.0334607	-0.0379923	-0.042825	-0.0486325	-0.0531212	-0.059196	-0.0633961	-0.0676326	-0.0719262	-0.0744035	-0.0769148	-0.0786944	-0.0796728	-0.0804272	-0.0813361	-0.0809113	-0.0803944	-0.0805074	-0.0792039	-0.0793428	-0.0785687	-0.0779001	-0.0774757
92.9082	0.0732126	0.0572221	0.0423914	0.0273804	0.0138388	0.00159588	-0.00958359	-0.0188061	-0.026317	-0.0318529	-0.0343463	-0.036291	-0.0339738	-0.0318549	-0.0259631	-0.0203705	-0.0119423	-0.00350743	0.00563915	0.0144319	0.0236487	0.0314861	0.0378418	0.0446023	0.0490194	0.0522213	0.0539891	0.0549326	0.0536193	0.052859	0.0491192	0.0474895	0.0434415	0.0400271	0.0370805	0.0338888	0.0317095	0.0296739	0.0282479	0.0271897	0.0285119	0.0281503	0.0297968	0.0322796	0.0345354	0.0379346	0.0412625	0.0450008	0.0493005
90.4683	0.0730765	0.0610037	0.049481	0.0384205	0.0278481	0.0178771	0.00811803	-0.000295504	-0.00852441	-0.0156371	-0.0215874	-0.0257093	-0.0297749	-0.0310835	-0.0328779	-0.0311554	-0.0294102	-0.0260337	-0.0205661	-0.0144466	-0.00739866	0.00107135	0.0107071	0.0193172	0.0290481	0.0387458	0.0487797	0.0575383	0.0673803	0.0749761	0.0843174	0.0905819	0.0978778	0.104231	0.109451	0.114568	0.118441	0.122239	0.125806	0.128589	0.130706	0.132787	0.13457	0.135105	0.135786	0.136006	0.135489	0.13476	0.133214
88.0925	0.0560339	0.0508922	0.046027	0.0415127	0.0362963	0.0310967	0.0257492	0.0193376	0.0132722	0.00707956	-0.000819668	-0.00611297	-0.0136306	-0.021149	-0.0277691	-0.0347224	-0.040702	-0.0457602	-0.0505659	-0.0545088	-0.0567622	-0.0584828	-0.0600413	-0.0588735	-0.0576184	-0.0553946	-0.0528789	-0.0488484	-0.0457798	-0.0411792	-0.038325	-0.0347634	-0.0317761	-0.0309489	-0.0292347	-0.030901	-0.0321284	-0.0350805	-0.0405629	-0.046218	-0.0549885	-0.0635806	-0.0744963	-0.0859482	-0.0977391	-0.110689	-0.12277	-0.134934	-0.145739
85.7791	-0.0224626	-0.013901	-0.00440399	0.00482436	0.014119	0.0225867	0.0294613	0.0351107	0.0381001	0.0385016	0.0376238	0.0333645	0.0270052	0.0178396	0.00651299	-0.00682136	-0.0219876	-0.0380822	-0.0555083	-0.0716119	-0.0889352	-0.104939	-0.118028	-0.13148	-0.14133	-0.149361	-0.154503	-0.157531	-0.157301	-0.155962	-0.151657	-0.145644	-0.140047	-0.13139	-0.125569	-0.117131	-0.112533	-0.107864	-0.10402	-0.103873	-0.103177	-0.107248	-0.111639	-0.118621	-0.127766	-0.13734	-0.149347	-0.159846	-0.173131
83.5264	0.0123151	0.0127663	0.0136355	0.0151924	0.0170987	0.0181385	0.0189886	0.0191635	0.018281	0.0168582	0.0131826	0.0105924	0.00537426	-0.000288744	-0.00698141	-0.0142601	-0.021972	-0.0301598	-0.0376939	-0.0471607	-0.0540002	-0.0615694	-0.0699404	-0.0752262	-0.0822332	-0.0868577	-0.0917029	-0.0950302	-0.098505	-0.0998933	-0.101232	-0.10234	-0.100906	-0.101629	-0.0983252	-0.0983165	-0.0956287	-0.093998	-0.0916512	-0.0886107	-0.0880955	-0.0850784	-0.0844088	-0.0830409	-0.0821628	-0.0815263	-0.0807662	-0.0809794	-0.0794005
81.3329	0.0461037	0.0451186	0.0435442	0.0414463	0.0372002	0.0334851	0.0276921	0.0213969	0.014416	0.00642851	-0.000281921	-0.00806268	-0.0151037	-0.0228435	-0.0293757	-0.0355803	-0.0404962	-0.044707	-0.0479363	-0.0492656	-0.0510228	-0.0511614	-0.0498234	-0.0494606	-0.0475042	-0.0456175	-0.0436458	-0.0422253	-0.0399569	-0.0393281	-0.0383444	-0.0377674	-0.0391021	-0.0382467	-0.041868	-0.0418912	-0.0449304	-0.0468611	-0.0502602	-0.0539534	-0.0563188	-0.0605289	-0.0636268	-0.0668359	-0.0701149	-0.0735452	-0.0763856	-0.0790521	-0.0818428
79.1969	-0.00644031	-0.00292165	0.000772193	0.00402577	0.00730587	0.00933599	0.0112026	0.0118259	0.0114255	0.0109626	0.00756458	0.00612927	0.00236682	-0.00115054	-0.00478596	-0.00888323	-0.0123997	-0.0155065	-0.0177106	-0.0194569	-0.0201016	-0.0197105	-0.0186273	-0.0163179	-0.0125981	-0.00971042	-0.00482307	-0.000431633	0.00342475	0.00785788	0.011248	0.0135056	0.015568	0.0145008	0.0144594	0.0103192	0.00665019	0.000571143	-0.0068356	-0.0156383	-0.0264248	-0.0371281	-0.0490675	-0.0620801	-0.0746332	-0.087247	-0.0998719	-0.112025	-0.123924
77.1171	-0.0626523	-0.0610826	-0.057437	-0.0525128	-0.0458192	-0.0380527	-0.0304246	-0.0212204	-0.0123646	-0.0044085	0.00635529	0.0119759	0.0200807	0.0273236	0.032219	0.0386329	0.0416146	0.0447986	0.0461766	0.0466156	0.046355	0.0449545	0.0420298	0.0394996	0.0342523	0.0303992	0.0243582	0.0185343	0.0129793	0.00554177	-0.00136613	-0.00831658	-0.0168948	-0.0241041	-0.0325692	-0.0407694	-0.0476668	-0.0566164	-0.065369	-0.0744509	-0.0826402	-0.0913936	-0.0997125	-0.107386	-0.11446	-0.121384	-0.127288	-0.131782	-0.136306
75.0919	0.0160951	0.00658884	-0.000496723	-0.00631555	-0.0105396	-0.0137989	-0.0143197	-0.0148179	-0.0134796	-0.0108698	-0.0102841	-0.00597622	-0.00350564	-0.000355404	0.00430833	0.00541924	0.00915191	0.010714	0.0119191	0.0127894	0.0110702	0.00955132	0.00643925	0.00098488	-0.00367987	-0.0120861	-0.0201348	-0.0302131	-0.0422967	-0.0538879	-0.0671327	-0.0814958	-0.0947597	-0.110022	-0.124901	-0.139303	-0.151636	-0.165178	-0.178132	-0.189386	-0.200373	-0.210289	-0.217873	-0.223894	-0.229656	-0.231976	-0.233207	-0.233047	-0.229484
73.1199	0.0497864	0.040693	0.0313386	0.0237258	0.0177212	0.0124227	0.00788107	0.00426159	0.000630122	-0.001908	-0.00370752	-0.00685844	-0.00782841	-0.010728	-0.0139845	-0.016025	-0.019584	-0.0235393	-0.0282133	-0.0339303	-0.039298	-0.0468554	-0.0546376	-0.0632416	-0.0736601	-0.083852	-0.0957956	-0.107991	-0.120617	-0.134023	-0.147376	-0.161395	-0.175348	-0.188042	-0.200101	-0.212348	-0.22163	-0.231851	-0.240254	-0.24873	-0.255143	-0.259283	-0.26339	-0.266312	-0.265296	-0.264876	-0.261933	-0.257401	-0.251154
71.1997	0.0897522	0.0780458	0.0683245	0.0587347	0.0489399	0.0399137	0.0305527	0.0220407	0.0134758	0.00461713	-0.00347823	-0.0104421	-0.0197636	-0.0273101	-0.0355085	-0.0436318	-0.0521554	-0.0602434	-0.0676294	-0.0753789	-0.0827814	-0.089971	-0.0967909	-0.103082	-0.109224	-0.114752	-0.119647	-0.124405	-0.127655	-0.131108	-0.134046	-0.134929	-0.136281	-0.137366	-0.137645	-0.137302	-0.136713	-0.135093	-0.134906	-0.132556	-0.130613	-0.12928	-0.126763	-0.123365	-0.121512	-0.117878	-0.113874	-0.109049	-0.10387
69.3299	0.0878337	0.0788181	0.0701089	0.0614303	0.0531985	0.045251	0.0371099	0.0287929	0.0203036	0.0111276	0.00117925	-0.00663199	-0.0166841	-0.0272722	-0.0374648	-0.0486247	-0.0586719	-0.0681398	-0.0783755	-0.0869442	-0.0949633	-0.10173	-0.107922	-0.112329	-0.115388	-0.117305	-0.118067	-0.117257	-0.116727	-0.113595	-0.110112	-0.106949	-0.102718	-0.0976599	-0.0935157	-0.0881645	-0.0844685	-0.0809081	-0.075973	-0.0727644	-0.0692972	-0.0657694	-0.0630843	-0.0598873	-0.0573317	-0.0542724	-0.0508549	-0.0485779	-0.0442607
67.5092	0.0662157	0.0524901	0.0399295	0.0291279	0.0204417	0.0120501	0.00531229	-0.000672655	-0.00579553	-0.00951515	-0.0125158	-0.0154228	-0.0181336	-0.0199219	-0.0218873	-0.0229502	-0.0238727	-0.0251952	-0.0253781	-0.0251095	-0.0249721	-0.0239856	-0.0218092	-0.0204301	-0.0179279	-0.0152063	-0.0114698	-0.00778274	-0.0035475	-9.12843e-05	0.00369104	0.00715343	0.0101529	0.0118851	0.0135086	0.0131159	0.0126902	0.0115485	0.00854566	0.00553898	0.000254623	-0.00488434	-0.0103004	-0.0176422	-0.0231862	-0.0301409	-0.037054	-0.0417317	-0.048051
65.7363	0.0374578	0.0230451	0.0108098	0.000588953	-0.00746019	-0.013646	-0.0175873	-0.0194744	-0.0205998	-0.0202539	-0.0184613	-0.0163031	-0.0128623	-0.00890355	-0.00495585	-0.000254581	0.00424424	0.00891869	0.0139875	0.0182965	0.0228278	0.0270068	0.030923	0.0351482	0.0395298	0.0439403	0.0468821	0.0507855	0.0548992	0.0583979	0.0621462	0.0658761	0.069118	0.0726954	0.0758367	0.0787768	0.0813203	0.0831093	0.0844745	0.0852388	0.0862342	0.085616	0.0840419	0.0823053	0.0791233	0.0756507	0.0711953	0.0653741	0.0600294
64.0099	0.0175336	0.00624411	-0.00274478	-0.00881521	-0.0138369	-0.0163761	-0.017327	-0.0175374	-0.0153674	-0.0124173	-0.00991662	-0.00662347	-0.00255617	0.000527437	0.0042266	0.00760798	0.00960433	0.0114544	0.0130039	0.0136786	0.0146126	0.0147917	0.0143552	0.0150562	0.0148311	0.0149949	0.0172753	0.019522	0.0223191	0.027153	0.0325185	0.0392211	0.047071	0.0563333	0.0663578	0.0768297	0.0863682	0.0984621	0.110035	0.120965	0.132277	0.141878	0.150827	0.159094	0.164494	0.168902	0.171811	0.171764	0.170702
62.329	0.0564873	0.0491764	0.0422665	0.0354338	0.0306276	0.0255189	0.0205249	0.0170576	0.0121294	0.00689741	0.00306505	-0.00150264	-0.00767475	-0.0129513	-0.019875	-0.0277983	-0.0344766	-0.0421527	-0.0506625	-0.0581868	-0.0660424	-0.0726307	-0.0776408	-0.0826469	-0.0854395	-0.0852778	-0.0849141	-0.0820936	-0.0758801	-0.0688131	-0.0593903	-0.0473491	-0.0335834	-0.0195403	-0.00368514	0.0135562	0.027732	0.0443557	0.0617407	0.0784626	0.0928905	0.107846	0.120874	0.131491	0.141996	0.150174	0.156422	0.162756	0.166443
60.6921	0.104999	0.0958913	0.0857501	0.0763533	0.0672746	0.0568213	0.0465556	0.0356867	0.025002	0.0140817	0.00207367	-0.00852044	-0.0211284	-0.0333503	-0.0460079	-0.0593349	-0.0719316	-0.0844918	-0.0968665	-0.107561	-0.117524	-0.127349	-0.13504	-0.140373	-0.144979	-0.147437	-0.146835	-0.144783	-0.14131	-0.134553	-0.126184	-0.117584	-0.106651	-0.0941477	-0.0814409	-0.068098	-0.055844	-0.0418404	-0.0286155	-0.014772	-0.000446662	0.0120938	0.0242306	0.0373848	0.0484935	0.0590419	0.0697659	0.0788892	0.0873509
59.0982	0.0936462	0.0813129	0.0712719	0.0615072	0.0499938	0.0408097	0.0321456	0.0226588	0.013322	0.00460194	-0.00428393	-0.0117226	-0.0202176	-0.0298932	-0.038426	-0.046087	-0.0554057	-0.0638425	-0.0711421	-0.0794069	-0.0867072	-0.0923679	-0.0982853	-0.103496	-0.106329	-0.10935	-0.111154	-0.110797	-0.109508	-0.107472	-0.103966	-0.0985926	-0.0929775	-0.0860865	-0.078391	-0.070195	-0.0626366	-0.0528266	-0.0427743	-0.0330982	-0.0232884	-0.0134946	-0.00325716	0.00591002	0.0157103	0.0252331	0.0335814	0.0413654	0.0495208
57.5462	0.0384898	0.0296962	0.022368	0.0151213	0.00992682	0.00595573	0.00110548	-0.00170751	-0.00390197	-0.00653145	-0.00799072	-0.00865307	-0.00959225	-0.00993745	-0.0111743	-0.0125735	-0.012784	-0.0133923	-0.0142232	-0.0156436	-0.0176398	-0.0196224	-0.0213199	-0.0239904	-0.0273401	-0.0299914	-0.033819	-0.0381464	-0.0417682	-0.0462187	-0.0509239	-0.0551896	-0.0596164	-0.0641349	-0.0679652	-0.0715515	-0.0746636	-0.0781113	-0.0803881	-0.0820847	-0.0833991	-0.0833183	-0.0822458	-0.0812902	-0.0792089	-0.0756407	-0.0711782	-0.0656075	-0.0592835
56.035	0.0391239	0.0337542	0.0282767	0.0231494	0.0197747	0.0162798	0.0123531	0.00847916	0.00548128	0.00217566	-0.00240091	-0.00581289	-0.00973254	-0.01386	-0.0169139	-0.0199448	-0.0235393	-0.0265934	-0.0293832	-0.0317026	-0.0332901	-0.03492	-0.0369458	-0.0385264	-0.0403815	-0.0423775	-0.0444222	-0.0471256	-0.0505101	-0.0538487	-0.0580771	-0.0636889	-0.0690016	-0.0751617	-0.0825677	-0.0901692	-0.0965339	-0.10503	-0.113823	-0.122028	-0.129833	-0.137092	-0.143749	-0.148832	-0.152928	-0.155988	-0.156873	-0.15629	-0.155123
54.5634	0.117662	0.103806	0.0905135	0.0784436	0.0654993	0.0520057	0.0399307	0.0274733	0.0141816	0.00138963	-0.0102928	-0.0208969	-0.0323882	-0.0430809	-0.0535257	-0.0627154	-0.0701527	-0.0768138	-0.0822105	-0.0850088	-0.0870942	-0.0880232	-0.0873288	-0.0852413	-0.0820176	-0.0781278	-0.0731599	-0.0674841	-0.0621661	-0.0573447	-0.0521735	-0.0471279	-0.0439468	-0.0417825	-0.0403127	-0.0404164	-0.0417733	-0.0437052	-0.0472933	-0.0525915	-0.0588603	-0.0663947	-0.0749192	-0.0832658	-0.0916119	-0.100274	-0.1096	-0.117985	-0.125004
53.1305	0.1427	0.120357	0.0991913	0.0796091	0.0613111	0.043802	0.0274587	0.0128179	-0.000703267	-0.0131572	-0.0240068	-0.0322242	-0.0410753	-0.048608	-0.0550223	-0.0599762	-0.0636842	-0.0668979	-0.0686787	-0.0691884	-0.0694848	-0.0685353	-0.0656066	-0.0620639	-0.0583356	-0.0534957	-0.0476349	-0.0415805	-0.0352458	-0.0279977	-0.0209089	-0.0143941	-0.00813599	-0.00207653	0.0031953	0.00700905	0.00926598	0.0109084	0.0112183	0.00989109	0.00730634	0.00403081	-0.000578958	-0.00690027	-0.0142706	-0.0221139	-0.0299126	-0.0380703	-0.0463297
51.7352	0.127247	0.10309	0.0805785	0.0593317	0.0399909	0.023512	0.00913747	-0.00330046	-0.0138161	-0.0218553	-0.0282353	-0.0326214	-0.0366628	-0.0391843	-0.0403953	-0.0413588	-0.0423821	-0.0423242	-0.0417629	-0.0421059	-0.0417449	-0.0411156	-0.0408459	-0.0403941	-0.0394153	-0.0383376	-0.03692	-0.0349538	-0.0326856	-0.0297363	-0.0264405	-0.0235043	-0.0199106	-0.0156878	-0.0116455	-0.00786907	-0.00499998	-0.00190503	0.00107229	0.00361564	0.00555628	0.00673637	0.0076655	0.0077158	0.00755375	0.00752003	0.00755529	0.00715872	0.00677297
50.3766	0.116193	0.0946957	0.0750062	0.0567912	0.0405619	0.0262478	0.0133559	0.00195326	-0.00711275	-0.014599	-0.0210567	-0.0257735	-0.0298146	-0.0333522	-0.0370303	-0.0400641	-0.0425054	-0.0449648	-0.0480252	-0.0513437	-0.0538663	-0.0567728	-0.0606455	-0.0637933	-0.0661956	-0.0687177	-0.0711714	-0.0725827	-0.0727503	-0.0735194	-0.073746	-0.0723635	-0.0704584	-0.0689155	-0.0672341	-0.0642012	-0.0614437	-0.0589804	-0.0566432	-0.0536882	-0.0509557	-0.0488175	-0.0460751	-0.0431462	-0.0404807	-0.0377182	-0.0347905	-0.0315554	-0.0280189
49.0536	0.0902809	0.0744838	0.0595482	0.0458101	0.0334781	0.0220019	0.0119286	0.0035406	-0.00394613	-0.0109355	-0.0167485	-0.0203586	-0.0238161	-0.0273399	-0.030368	-0.032474	-0.0342001	-0.0366971	-0.0393758	-0.0409992	-0.0430577	-0.0455894	-0.0477633	-0.0498606	-0.0521542	-0.0544806	-0.0569219	-0.0591142	-0.0610795	-0.0631391	-0.0652278	-0.0667418	-0.0684569	-0.0707134	-0.0730262	-0.0751902	-0.0767071	-0.0786098	-0.0806943	-0.082916	-0.0849333	-0.0865996	-0.0882114	-0.0892006	-0.0894164	-0.0893903	-0.0886895	-0.0866781	-0.0837357
47.7654	0.0709081	0.0580817	0.0461344	0.0346615	0.0239316	0.014633	0.00636224	-0.000863939	-0.00713109	-0.0119522	-0.0158121	-0.0185945	-0.0215226	-0.0231951	-0.0235306	-0.024343	-0.0252892	-0.0250607	-0.0243222	-0.0242626	-0.0250589	-0.0252434	-0.0248942	-0.0254033	-0.0262871	-0.0268392	-0.0272851	-0.0285704	-0.0306231	-0.0318385	-0.0328896	-0.0348005	-0.0374137	-0.0394069	-0.0409268	-0.0435161	-0.046154	-0.0486188	-0.0504848	-0.052549	-0.0546652	-0.0564033	-0.0580777	-0.0589407	-0.0588468	-0.0584462	-0.0572539	-0.0549772	-0.0518474
46.511	0.0648652	0.0497399	0.0358116	0.0235953	0.0129236	0.00372582	-0.00408792	-0.0105145	-0.0151212	-0.0182421	-0.0202295	-0.0211454	-0.0210239	-0.0200225	-0.0185092	-0.0164105	-0.0139643	-0.0112501	-0.00848391	-0.00585264	-0.00287125	-0.00019715	0.00175341	0.00330695	0.00435877	0.00534245	0.00627413	0.00686727	0.00745302	0.00775051	0.00754279	0.00726167	0.007267	0.00703127	0.00689862	0.00691562	0.00679401	0.00658398	0.00605225	0.00574249	0.00606682	0.00656745	0.00733572	0.00837735	0.00917428	0.0103462	0.0122246	0.0145335	0.0171448
45.2896	0.0733779	0.0538789	0.0362391	0.0210487	0.00806057	-0.00319875	-0.0121533	-0.0188178	-0.0235391	-0.0264423	-0.0277233	-0.0276339	-0.0256667	-0.0226957	-0.0193604	-0.0147225	-0.00883135	-0.00327512	0.0017179	0.0070289	0.0129555	0.0184012	0.0232866	0.0284274	0.0331581	0.0371729	0.0406061	0.0442316	0.0479165	0.0507645	0.0530906	0.0557316	0.0585252	0.0606069	0.0621746	0.0639469	0.0655971	0.0671876	0.0682129	0.0693424	0.070557	0.0713655	0.0722305	0.0731723	0.0743251	0.0758544	0.0772391	0.078766	0.0812723
44.1002	0.0497533	0.0286266	0.0106	-0.00457646	-0.0171075	-0.026681	-0.0330783	-0.0364787	-0.0375812	-0.036406	-0.0327945	-0.028129	-0.0213441	-0.0131583	-0.00409437	0.00549588	0.0156771	0.0257535	0.0355638	0.0452501	0.054074	0.0617953	0.0689944	0.0757484	0.081537	0.0862451	0.0901076	0.0933324	0.0955389	0.0971415	0.0984299	0.0988871	0.0986546	0.0985678	0.0980996	0.0971372	0.0961976	0.0948994	0.093788	0.0929245	0.0916466	0.0906315	0.0899636	0.0896141	0.0904752	0.0922719	0.0944325	0.0973252	0.101313
42.9421	0.0388729	0.0184325	0.00060929	-0.0145044	-0.0264837	-0.0352332	-0.0406579	-0.0431133	-0.0430486	-0.0404418	-0.0349168	-0.028283	-0.019412	-0.00952203	0.00160913	0.013425	0.0251012	0.0368297	0.0487023	0.0599012	0.0697627	0.0788922	0.0870765	0.0938532	0.0994944	0.104129	0.107663	0.109823	0.110651	0.110886	0.11046	0.108862	0.106412	0.103667	0.100273	0.0963804	0.0930377	0.0891318	0.0854526	0.0817783	0.0781294	0.0755905	0.0737351	0.0722122	0.0714021	0.071779	0.0738376	0.0771064	0.0811296
41.8144	0.0771927	0.0575759	0.0394899	0.023734	0.0103921	-0.00111669	-0.0106875	-0.0178521	-0.0225884	-0.0256344	-0.0273788	-0.027659	-0.0263422	-0.0235809	-0.0201125	-0.0162718	-0.01205	-0.0071677	-0.00186192	0.00307331	0.0075324	0.0123784	0.0170823	0.0210841	0.0247864	0.028072	0.0309552	0.03354	0.0359395	0.0375707	0.0383774	0.0392771	0.0402279	0.0403225	0.0396649	0.0389833	0.038399	0.037562	0.0364367	0.0352806	0.034401	0.0336568	0.0333082	0.0335637	0.0338287	0.0346418	0.0365155	0.0392739	0.042943
40.7163	0.128081	0.10889	0.0904253	0.0725988	0.0557698	0.0400953	0.0252654	0.0115229	-0.000653495	-0.011192	-0.0208896	-0.0288126	-0.0369668	-0.0436058	-0.0493268	-0.0540806	-0.0579433	-0.0613343	-0.0640959	-0.0658867	-0.0669565	-0.0676567	-0.0680856	-0.0679325	-0.0672172	-0.0663503	-0.0653849	-0.0640934	-0.062607	-0.0614033	-0.060529	-0.0598651	-0.0593026	-0.0589462	-0.0585923	-0.0583361	-0.0584394	-0.058831	-0.0594737	-0.0598718	-0.0599351	-0.06032	-0.0602063	-0.058815	-0.0567308	-0.0543556	-0.0516425	-0.0477374	-0.0426129
39.647	0.150232	0.132082	0.1142	0.0957863	0.0773423	0.0595963	0.0426724	0.0259689	0.00957407	-0.00553183	-0.0192289	-0.0300429	-0.0421225	-0.0536983	-0.0639039	-0.0723225	-0.079651	-0.0864611	-0.0926355	-0.0976371	-0.101332	-0.104557	-0.107372	-0.109824	-0.112196	-0.114217	-0.116277	-0.118819	-0.12179	-0.124924	-0.128036	-0.131814	-0.136578	-0.141747	-0.146712	-0.151901	-0.156674	-0.161988	-0.166878	-0.171407	-0.175124	-0.177985	-0.179937	-0.180661	-0.179802	-0.177629	-0.17448	-0.16996	-0.164238
38.6058	0.140804	0.123134	0.105381	0.0877383	0.0703972	0.0536264	0.0376464	0.0223175	0.00744543	-0.00685999	-0.0201076	-0.0299487	-0.0402186	-0.0499648	-0.05868	-0.0661979	-0.0726733	-0.0779299	-0.0823913	-0.0867212	-0.0905722	-0.0939507	-0.097126	-0.10061	-0.104594	-0.108696	-0.113236	-0.118617	-0.124776	-0.131544	-0.13872	-0.146416	-0.154858	-0.163862	-0.172912	-0.182068	-0.18989	-0.198529	-0.206387	-0.213565	-0.219708	-0.224447	-0.22824	-0.231422	-0.23321	-0.233227	-0.231696	-0.229341	-0.226492
37.592	0.130151	0.110539	0.0911463	0.0727839	0.0554884	0.0387946	0.0229603	0.00869474	-0.00395151	-0.0154207	-0.02584	-0.0336589	-0.0409901	-0.046425	-0.0505493	-0.0538746	-0.0561891	-0.0572859	-0.0573142	-0.0568888	-0.056359	-0.0558755	-0.0555864	-0.0554344	-0.0554964	-0.0563238	-0.0580527	-0.0604037	-0.0634999	-0.067603	-0.0725634	-0.0782419	-0.0843435	-0.0908296	-0.097686	-0.104868	-0.111141	-0.1186	-0.125859	-0.132653	-0.138943	-0.144859	-0.150276	-0.155216	-0.159538	-0.163244	-0.166333	-0.169103	-0.171588
36.6048	0.124036	0.102147	0.0813512	0.0620061	0.0440584	0.027322	0.0117591	-0.00209344	-0.013908	-0.023618	-0.0314476	-0.0371349	-0.0422221	-0.0451083	-0.0461322	-0.0456963	-0.0439905	-0.0414443	-0.0380259	-0.0334298	-0.0280351	-0.0224148	-0.0169332	-0.0113789	-0.00574154	-0.000592024	0.00405064	0.00840095	0.0121727	0.0152865	0.0177204	0.0195215	0.0209092	0.0218399	0.0221173	0.0218393	0.0212121	0.0199955	0.0184108	0.0162654	0.0136412	0.0106095	0.00748905	0.00451217	0.00130518	-0.00252635	-0.00678275	-0.0111898	-0.0154623
35.6435	0.135988	0.111969	0.0892813	0.0678755	0.0477453	0.0292474	0.0122647	-0.00313753	-0.0166869	-0.0279082	-0.0365468	-0.0424832	-0.0478512	-0.0512299	-0.0524501	-0.051441	-0.0484427	-0.0439833	-0.0383832	-0.0314127	-0.0231689	-0.0138849	-0.00388119	0.00652115	0.0172196	0.0279739	0.0388551	0.0498501	0.0607096	0.0712122	0.0810509	0.0902645	0.0990091	0.107141	0.114529	0.121268	0.126489	0.131942	0.136722	0.1404	0.14305	0.144809	0.146005	0.146706	0.146466	0.145356	0.143684	0.141506	0.138927
34.7074	0.13822	0.115568	0.0937495	0.0726609	0.0525615	0.0338744	0.016797	0.00131473	-0.0127583	-0.0252234	-0.0355478	-0.0426835	-0.0491141	-0.0535765	-0.0560465	-0.0563707	-0.0544541	-0.0503668	-0.0445251	-0.0373001	-0.0289086	-0.0189772	-0.00757833	0.00479329	0.0177404	0.0310921	0.0447752	0.0586263	0.0726327	0.0865687	0.0999763	0.112761	0.124925	0.136321	0.146846	0.156615	0.164316	0.172219	0.179039	0.184878	0.189695	0.193411	0.196118	0.197807	0.198429	0.198381	0.197846	0.196717	0.195048
33.7959	0.101801	0.0861844	0.0710802	0.0564792	0.0426721	0.0298592	0.0182189	0.00760157	-0.0022477	-0.0115853	-0.0201589	-0.026532	-0.0327172	-0.0376771	-0.0415534	-0.0443656	-0.0460521	-0.0463135	-0.0450016	-0.0424276	-0.0388634	-0.0340368	-0.0278771	-0.0205382	-0.0121479	-0.00272525	0.0075713	0.0184076	0.0296258	0.0413759	0.0536978	0.0662039	0.0785223	0.0903653	0.101594	0.112198	0.120817	0.130034	0.138047	0.145164	0.151338	0.156432	0.160245	0.162821	0.164414	0.165023	0.164706	0.163759	0.162416
32.9084	0.070979	0.0608833	0.0515631	0.0429804	0.0350673	0.0276493	0.0207067	0.0140753	0.00779653	0.00163657	-0.00457265	-0.00982232	-0.0159557	-0.0219728	-0.0277156	-0.0334464	-0.0392293	-0.0446904	-0.0493797	-0.0531936	-0.0560758	-0.0581187	-0.0593263	-0.0594676	-0.0582066	-0.055252	-0.0507433	-0.0449474	-0.0381477	-0.0302573	-0.0209069	-0.0102604	0.00117051	0.012984	0.0250372	0.0370442	0.0473134	0.0592159	0.0704992	0.0809272	0.0902941	0.0986142	0.105797	0.1117	0.116367	0.119564	0.121323	0.12199	0.121778
32.0442	0.0793888	0.070527	0.0624117	0.0549439	0.0477585	0.0404809	0.0330558	0.0255076	0.0179776	0.0103186	0.00229291	-0.00489813	-0.0138796	-0.0233019	-0.0328458	-0.0426898	-0.052681	-0.0624767	-0.0719295	-0.0807919	-0.0887358	-0.0957652	-0.10182	-0.106559	-0.109605	-0.110779	-0.110206	-0.107845	-0.103653	-0.0977555	-0.0901679	-0.0808989	-0.0701765	-0.058273	-0.0453322	-0.0317206	-0.0197047	-0.0053426	0.00894613	0.0226313	0.0353581	0.0471871	0.0580656	0.0677339	0.0760349	0.0827927	0.0880038	0.0915611	0.0935463
31.2027	0.107758	0.0983381	0.0892088	0.0801692	0.070945	0.0612865	0.0510626	0.0403476	0.0291558	0.0174293	0.00496643	-0.0062398	-0.0197383	-0.0335737	-0.0477619	-0.0621184	-0.076298	-0.0901872	-0.103738	-0.116612	-0.128512	-0.139321	-0.148731	-0.156546	-0.16253	-0.166733	-0.1692	-0.169612	-0.167742	-0.163793	-0.158089	-0.150784	-0.141742	-0.130942	-0.118626	-0.105267	-0.0933546	-0.0790375	-0.0643128	-0.0495706	-0.0352376	-0.021564	-0.00871221	0.00311433	0.0137711	0.0231347	0.031112	0.0373511	0.0417562
30.3832	0.129805	0.118487	0.107129	0.0955637	0.0838013	0.0717698	0.0592672	0.0461742	0.0323771	0.0180016	0.00291479	-0.0104547	-0.0261244	-0.041832	-0.0577645	-0.0735791	-0.0890042	-0.104168	-0.118836	-0.132567	-0.145245	-0.156692	-0.16671	-0.17525	-0.18222	-0.187649	-0.191427	-0.19335	-0.193454	-0.19182	-0.188702	-0.184327	-0.178514	-0.171129	-0.162504	-0.153027	-0.144525	-0.134357	-0.123755	-0.112795	-0.10172	-0.0910684	-0.081105	-0.0718822	-0.0633915	-0.05572	-0.0489924	-0.0434687	-0.0393133
29.5853	0.121992	0.108796	0.0959358	0.0833498	0.0710354	0.0589822	0.046981	0.0348182	0.0223869	0.00988146	-0.00270143	-0.013582	-0.0262193	-0.0388029	-0.0513591	-0.063559	-0.0753364	-0.0867363	-0.097563	-0.107609	-0.116831	-0.12509	-0.132236	-0.13836	-0.143576	-0.147865	-0.151002	-0.153037	-0.154145	-0.154233	-0.15342	-0.151921	-0.149732	-0.146892	-0.14364	-0.139918	-0.136447	-0.132333	-0.128192	-0.123995	-0.119634	-0.115437	-0.111565	-0.108088	-0.105017	-0.102359	-0.100097	-0.0982524	-0.0969126
28.8084	0.0889593	0.0748753	0.0620118	0.0503887	0.0397927	0.0300981	0.0211874	0.012923	0.00524105	-0.00186578	-0.00843381	-0.0138399	-0.0201226	-0.0263613	-0.0323375	-0.0379348	-0.0432797	-0.0481955	-0.0527673	-0.0571303	-0.0612654	-0.0649906	-0.0682289	-0.071063	-0.0737065	-0.0761673	-0.0783778	-0.0803373	-0.0821005	-0.0835775	-0.0849192	-0.0861741	-0.0874846	-0.0890465	-0.090815	-0.0924367	-0.0936831	-0.0952298	-0.097065	-0.0991944	-0.101348	-0.103356	-0.105186	-0.107102	-0.109257	-0.111596	-0.114048	-0.116332	-0.118389
28.0518	0.0622003	0.0464939	0.0329609	0.0215774	0.0120456	0.0041446	-0.00216792	-0.00698552	-0.0104746	-0.0128617	-0.0143013	-0.0149921	-0.0154924	-0.0157399	-0.0155629	-0.0151086	-0.0146181	-0.0140092	-0.0134888	-0.013272	-0.0134222	-0.0138852	-0.0146487	-0.0157414	-0.0172817	-0.019299	-0.0218605	-0.0249116	-0.0283564	-0.0322628	-0.0367285	-0.0415983	-0.0469575	-0.0528611	-0.0591265	-0.0654892	-0.0709479	-0.0773845	-0.0839326	-0.090616	-0.0972599	-0.103535	-0.109293	-0.114748	-0.119994	-0.12503	-0.12985	-0.134177	-0.137936
27.3152	0.0633778	0.0446055	0.0284395	0.0148413	0.00368876	-0.00519168	-0.0118875	-0.0165305	-0.0193784	-0.0207477	-0.0207627	-0.0197957	-0.0177846	-0.0150911	-0.0118174	-0.00831565	-0.00488578	-0.00162284	0.00128885	0.00375135	0.00564189	0.00667243	0.00678241	0.00591502	0.00410124	0.0013718	-0.0023493	-0.00709834	-0.0128544	-0.0196868	-0.0274565	-0.0358578	-0.0449292	-0.0545776	-0.0645939	-0.0749122	-0.0838668	-0.0942209	-0.104284	-0.114116	-0.123783	-0.133	-0.141535	-0.149355	-0.156432	-0.162712	-0.168235	-0.172946	-0.176863
26.5978	0.0679898	0.0473669	0.0293796	0.0140415	0.00146406	-0.00844566	-0.0158966	-0.0210802	-0.0241691	-0.0254508	-0.025095	-0.0235302	-0.0204344	-0.0163369	-0.0115687	-0.00660561	-0.00171585	0.00282702	0.00685807	0.0103988	0.0132258	0.0149188	0.0152577	0.0141778	0.0117389	0.00797977	0.00284009	-0.00378573	-0.0119793	-0.0216771	-0.0324981	-0.0441726	-0.0567914	-0.0701278	-0.0839386	-0.0982776	-0.110854	-0.125431	-0.139633	-0.153414	-0.166859	-0.179793	-0.191942	-0.203061	-0.212956	-0.221507	-0.228737	-0.23468	-0.239351
25.8993	0.0498517	0.0304337	0.0137785	-0.000156691	-0.0112455	-0.019483	-0.0250777	-0.0282638	-0.0292087	-0.0281265	-0.0253044	-0.0216407	-0.0161317	-0.00972446	-0.00279576	0.00424868	0.0111634	0.0175095	0.023034	0.0276338	0.0310793	0.0330851	0.0333776	0.0318724	0.0285385	0.0232781	0.0161297	0.00700812	-0.00407218	-0.0169312	-0.0312086	-0.0467686	-0.0636317	-0.0814376	-0.0998976	-0.119086	-0.135969	-0.155743	-0.175308	-0.19437	-0.212762	-0.230371	-0.247016	-0.262366	-0.276131	-0.288137	-0.298312	-0.306602	-0.312945
25.2192	0.0143726	-0.001569	-0.0144446	-0.0244632	-0.0316252	-0.0359053	-0.0374506	-0.0365409	-0.033429	-0.0283527	-0.0216752	-0.0149247	-0.00614657	0.00314148	0.0125957	0.02194	0.0309521	0.0391241	0.0460512	0.0513976	0.0549873	0.0567657	0.0565381	0.0541776	0.0495716	0.0425431	0.0332495	0.0217678	0.00819624	-0.00725157	-0.0244081	-0.0432076	-0.0633879	-0.0845587	-0.106447	-0.128989	-0.148646	-0.171684	-0.194547	-0.216795	-0.238045	-0.258165	-0.277054	-0.294427	-0.31005	-0.323695	-0.335226	-0.344461	-0.351347
24.5569	-0.0157399	-0.0281363	-0.0373423	-0.0435408	-0.0468554	-0.0474169	-0.0453995	-0.0410369	-0.0346461	-0.0265204	-0.0170242	-0.00808669	0.00289118	0.0140237	0.0249569	0.0354365	0.0452781	0.0540778	0.0614167	0.0668624	0.0702107	0.0715184	0.0706624	0.0674955	0.0619429	0.0539778	0.0438263	0.0316676	0.0176428	0.00185271	-0.0156155	-0.0346238	-0.0547419	-0.0756054	-0.0969918	-0.118597	-0.137137	-0.158583	-0.1797	-0.200151	-0.219584	-0.237765	-0.254598	-0.269872	-0.283406	-0.29509	-0.304812	-0.312408	-0.317873
23.912	-0.0213819	-0.0321479	-0.0399049	-0.0447474	-0.0468345	-0.046412	-0.043689	-0.0387809	-0.032045	-0.0237618	-0.0142256	-0.00539271	0.00528132	0.0160051	0.0263938	0.0361145	0.0449677	0.0527346	0.0591701	0.0638923	0.0666741	0.067509	0.0662745	0.0628609	0.0573601	0.0499259	0.0407685	0.030066	0.0179723	0.00452611	-0.0101366	-0.0258004	-0.0420741	-0.0587357	-0.0755601	-0.0921902	-0.106135	-0.121911	-0.137153	-0.151803	-0.165664	-0.178511	-0.190243	-0.200707	-0.209803	-0.217492	-0.223788	-0.22862	-0.23202
23.284	0.0102963	-0.00201077	-0.0118521	-0.0192553	-0.0243193	-0.0272471	-0.0281775	-0.0271222	-0.0243744	-0.020216	-0.0148617	-0.00961797	-0.00302687	0.00387437	0.010749	0.017195	0.0229131	0.0278343	0.0318746	0.0347962	0.0364767	0.0367949	0.0356252	0.0329815	0.0290357	0.0239412	0.0177923	0.0107815	0.00307043	-0.0052325	-0.0140143	-0.0230985	-0.0322361	-0.0413959	-0.0504841	-0.0592592	-0.0663973	-0.0741864	-0.0814623	-0.0883373	-0.0948017	-0.100793	-0.106274	-0.11122	-0.115617	-0.119369	-0.12255	-0.125156	-0.127193
22.6725	0.0713473	0.0554409	0.0410399	0.028254	0.017155	0.00770962	-0.000198566	-0.00651281	-0.0113255	-0.0149256	-0.017516	-0.0190289	-0.0200552	-0.020279	-0.0198557	-0.0191491	-0.0185298	-0.0180693	-0.0177775	-0.0176916	-0.0177981	-0.0182292	-0.0190069	-0.0200039	-0.0211316	-0.022398	-0.0238726	-0.0254348	-0.026862	-0.028004	-0.0288528	-0.0293273	-0.0294005	-0.0292131	-0.0288652	-0.0283253	-0.0276947	-0.0266778	-0.0254915	-0.0242269	-0.0229918	-0.0219112	-0.0210997	-0.0206847	-0.020709	-0.0210239	-0.0216344	-0.0226117	-0.0238292
22.0771	0.132182	0.112902	0.0942405	0.0763609	0.059504	0.0437551	0.0289905	0.0152679	0.00267047	-0.00892733	-0.0196722	-0.0281549	-0.0371377	-0.0450011	-0.051693	-0.0573543	-0.0622233	-0.0664105	-0.0699107	-0.0726549	-0.0746019	-0.0757646	-0.0760315	-0.0752808	-0.0735327	-0.0709185	-0.0675827	-0.0635763	-0.0587611	-0.0530606	-0.0465549	-0.0392861	-0.0313871	-0.0230579	-0.0145142	-0.00593077	0.00133975	0.00968028	0.0177163	0.0253939	0.0326216	0.0391936	0.044888	0.0495536	0.0531257	0.0556988	0.0572771	0.0577896	0.0574503
21.4974	0.170572	0.149578	0.12872	0.108081	0.0878922	0.0682969	0.0492433	0.0307178	0.0129307	-0.00402443	-0.0201791	-0.0333387	-0.0477346	-0.060991	-0.0729308	-0.0833941	-0.0924105	-0.100026	-0.106211	-0.110896	-0.114069	-0.115674	-0.115549	-0.113607	-0.109952	-0.104745	-0.0980901	-0.0901457	-0.081034	-0.0707837	-0.0595535	-0.0474985	-0.0348432	-0.0217383	-0.00838632	0.00492642	0.0160958	0.0286359	0.0404816	0.0516097	0.0619143	0.071207	0.079369	0.0862919	0.0919246	0.0962599	0.0992259	0.100785	0.10116
20.9328	0.183207	0.162266	0.141272	0.120227	0.0991776	0.0783309	0.0577488	0.037439	0.0176427	-0.00143877	-0.0197607	-0.0347636	-0.0513035	-0.0667882	-0.0810416	-0.0937241	-0.104655	-0.11376	-0.121012	-0.126375	-0.129869	-0.131414	-0.130922	-0.12837	-0.123892	-0.117581	-0.109492	-0.0998232	-0.0888881	-0.076842	-0.063874	-0.0501965	-0.0360579	-0.0215812	-0.00691612	0.00764077	0.0197777	0.0333245	0.0459632	0.0576216	0.0681826	0.0775953	0.0858494	0.0929051	0.0987125	0.103132	0.106103	0.107656	0.107984
20.3831	0.181601	0.161314	0.140926	0.120419	0.0996975	0.0789373	0.05835	0.0379934	0.0180813	-0.00118894	-0.019698	-0.0347785	-0.0513648	-0.0668636	-0.0812112	-0.094048	-0.105072	-0.114142	-0.121233	-0.126304	-0.129354	-0.130328	-0.129273	-0.126301	-0.121514	-0.114913	-0.106559	-0.0966875	-0.0856407	-0.0736398	-0.0608675	-0.047554	-0.0339823	-0.0202742	-0.00657479	0.00682566	0.0178693	0.030091	0.0413595	0.0514773	0.0603921	0.0681724	0.0748034	0.0803111	0.0846357	0.087585	0.0892162	0.0896374	0.0890093
19.8478	0.171834	0.152146	0.132497	0.112863	0.0931041	0.0733224	0.0537924	0.0345665	0.0158003	-0.00232521	-0.0196066	-0.0336146	-0.048911	-0.0630551	-0.0760581	-0.087658	-0.0976189	-0.105827	-0.112201	-0.116664	-0.119189	-0.119738	-0.118472	-0.115602	-0.111204	-0.10526	-0.0978428	-0.0891667	-0.0795412	-0.0691338	-0.0581517	-0.0468033	-0.0353742	-0.0240132	-0.0128622	-0.00219617	0.00642511	0.0158006	0.0243073	0.031731	0.0380201	0.043262	0.0474343	0.0505655	0.052628	0.0535306	0.0533998	0.0523479	0.0504481
19.3266	0.150909	0.132106	0.113714	0.0957046	0.0779666	0.0605539	0.0436231	0.0271855	0.0112956	-0.00388858	-0.018197	-0.0297284	-0.0422579	-0.0537468	-0.0641976	-0.073515	-0.0816263	-0.0884882	-0.094	-0.0980283	-0.100553	-0.101531	-0.101143	-0.0995849	-0.0968864	-0.09306	-0.0882092	-0.0824502	-0.0759472	-0.0688452	-0.0613049	-0.0535044	-0.0456503	-0.0378911	-0.0303656	-0.0232921	-0.0176758	-0.0116367	-0.00619101	-0.00149852	0.00230227	0.00524607	0.00732837	0.00854769	0.00893542	0.0085038	0.00737009	0.00554926	0.00299768
18.819	0.120891	0.103289	0.0866638	0.0709969	0.0562297	0.0423356	0.0292808	0.0169713	0.00537464	-0.00546162	-0.0155	-0.0235176	-0.0322338	-0.0401918	-0.0474404	-0.0539913	-0.0598841	-0.0651415	-0.0696898	-0.0734104	-0.0762664	-0.078235	-0.0794429	-0.07995	-0.0797057	-0.0787194	-0.0771466	-0.0749723	-0.0721843	-0.0689226	-0.0652515	-0.0612964	-0.0571443	-0.0529148	-0.0487122	-0.044704	-0.0414547	-0.0378495	-0.0344272	-0.0313565	-0.0288239	-0.0268795	-0.0255453	-0.0247937	-0.0246533	-0.0251134	-0.0260712	-0.0276359	-0.0299193
18.3248	0.0915528	0.075003	0.0600365	0.0466661	0.0348588	0.0244344	0.0152177	0.00698758	-0.000369222	-0.00695212	-0.012864	-0.0175296	-0.0225911	-0.0271954	-0.0314919	-0.0355005	-0.0393008	-0.0429368	-0.0463734	-0.049549	-0.052442	-0.0550577	-0.057416	-0.0594404	-0.0609666	-0.062008	-0.0627123	-0.0629762	-0.0626916	-0.0619189	-0.0606779	-0.0589987	-0.0569067	-0.0544723	-0.0517683	-0.0489098	-0.0463372	-0.0432396	-0.0400219	-0.0368296	-0.0338686	-0.0312492	-0.0290458	-0.0272429	-0.0259635	-0.0253034	-0.0251901	-0.0257765	-0.027212
17.8436	0.0711396	0.0554561	0.041808	0.0301734	0.0204951	0.0125185	0.00595021	0.000511903	-0.0039947	-0.00776501	-0.0109957	-0.0135107	-0.0162178	-0.0187135	-0.0211072	-0.0234473	-0.0258027	-0.0282207	-0.0306825	-0.0331366	-0.0356304	-0.0381671	-0.0406675	-0.0429322	-0.044773	-0.0462081	-0.0473159	-0.0479605	-0.0479972	-0.0474275	-0.0462433	-0.0444265	-0.0419908	-0.0389779	-0.035465	-0.0315163	-0.027822	-0.0232951	-0.0185501	-0.01368	-0.00888839	-0.00433689	-0.000135701	0.00363586	0.00678109	0.00912029	0.0106569	0.0112686	0.0107844
17.375	0.0601315	0.0456295	0.0332943	0.0230153	0.0146815	0.0080811	0.00285876	-0.00124604	-0.00448701	-0.00711105	-0.00933462	-0.0110734	-0.0130159	-0.014895	-0.0167113	-0.0185247	-0.0204034	-0.0223747	-0.0243866	-0.0263934	-0.0284556	-0.0305559	-0.0325385	-0.0341327	-0.0352263	-0.0358141	-0.0358996	-0.0353356	-0.0339944	-0.0319204	-0.0290679	-0.0254609	-0.0210973	-0.0160353	-0.0103634	-0.00417274	0.00146193	0.00822958	0.0151638	0.0221867	0.0290999	0.0357284	0.0419323	0.0475458	0.0523077	0.0560422	0.058688	0.0601487	0.060283
16.9187	0.0565955	0.043714	0.0328137	0.0237274	0.0162571	0.0102229	0.00537978	0.00149349	-0.00171324	-0.0045027	-0.00703913	-0.00914393	-0.0116603	-0.0142069	-0.0167643	-0.0193336	-0.0219592	-0.0245769	-0.0271044	-0.0295061	-0.0317553	-0.0337876	-0.0354083	-0.0363908	-0.0366584	-0.0361722	-0.0349097	-0.0327092	-0.0295275	-0.0254873	-0.0205493	-0.0147726	-0.00818263	-0.000858223	0.00704503	0.0153892	0.0228215	0.0316115	0.0404427	0.0492313	0.0577988	0.0659748	0.0735589	0.080339	0.0860869	0.0906254	0.0938908	0.0957882	0.0962508
16.4744	0.0594193	0.0481433	0.0385338	0.03037	0.0233659	0.0173419	0.0121913	0.00771912	0.00367058	-0.000188358	-0.00396374	-0.00726354	-0.0112974	-0.0155001	-0.0198566	-0.0243295	-0.0288351	-0.0332242	-0.037385	-0.0412296	-0.0446427	-0.0474615	-0.0495125	-0.0506452	-0.0507604	-0.049791	-0.0477138	-0.0444208	-0.0399477	-0.0344399	-0.0279002	-0.0204033	-0.0120356	-0.00292602	0.00669719	0.0167115	0.0255539	0.0359408	0.0462487	0.0563952	0.0662383	0.0755519	0.084077	0.0916146	0.0980385	0.103165	0.106901	0.109195	0.110025
16.0417	0.0650812	0.0550242	0.0463924	0.0388749	0.0321229	0.0259569	0.0202666	0.0149432	0.00976965	0.00456828	-0.000736842	-0.00546354	-0.0112672	-0.0174047	-0.023848	-0.0305344	-0.0372679	-0.0438584	-0.0501676	-0.0560156	-0.0611984	-0.0654884	-0.068716	-0.0707643	-0.071551	-0.0709615	-0.0689644	-0.0655796	-0.0608575	-0.0548963	-0.0477287	-0.039434	-0.030167	-0.020139	-0.00956965	0.00145082	0.0111828	0.0226043	0.0338865	0.0449401	0.0556329	0.0656754	0.0747962	0.0828514	0.0897722	0.0954027	0.0995933	0.102298	0.103505
15.6205	0.0706712	0.061376	0.0533405	0.0462181	0.0396294	0.0333623	0.0272495	0.0212145	0.0150713	0.00868663	0.00203062	-0.00393354	-0.0112746	-0.0190556	-0.0272599	-0.0357714	-0.044392	-0.0529418	-0.0612672	-0.069133	-0.0762451	-0.0823569	-0.0872783	-0.0909104	-0.0931981	-0.0939713	-0.0931929	-0.0909493	-0.0872629	-0.0821684	-0.0756787	-0.0678878	-0.0589965	-0.0492443	-0.0387953	-0.0277492	-0.0179144	-0.00628328	0.00525484	0.0165689	0.0275096	0.0377961	0.0471728	0.0555311	0.0627901	0.0688255	0.0734462	0.0765347	0.0780931
15.2102	0.0781385	0.068967	0.0608941	0.0536239	0.0467694	0.0400905	0.0334186	0.0265989	0.0194524	0.011888	0.00394735	-0.0031891	-0.0119643	-0.0212328	-0.0309691	-0.0410424	-0.0512828	-0.0615477	-0.0717003	-0.0814945	-0.0906301	-0.0988232	-0.105887	-0.111728	-0.116282	-0.119344	-0.120852	-0.120827	-0.119266	-0.11618	-0.111543	-0.105455	-0.0980948	-0.0896556	-0.0802717	-0.0700896	-0.0608377	-0.0496884	-0.0384396	-0.0272894	-0.0164094	-0.0060594	0.00353001	0.0122155	0.0198987	0.0264213	0.031577	0.0352025	0.0372538
14.8108	0.0895116	0.0796298	0.0706845	0.0624416	0.0545671	0.0468607	0.0391347	0.0311663	0.0227531	0.0138414	0.00451336	-0.00385112	-0.0140597	-0.0247635	-0.0359042	-0.0473718	-0.0590166	-0.0707153	-0.0823894	-0.0938406	-0.104807	-0.115004	-0.124254	-0.132453	-0.139501	-0.145163	-0.14932	-0.151934	-0.152962	-0.152378	-0.150164	-0.146386	-0.141181	-0.134662	-0.126947	-0.118187	-0.109966	-0.0997863	-0.0892533	-0.0785808	-0.0679832	-0.0577528	-0.0481155	-0.0392286	-0.0312153	-0.024276	-0.0186626	-0.0145428	-0.0120156
14.4218	0.100621	0.0894952	0.0792041	0.0695585	0.0603152	0.0513292	0.0424089	0.0333231	0.0238606	0.0139634	0.00367602	-0.00548747	-0.0166017	-0.0281524	-0.0400762	-0.0522772	-0.0646278	-0.0770411	-0.0894765	-0.101801	-0.113837	-0.125347	-0.136154	-0.146125	-0.155123	-0.162918	-0.169343	-0.174329	-0.177775	-0.179636	-0.179881	-0.178529	-0.17568	-0.171387	-0.165741	-0.158867	-0.152116	-0.143489	-0.134295	-0.124727	-0.115027	-0.105507	-0.0964273	-0.0879237	-0.0801637	-0.0733645	-0.0677956	-0.0636431	-0.061015
14.0431	0.10539	0.093104	0.0816843	0.0709573	0.0607508	0.0509514	0.0413915	0.0318818	0.0222134	0.0122805	0.00203431	-0.00703073	-0.01797	-0.0292715	-0.0408796	-0.0527296	-0.064734	-0.0768442	-0.0890394	-0.101219	-0.113275	-0.125059	-0.136401	-0.147134	-0.157127	-0.166151	-0.174039	-0.180697	-0.185977	-0.189822	-0.192163	-0.192975	-0.192322	-0.190263	-0.186826	-0.182125	-0.177181	-0.170562	-0.163268	-0.155475	-0.14739	-0.139311	-0.131489	-0.12409	-0.117315	-0.111371	-0.106521	-0.102965	-0.100835
13.6743	0.103303	0.0901642	0.0780422	0.0667856	0.056217	0.0462376	0.0367241	0.027528	0.0184506	0.00930938	-1.00557e-05	-0.00819137	-0.0179785	-0.0280542	-0.038392	-0.0489728	-0.0597535	-0.0707128	-0.0818426	-0.0930328	-0.104199	-0.115272	-0.126126	-0.136584	-0.146542	-0.155784	-0.164148	-0.171517	-0.17774	-0.182741	-0.186439	-0.188774	-0.189784	-0.189541	-0.188048	-0.185384	-0.182227	-0.177676	-0.172441	-0.16671	-0.160628	-0.154428	-0.148318	-0.142524	-0.137283	-0.13279	-0.129281	-0.126942	-0.125936
13.3152	0.0986666	0.0847818	0.0721149	0.0605329	0.0498271	0.0399037	0.0306678	0.0219865	0.0136893	0.00553893	-0.00258913	-0.00959684	-0.0178494	-0.02627	-0.0349076	-0.0437809	-0.0528773	-0.0622035	-0.0717401	-0.0813661	-0.0909932	-0.100589	-0.110094	-0.119357	-0.128297	-0.136751	-0.144535	-0.151532	-0.157605	-0.162708	-0.16676	-0.169705	-0.171568	-0.172399	-0.172204	-0.171018	-0.169251	-0.166425	-0.162999	-0.159161	-0.155038	-0.150774	-0.146535	-0.142565	-0.139132	-0.136434	-0.134679	-0.134	-0.134559
12.9655	0.0961464	0.0814952	0.0681966	0.0561319	0.045105	0.0350049	0.0257379	0.0171957	0.00924065	0.00165642	-0.0056763	-0.0118038	-0.0188285	-0.025846	-0.0329761	-0.0402587	-0.0477082	-0.0553402	-0.063117	-0.0709185	-0.0786686	-0.0863395	-0.0939156	-0.101301	-0.108432	-0.115206	-0.121459	-0.127078	-0.13196	-0.136122	-0.139497	-0.142067	-0.143855	-0.14487	-0.145115	-0.144606	-0.143604	-0.141892	-0.139763	-0.137366	-0.134849	-0.132303	-0.129848	-0.1277	-0.126119	-0.125299	-0.125416	-0.126551	-0.128829
12.625	0.0977834	0.0823728	0.0683168	0.0555181	0.0438303	0.033125	0.023305	0.0143064	0.00603423	-0.00166408	-0.00889507	-0.0147483	-0.0212381	-0.0275221	-0.0337235	-0.0398974	-0.0460709	-0.052261	-0.0584267	-0.0644615	-0.0703077	-0.0759512	-0.0814004	-0.086597	-0.0915151	-0.0960863	-0.100229	-0.103853	-0.106907	-0.109458	-0.111472	-0.112963	-0.11397	-0.114481	-0.11449	-0.114022	-0.113286	-0.112165	-0.110883	-0.109557	-0.108312	-0.107243	-0.10643	-0.106038	-0.106285	-0.1073	-0.109223	-0.112104	-0.116021
12.2935	0.103244	0.087057	0.0721244	0.0583857	0.0457361	0.0340554	0.0232714	0.0133513	0.00425916	-0.00410851	-0.0118371	-0.0179749	-0.0246129	-0.0308266	-0.0367266	-0.0423566	-0.0477336	-0.0528953	-0.0578019	-0.0623757	-0.0665903	-0.0704551	-0.0739914	-0.0771762	-0.0799989	-0.0824375	-0.0844825	-0.0861196	-0.0873557	-0.0882627	-0.0888469	-0.0891317	-0.0891809	-0.0890036	-0.0885995	-0.0880102	-0.0874167	-0.0867313	-0.0861522	-0.0857717	-0.0856707	-0.0859392	-0.0866405	-0.0879018	-0.0898593	-0.0925462	-0.096052	-0.100404	-0.105658
11.9706	0.111722	0.0946232	0.0786669	0.0638026	0.0499501	0.0370361	0.0250305	0.0139238	0.00372386	-0.00566683	-0.0143007	-0.0211093	-0.0283875	-0.0350378	-0.0411597	-0.0467699	-0.0518735	-0.056504	-0.0606579	-0.0642894	-0.0673913	-0.070025	-0.0722236	-0.0739688	-0.0752713	-0.0761686	-0.076671	-0.076864	-0.0767879	-0.0765265	-0.0760939	-0.075523	-0.0748889	-0.0742649	-0.0736777	-0.0731635	-0.07285	-0.0726902	-0.0728617	-0.073416	-0.0743949	-0.0758545	-0.0778618	-0.0805189	-0.0838581	-0.0878609	-0.0925487	-0.0979285	-0.104035
11.6563	0.122308	0.104061	0.0868599	0.0706763	0.0554743	0.0412055	0.0278481	0.0154234	0.00396068	-0.006623	-0.0163601	-0.0240279	-0.0321878	-0.0395665	-0.0462469	-0.0522129	-0.0574669	-0.0620313	-0.0659393	-0.0691938	-0.0717977	-0.0738272	-0.0753603	-0.076391	-0.0769367	-0.0770425	-0.0767747	-0.0762605	-0.0755726	-0.0747968	-0.073942	-0.0730455	-0.0722061	-0.0715194	-0.0710484	-0.0708476	-0.0709567	-0.0714555	-0.0723839	-0.0737593	-0.0756388	-0.0780469	-0.0810318	-0.0846559	-0.0888984	-0.0937088	-0.0990644	-0.104963	-0.111395
11.3502	0.133116	0.113531	0.094962	0.0774009	0.0608686	0.0453064	0.0306814	0.0170438	0.00441022	-0.00727808	-0.0180349	-0.0265075	-0.0355129	-0.0436381	-0.0509488	-0.0573994	-0.0629984	-0.0677872	-0.0718124	-0.0751154	-0.0777137	-0.0796823	-0.081115	-0.0820529	-0.0825064	-0.0824935	-0.0821382	-0.0815676	-0.0808736	-0.0801319	-0.0793585	-0.0785809	-0.0779274	-0.0774726	-0.0773013	-0.077493	-0.0780136	-0.0790767	-0.0805718	-0.0824921	-0.0849063	-0.087849	-0.0913227	-0.0953479	-0.0998963	-0.104905	-0.110349	-0.116207	-0.122442
11.0521	0.141491	0.120673	0.100918	0.0822389	0.064684	0.0481851	0.0326788	0.0182137	0.00478952	-0.00763091	-0.0190583	-0.0280639	-0.0376575	-0.0463253	-0.0541224	-0.0609916	-0.0669529	-0.0720895	-0.0764469	-0.0800768	-0.0830159	-0.0853147	-0.087069	-0.0883642	-0.0891949	-0.089567	-0.0896055	-0.0894406	-0.089159	-0.0888116	-0.088425	-0.0880399	-0.0877625	-0.0876473	-0.0877767	-0.0882429	-0.088995	-0.0902961	-0.0919668	-0.0939751	-0.096399	-0.0992977	-0.102632	-0.106402	-0.110585	-0.11512	-0.120002	-0.125216	-0.13071
10.7619	0.14536	0.1238	0.103396	0.0841696	0.0661625	0.0493111	0.0335258	0.0188038	0.00514288	-0.00748337	-0.0191047	-0.0282801	-0.0381159	-0.0470487	-0.0551104	-0.0622578	-0.068544	-0.0740598	-0.0788656	-0.0830002	-0.0864918	-0.0893733	-0.0917376	-0.0936728	-0.0951688	-0.0962412	-0.0969697	-0.0974803	-0.0978412	-0.0980786	-0.0982172	-0.0983152	-0.0984326	-0.0986177	-0.0989331	-0.0994643	-0.100184	-0.101323	-0.102712	-0.104309	-0.1062	-0.10845	-0.111019	-0.113909	-0.117093	-0.120532	-0.124233	-0.12822	-0.132452
10.4792	0.144497	0.122856	0.102479	0.0833559	0.0655115	0.0488862	0.0333866	0.0189495	0.00556233	-0.00680592	-0.018209	-0.0272549	-0.0370181	-0.0459645	-0.0540962	-0.0614057	-0.0679652	-0.0738421	-0.0791244	-0.0838256	-0.0879301	-0.0914876	-0.0945765	-0.0972398	-0.0995102	-0.101372	-0.102886	-0.104128	-0.105163	-0.105994	-0.106647	-0.107145	-0.107538	-0.107884	-0.1082	-0.10857	-0.108995	-0.109618	-0.110332	-0.111113	-0.112041	-0.113166	-0.1145	-0.116051	-0.117786	-0.119685	-0.121771	-0.124111	-0.126711
10.204	0.140382	0.119226	0.0993754	0.0808033	0.0635445	0.0475409	0.0326701	0.018855	0.00604914	-0.00579173	-0.0167378	-0.0254738	-0.034989	-0.0437988	-0.0519035	-0.0592987	-0.0660645	-0.0722609	-0.077963	-0.0831795	-0.0878687	-0.0920531	-0.0957974	-0.0991407	-0.102106	-0.104645	-0.106826	-0.108683	-0.110247	-0.111507	-0.112485	-0.113169	-0.113618	-0.11388	-0.113964	-0.113934	-0.113867	-0.113751	-0.113549	-0.113254	-0.112943	-0.112682	-0.11252	-0.11248	-0.112546	-0.112694	-0.11298	-0.113506	-0.114314
9.93606	0.13496	0.114573	0.095486	0.0776729	0.0611729	0.0459252	0.0317829	0.0186763	0.00652752	-0.00472121	-0.015164	-0.0235454	-0.0327469	-0.0413615	-0.0493911	-0.0568243	-0.0637308	-0.0701731	-0.0762013	-0.0818136	-0.0869622	-0.0916372	-0.0958782	-0.0997425	-0.103202	-0.106204	-0.108813	-0.111041	-0.112878	-0.114308	-0.115335	-0.115948	-0.116195	-0.116122	-0.115736	-0.115084	-0.114364	-0.113346	-0.112097	-0.110598	-0.108929	-0.107204	-0.105464	-0.103762	-0.102126	-0.100526	-0.0990405	-0.0977971	-0.0968545
9.67512	0.129582	0.109977	0.0916594	0.0745998	0.0588405	0.0443048	0.0308431	0.0183803	0.0068291	-0.00388188	-0.0138578	-0.0218983	-0.0307699	-0.0391572	-0.0470528	-0.0544455	-0.0613929	-0.0679555	-0.0741546	-0.0799838	-0.0854013	-0.0903665	-0.0949002	-0.0990496	-0.102749	-0.105948	-0.108702	-0.111017	-0.112849	-0.114168	-0.114969	-0.11527	-0.11508	-0.114459	-0.113396	-0.111946	-0.110451	-0.108423	-0.106063	-0.103325	-0.10031	-0.0971536	-0.0938953	-0.0906175	-0.0873826	-0.0841877	-0.0811137	-0.0783058	-0.0758227
9.42104	0.124761	0.10577	0.088093	0.0716804	0.0565506	0.0426105	0.0297288	0.0178059	0.00676555	-0.0034823	-0.0130313	-0.0207363	-0.0292505	-0.0373438	-0.0450023	-0.052218	-0.0590407	-0.0655231	-0.0716875	-0.0775108	-0.0829417	-0.0879558	-0.0925446	-0.0967012	-0.100377	-0.103509	-0.106127	-0.108251	-0.109833	-0.110806	-0.111171	-0.110958	-0.110165	-0.108844	-0.106971	-0.104617	-0.102274	-0.0991848	-0.0956942	-0.0917671	-0.0875047	-0.083035	-0.0784331	-0.0737885	-0.0691795	-0.0646602	-0.0603078	-0.0562445	-0.0525672
9.17363	0.120586	0.102017	0.0848031	0.0688842	0.0542368	0.0407721	0.0283551	0.0168787	0.00626815	-0.00356643	-0.0127016	-0.0200583	-0.0281862	-0.0359118	-0.0432086	-0.0500964	-0.0566298	-0.0628427	-0.0687604	-0.074348	-0.0795449	-0.0843558	-0.0887454	-0.0926665	-0.0960799	-0.0989171	-0.101194	-0.102928	-0.104061	-0.104512	-0.104299	-0.103446	-0.101971	-0.0998931	-0.0971862	-0.0939099	-0.0907134	-0.0865773	-0.082015	-0.0770239	-0.0716869	-0.0661164	-0.0604139	-0.054681	-0.0490232	-0.0435207	-0.0382606	-0.033347	-0.0289135
8.93272	0.117194	0.0988928	0.0819817	0.0664041	0.0521	0.03898	0.0269048	0.0157781	0.00550894	-0.00397582	-0.0127465	-0.0197813	-0.0275286	-0.0348628	-0.0417496	-0.0482382	-0.0543892	-0.0602248	-0.0657647	-0.0709744	-0.0757847	-0.0802281	-0.0842513	-0.0878031	-0.0908254	-0.0932584	-0.0951068	-0.0963741	-0.096984	-0.0968787	-0.0960672	-0.0945762	-0.0924372	-0.0896442	-0.0861696	-0.0820549	-0.0780904	-0.0730205	-0.0675312	-0.0616563	-0.0554604	-0.0490533	-0.0425402	-0.0360535	-0.0297079	-0.023599	-0.017826	-0.0124891	-0.00772961
8.69813	0.114965	0.0968406	0.0801166	0.0647397	0.050644	0.0377221	0.0258381	0.0149182	0.00485858	-0.00440253	-0.0129351	-0.0197591	-0.0272397	-0.0342819	-0.0408601	-0.0470329	-0.0528616	-0.0583794	-0.0635751	-0.0684234	-0.0728739	-0.0769502	-0.0806085	-0.0838151	-0.0864845	-0.0885693	-0.0900609	-0.090943	-0.0911188	-0.0905624	-0.0892735	-0.0872852	-0.0846176	-0.0812559	-0.0771786	-0.0724158	-0.0678595	-0.0620706	-0.055882	-0.0493514	-0.0425465	-0.0355824	-0.0285542	-0.0216293	-0.0149209	-0.00853702	-0.00258542	0.00282105	0.00757754
8.46971	0.114572	0.0965724	0.0799319	0.0646054	0.0505445	0.0376303	0.0257435	0.0148036	0.00474163	-0.00451914	-0.013059	-0.0198875	-0.0273539	-0.0343573	-0.040901	-0.0470206	-0.0527723	-0.0582017	-0.0632818	-0.0679771	-0.072271	-0.0761651	-0.0796545	-0.0826895	-0.0852041	-0.0871485	-0.0884859	-0.0891752	-0.0891419	-0.0883499	-0.0868123	-0.0845552	-0.0815772	-0.0778603	-0.0734043	-0.0682445	-0.0633184	-0.0570953	-0.0504812	-0.0435323	-0.0363522	-0.0290652	-0.0217705	-0.0146409	-0.00779841	-0.001353	0.00458872	0.00988866	0.0144925
8.24728	0.116758	0.0988088	0.0821329	0.0666877	0.0524405	0.0392939	0.0271278	0.0158642	0.00547183	-0.00413424	-0.0130405	-0.0201812	-0.028009	-0.035367	-0.0422518	-0.0486965	-0.0547611	-0.0604547	-0.0657638	-0.0706497	-0.0751074	-0.0791529	-0.0827854	-0.0859458	-0.0885914	-0.0906595	-0.0921091	-0.0928807	-0.0929045	-0.092128	-0.090592	-0.0883113	-0.0852659	-0.0814302	-0.0768218	-0.0714894	-0.066397	-0.0599649	-0.0531202	-0.0459437	-0.0385542	-0.0310851	-0.0236499	-0.0164109	-0.00950892	-0.00305386	0.00284021	0.00805499	0.012545
8.0307	0.121965	0.103936	0.0870591	0.0712937	0.0566079	0.0429414	0.0301811	0.0182592	0.0071596	-0.00319202	-0.0128695	-0.0206785	-0.0292927	-0.0374399	-0.0450895	-0.0522864	-0.0590804	-0.065445	-0.0713803	-0.0768487	-0.0818379	-0.0863999	-0.0905139	-0.0941128	-0.097171	-0.0996184	-0.101411	-0.102492	-0.102787	-0.102241	-0.100888	-0.0987487	-0.0958054	-0.0920155	-0.0874093	-0.0820473	-0.0769122	-0.0703991	-0.0634303	-0.0561152	-0.0485677	-0.0409322	-0.033344	-0.0259571	-0.0189184	-0.0123472	-0.00635528	-0.0010272	0.00356291
7.8198	0.13007	0.111794	0.0945263	0.0782268	0.0628586	0.0483879	0.0347368	0.0218458	0.00968015	-0.0017923	-0.0126143	-0.0214165	-0.031212	-0.04052	-0.049321	-0.057645	-0.0655131	-0.0729085	-0.0798198	-0.0862039	-0.0920469	-0.0974199	-0.102293	-0.10658	-0.110244	-0.113235	-0.115498	-0.116995	-0.11767	-0.11746	-0.116345	-0.114383	-0.111578	-0.107879	-0.103316	-0.0979473	-0.0927734	-0.0861782	-0.079082	-0.0716058	-0.0638411	-0.0559518	-0.0480959	-0.0404244	-0.0330852	-0.0262031	-0.0198687	-0.0141646	-0.00919442
7.61444	0.140352	0.121681	0.103844	0.086831	0.0705969	0.055111	0.0403396	0.026234	0.0127586	-9.93378e-05	-0.0123442	-0.0223812	-0.0336273	-0.0443602	-0.0545713	-0.0642674	-0.0734542	-0.0821229	-0.0902431	-0.0977649	-0.104687	-0.111042	-0.11682	-0.121911	-0.12626	-0.129844	-0.132612	-0.134533	-0.13557	-0.135642	-0.134714	-0.132868	-0.130119	-0.126437	-0.121844	-0.116398	-0.111107	-0.104317	-0.0969886	-0.0892329	-0.081142	-0.0728757	-0.0645988	-0.0564713	-0.0486538	-0.0412584	-0.0343738	-0.0281011	-0.0225467
7.41447	0.15168	0.132507	0.113989	0.0961527	0.0789572	0.0623604	0.0463594	0.0309263	0.0160423	0.001697	-0.0120891	-0.0234671	-0.0362734	-0.0485428	-0.0602721	-0.07144	-0.0820504	-0.0920879	-0.101514	-0.110268	-0.118346	-0.125745	-0.132449	-0.138347	-0.143371	-0.147503	-0.150718	-0.15298	-0.154268	-0.154488	-0.153625	-0.15176	-0.148919	-0.145105	-0.140343	-0.134684	-0.129156	-0.122042	-0.114349	-0.10619	-0.0976643	-0.0889139	-0.0801029	-0.0714052	-0.0629981	-0.0549669	-0.0474276	-0.0404958	-0.0342695
7.21976	0.162796	0.143085	0.123866	0.105185	0.0870225	0.0693417	0.0521333	0.0354033	0.0191578	0.00338698	-0.0118878	-0.0245671	-0.0388745	-0.052621	-0.0658086	-0.0783994	-0.0903802	-0.101727	-0.112408	-0.12234	-0.131498	-0.139874	-0.147401	-0.154003	-0.159599	-0.164179	-0.167718	-0.170189	-0.171564	-0.171776	-0.170834	-0.1688	-0.165722	-0.161615	-0.156537	-0.150517	-0.144644	-0.137099	-0.128941	-0.120302	-0.111287	-0.102015	-0.0926518	-0.0833755	-0.0743727	-0.0657185	-0.057557	-0.0500163	-0.043188
7.03016	0.172522	0.152288	0.13243	0.112983	0.0939508	0.075317	0.0570599	0.0392104	0.0217934	0.00480526	-0.0117454	-0.0255366	-0.041139	-0.0561657	-0.0706019	-0.0844232	-0.0975883	-0.110058	-0.121799	-0.132725	-0.142775	-0.15194	-0.160113	-0.167233	-0.173231	-0.178103	-0.181814	-0.184343	-0.185645	-0.185704	-0.184543	-0.182227	-0.178803	-0.174298	-0.168799	-0.162339	-0.156089	-0.148082	-0.139448	-0.130338	-0.120857	-0.111124	-0.1013	-0.0915498	-0.0820564	-0.0729268	-0.064301	-0.0563091	-0.0490473
6.84554	0.179842	0.159195	0.138851	0.118822	0.0991255	0.0797708	0.0607353	0.0420552	0.0237627	0.00586574	-0.0116299	-0.0262494	-0.0428268	-0.0588208	-0.0742002	-0.0889531	-0.103016	-0.11633	-0.128854	-0.140499	-0.151186	-0.160884	-0.16949	-0.176926	-0.183145	-0.188154	-0.191902	-0.194362	-0.195501	-0.195328	-0.193879	-0.191235	-0.187439	-0.182528	-0.176597	-0.16971	-0.163119	-0.154713	-0.145691	-0.136212	-0.126384	-0.116338	-0.106226	-0.0961978	-0.0864276	-0.0770513	-0.0681968	-0.0599922	-0.0525376
6.66576	0.183966	0.163133	0.142552	0.122219	0.102165	0.0824113	0.0629604	0.0438251	0.0250277	0.00659026	-0.0114418	-0.0265508	-0.0437144	-0.0602982	-0.0762762	-0.0916177	-0.106244	-0.120102	-0.133117	-0.145183	-0.156236	-0.166213	-0.17505	-0.182642	-0.188952	-0.193988	-0.1977	-0.200041	-0.201024	-0.20065	-0.198954	-0.196032	-0.191942	-0.186739	-0.180492	-0.173308	-0.166488	-0.157848	-0.148625	-0.138966	-0.12899	-0.118836	-0.108656	-0.0985993	-0.0888224	-0.0794664	-0.0706504	-0.0624988	-0.055107
6.49071	0.18436	0.163632	0.143131	0.122861	0.102853	0.0831122	0.0636615	0.0445055	0.0256418	0.00710146	-0.0110462	-0.0262849	-0.0436227	-0.0604096	-0.0766199	-0.092193	-0.107048	-0.121138	-0.134368	-0.146615	-0.157817	-0.167911	-0.176841	-0.184501	-0.190839	-0.195871	-0.199553	-0.201842	-0.202766	-0.20231	-0.200516	-0.197479	-0.193284	-0.187985	-0.181659	-0.174428	-0.167588	-0.158967	-0.149798	-0.140217	-0.13036	-0.120353	-0.110357	-0.100529	-0.0910185	-0.081942	-0.0734102	-0.0655429	-0.0584281
6.32025	0.18093	0.160648	0.140595	0.120782	0.101237	0.0819446	0.0629275	0.0441848	0.0256924	0.00749223	-0.0103677	-0.0253894	-0.0425009	-0.0591295	-0.0752171	-0.090696	-0.105485	-0.119539	-0.13275	-0.144983	-0.156166	-0.166261	-0.175204	-0.182902	-0.189296	-0.194359	-0.198085	-0.200466	-0.201497	-0.201163	-0.199499	-0.196593	-0.192541	-0.187435	-0.181346	-0.174368	-0.167768	-0.159468	-0.150654	-0.141448	-0.131993	-0.122391	-0.112825	-0.10348	-0.0944799	-0.0859157	-0.0778838	-0.070504	-0.0638373
6.15428	0.174118	0.154575	0.135309	0.116317	0.0976084	0.0791543	0.0609499	0.0429953	0.0252697	0.00779549	-0.00941253	-0.0239167	-0.040478	-0.056623	-0.0722801	-0.0873862	-0.101855	-0.115637	-0.128641	-0.14072	-0.151793	-0.161839	-0.170778	-0.178521	-0.185015	-0.190197	-0.194102	-0.196734	-0.198056	-0.198062	-0.19678	-0.194286	-0.190662	-0.186035	-0.180486	-0.174072	-0.167981	-0.160299	-0.152122	-0.143579	-0.134791	-0.125864	-0.11698	-0.108335	-0.100036	-0.0921645	-0.0847966	-0.0780369	-0.0719475
5.99266	0.164936	0.146339	0.128098	0.110172	0.0925445	0.0751889	0.0580663	0.0411656	0.0244814	0.00799669	-0.00829724	-0.0220714	-0.0378454	-0.0532641	-0.0682697	-0.082795	-0.096762	-0.110111	-0.122749	-0.134563	-0.145466	-0.155407	-0.164327	-0.172134	-0.17877	-0.184158	-0.18835	-0.191352	-0.193122	-0.193649	-0.192955	-0.191093	-0.188141	-0.184253	-0.179498	-0.173922	-0.168565	-0.161757	-0.154471	-0.14684	-0.138941	-0.130915	-0.122927	-0.115164	-0.107716	-0.100671	-0.0941035	-0.0880655	-0.0826503
5.83528	0.154632	0.137061	0.119923	0.103154	0.0867076	0.0705386	0.0546038	0.0388804	0.0233552	0.00799243	-0.00723637	-0.0201564	-0.0349968	-0.0495347	-0.0637366	-0.0775295	-0.0908504	-0.103629	-0.115775	-0.127221	-0.137875	-0.147653	-0.156511	-0.164358	-0.171116	-0.176748	-0.181277	-0.184704	-0.187005	-0.188151	-0.188174	-0.187095	-0.184996	-0.18202	-0.178227	-0.173672	-0.169212	-0.163471	-0.157263	-0.15072	-0.143912	-0.136979	-0.130071	-0.123343	-0.116884	-0.110778	-0.105101	-0.0998782	-0.0952012
5.68204	0.144273	0.127678	0.111583	0.0959129	0.0805982	0.0655757	0.0508078	0.0362609	0.0218926	0.00767539	-0.00644349	-0.0184531	-0.0322723	-0.0458389	-0.0591273	-0.0720726	-0.0846239	-0.0967086	-0.108243	-0.119192	-0.12947	-0.138981	-0.147675	-0.155472	-0.16228	-0.168103	-0.172925	-0.176752	-0.17957	-0.181351	-0.182118	-0.181871	-0.180705	-0.17873	-0.175998	-0.172565	-0.169104	-0.164556	-0.159566	-0.154243	-0.148686	-0.143001	-0.137318	-0.131763	-0.126419	-0.12136	-0.116661	-0.112348	-0.108485
5.53282	0.134451	0.118696	0.103495	0.0887757	0.0744529	0.0604626	0.0467778	0.0333352	0.0200624	0.00695015	-0.00606466	-0.0171315	-0.0298671	-0.0423887	-0.0546689	-0.0666498	-0.0783074	-0.0895675	-0.100368	-0.110662	-0.120394	-0.129492	-0.137866	-0.145466	-0.15221	-0.158089	-0.163087	-0.167219	-0.170461	-0.172812	-0.174257	-0.174812	-0.174572	-0.173611	-0.171974	-0.169696	-0.167279	-0.164001	-0.160318	-0.156321	-0.152126	-0.147803	-0.143461	-0.1392	-0.135088	-0.131185	-0.12756	-0.124251	-0.121292
5.38752	0.125453	0.110334	0.0958352	0.0818809	0.068383	0.0552813	0.0425451	0.0300864	0.0178411	0.00578239	-0.00614803	-0.0162542	-0.0278697	-0.0392786	-0.0504624	-0.0613723	-0.0720036	-0.0823032	-0.0922191	-0.101692	-0.110696	-0.119186	-0.127066	-0.134286	-0.14079	-0.146543	-0.15156	-0.155854	-0.159396	-0.162194	-0.164218	-0.165503	-0.166118	-0.166116	-0.165541	-0.164403	-0.163034	-0.16105	-0.158712	-0.156111	-0.153343	-0.15046	-0.147539	-0.14467	-0.141896	-0.139256	-0.136809	-0.134587	-0.132629
5.24604	0.117331	0.102651	0.0886663	0.0752883	0.0624432	0.0500933	0.0381757	0.0265891	0.0152874	0.00421263	-0.00665693	-0.0157997	-0.0262716	-0.0365202	-0.0465332	-0.0562829	-0.0657813	-0.0750103	-0.0839111	-0.0924225	-0.100537	-0.108228	-0.115433	-0.1221	-0.128186	-0.133638	-0.138502	-0.142797	-0.146494	-0.149582	-0.152055	-0.153946	-0.155296	-0.156165	-0.156576	-0.156527	-0.156169	-0.155452	-0.154469	-0.153287	-0.151963	-0.150542	-0.149086	-0.147658	-0.146288	-0.14499	-0.143797	-0.14273	-0.14185
5.10827	0.110169	0.0957395	0.0820846	0.0691158	0.0567702	0.0450161	0.0337701	0.0229426	0.0124914	0.00234794	-0.00750364	-0.0157207	-0.0250655	-0.0341425	-0.0429564	-0.0515034	-0.0598098	-0.0678765	-0.075647	-0.0830856	-0.0901865	-0.0969367	-0.103309	-0.109267	-0.114758	-0.119756	-0.124308	-0.128443	-0.132137	-0.135366	-0.138157	-0.140516	-0.142474	-0.144087	-0.145366	-0.146317	-0.146907	-0.147387	-0.147714	-0.147905	-0.147994	-0.148013	-0.148016	-0.148031	-0.148077	-0.14815	-0.14825	-0.14839	-0.148623
4.97412	0.103982	0.0896472	0.0761681	0.0634654	0.0514784	0.0401757	0.0294714	0.0192982	0.00959542	0.000307181	-0.00859244	-0.0159392	-0.0242041	-0.0321469	-0.039777	-0.0471253	-0.0542293	-0.0610952	-0.0676804	-0.0739833	-0.080001	-0.0857129	-0.0911342	-0.0962594	-0.101033	-0.105453	-0.109562	-0.11339	-0.116932	-0.12017	-0.123127	-0.125801	-0.128222	-0.130433	-0.132446	-0.134276	-0.135714	-0.13729	-0.138825	-0.140291	-0.141698	-0.143078	-0.144467	-0.145868	-0.147272	-0.148682	-0.150056	-0.151397	-0.152735
4.84349	0.0988576	0.0844836	0.0710433	0.0584714	0.0467107	0.0357159	0.0254261	0.0157839	0.00672695	-0.00179569	-0.00984339	-0.0164007	-0.0236733	-0.0305581	-0.0370765	-0.0432807	-0.0492116	-0.0548801	-0.0602712	-0.0654074	-0.0703028	-0.0749414	-0.0793558	-0.0835612	-0.0875274	-0.0912616	-0.0948142	-0.098212	-0.101466	-0.104579	-0.107554	-0.110391	-0.113117	-0.115764	-0.118354	-0.120896	-0.123047	-0.125568	-0.128134	-0.130716	-0.133305	-0.135917	-0.138557	-0.14122	-0.143873	-0.146509	-0.149075	-0.151554	-0.153948
4.71629	0.0948309	0.0803017	0.0667893	0.0542299	0.0425672	0.0317549	0.0217596	0.0125319	0.00401139	-0.00387008	-0.0111862	-0.0170487	-0.0234444	-0.0293847	-0.0348957	-0.0400487	-0.0448657	-0.0493886	-0.0536266	-0.0576071	-0.0613782	-0.0649442	-0.0683302	-0.0715658	-0.0746681	-0.077638	-0.0805354	-0.0833926	-0.0862437	-0.0890954	-0.0919365	-0.094772	-0.0976317	-0.100543	-0.10353	-0.106594	-0.109294	-0.112562	-0.115945	-0.119436	-0.123002	-0.126648	-0.13035	-0.134086	-0.137817	-0.141515	-0.14513	-0.148616	-0.15196
4.59244	0.091963	0.077175	0.0634838	0.0508162	0.0391224	0.0283823	0.0185629	0.00962858	0.00152187	-0.00586624	-0.0125882	-0.0178679	-0.0235162	-0.0286405	-0.0332752	-0.0374758	-0.0412716	-0.0447338	-0.0478809	-0.0507499	-0.0534222	-0.0559371	-0.0583088	-0.0605775	-0.0627708	-0.0649115	-0.0670652	-0.069293	-0.0716341	-0.0740847	-0.0766403	-0.07931	-0.0821249	-0.0851138	-0.0882956	-0.0916688	-0.0947228	-0.0984866	-0.102449	-0.1066	-0.110904	-0.115336	-0.119868	-0.124447	-0.12904	-0.133601	-0.138065	-0.142377	-0.146512
4.47183	0.0902431	0.0751153	0.0611414	0.0482539	0.0364183	0.0256385	0.0158783	0.00711273	-0.000724062	-0.00775711	-0.0140258	-0.0188429	-0.0238799	-0.0283204	-0.0322	-0.0355599	-0.0384534	-0.0409522	-0.0430851	-0.0449114	-0.0465413	-0.0480402	-0.0494368	-0.0507603	-0.0520274	-0.0532942	-0.0546421	-0.0561675	-0.0578952	-0.0598181	-0.0619476	-0.0642951	-0.0668874	-0.0697582	-0.0729205	-0.0763762	-0.0795632	-0.0835598	-0.0878502	-0.0924044	-0.0971748	-0.102128	-0.107225	-0.112396	-0.117609	-0.122807	-0.127897	-0.132827	-0.137566
4.3544	0.0896148	0.0740746	0.0597284	0.0465145	0.0344415	0.0235112	0.0137137	0.00501063	-0.00271019	-0.00953141	-0.0154877	-0.0199598	-0.0245199	-0.0284117	-0.0316444	-0.0342669	-0.0363775	-0.0380162	-0.0392298	-0.040103	-0.040761	-0.0412975	-0.041763	-0.042169	-0.0425253	-0.0428998	-0.0433995	-0.0441597	-0.045188	-0.0464844	-0.0480592	-0.0499408	-0.0521538	-0.0547257	-0.0576708	-0.0609918	-0.0641092	-0.068092	-0.0724735	-0.0771802	-0.0821336	-0.0873313	-0.0927308	-0.0982444	-0.103839	-0.109439	-0.114932	-0.120248	-0.125392
4.24004	0.0899565	0.073947	0.0591621	0.0455492	0.0331525	0.0219758	0.01204	0.00328028	-0.00444392	-0.0111707	-0.0169369	-0.0211751	-0.0253889	-0.0288497	-0.0315441	-0.0335493	-0.0349888	-0.0358791	-0.0362772	-0.0362915	-0.036072	-0.0357294	-0.0353188	-0.0348546	-0.0343397	-0.033835	-0.0334897	-0.0334494	-0.0337257	-0.0343314	-0.0352571	-0.0365604	-0.0382609	-0.0403717	-0.0429285	-0.045908	-0.0487754	-0.0525362	-0.0567828	-0.0614131	-0.066316	-0.0715118	-0.0769664	-0.0825856	-0.0883286	-0.0941005	-0.0997857	-0.105287	-0.110646
4.12869	0.0911689	0.0746359	0.0593639	0.0453102	0.0325086	0.0210005	0.0108376	0.00191299	-0.00592196	-0.0126746	-0.0183646	-0.0224722	-0.0264618	-0.0295942	-0.031858	-0.0333436	-0.0342078	-0.034461	-0.034174	-0.0334646	-0.0324789	-0.0313591	-0.0301389	-0.0288629	-0.0275504	-0.0262378	-0.0250818	-0.0242157	-0.0237288	-0.0236149	-0.0238404	-0.0244928	-0.0255872	-0.0271167	-0.0291466	-0.0316133	-0.034096	-0.0374878	-0.0414177	-0.0457752	-0.0504328	-0.0554054	-0.0606988	-0.0662256	-0.0719258	-0.0776723	-0.0833533	-0.0888607	-0.0942661
4.02027	0.0931267	0.0760393	0.0602649	0.0457473	0.0324826	0.0205754	0.0100815	0.000886872	-0.00712953	-0.0139916	-0.0197201	-0.02379	-0.0276561	-0.0305707	-0.0325369	-0.0336261	-0.0340047	-0.0337376	-0.0329141	-0.0316317	-0.0300213	-0.0282449	-0.0263184	-0.0243125	-0.0222979	-0.0202954	-0.0183873	-0.0167348	-0.0155203	-0.0146937	-0.0142323	-0.014201	-0.0146268	-0.0155136	-0.016882	-0.0187296	-0.0207504	-0.0236609	-0.0271363	-0.0310595	-0.0353269	-0.0399192	-0.0448702	-0.0501378	-0.0556204	-0.0611751	-0.066677	-0.072062	-0.077372
BOTH participants' average PRE-disconnection ERSP in TP
Time (ms)	-145	-138	-131	-124	-117	-110	-103	-96	-89	-82	-75	-69	-62	-55	-48	-41	-34	-27	-20	-13	-6	1	8	15	22	29	36	43	50	57	64	71	78	85	92	99	105	112	119	126	133	140	147	154	161	168	175	182	189
Frequencies: 150 Hz	0.0352084	0.0245759	0.0157995	0.00887439	0.00418396	0.00157222	-0.00120228	-0.00333248	-0.00423556	-0.00356175	-0.00336632	-0.0059951	-0.00773266	-0.00863677	-0.00889304	-0.0103799	-0.0124282	-0.0129871	-0.0112194	-0.00809677	-0.00550492	-0.00137958	0.00438441	0.0109068	0.0185597	0.0258387	0.0320404	0.0375016	0.0419378	0.045121	0.0465861	0.0461103	0.0446274	0.0407775	0.0347161	0.027399	0.0217725	0.0148796	0.00664998	-0.000907771	-0.00651117	-0.0104857	-0.0134028	-0.0151807	-0.014459	-0.0129908	-0.00945146	-0.00358381	0.00285157
146.061	-0.0807012	-0.0907836	-0.0967766	-0.0982453	-0.0974641	-0.0935062	-0.0839719	-0.0698171	-0.0535336	-0.0345473	-0.0132199	0.00423713	0.0248982	0.0471252	0.0665596	0.0815788	0.0950988	0.107893	0.11624	0.121346	0.124768	0.126406	0.125858	0.123676	0.121407	0.116132	0.110305	0.104028	0.0956451	0.0857862	0.0730337	0.058339	0.043059	0.0248119	0.00353864	-0.0191701	-0.0369237	-0.0599614	-0.0837967	-0.104925	-0.121222	-0.134973	-0.146388	-0.151163	-0.14842	-0.140573	-0.127813	-0.108678	-0.0836828
142.225	0.0455323	0.0428771	0.038183	0.0324931	0.0268026	0.021184	0.0152276	0.00865146	0.00394029	0.000169322	-0.0050896	-0.00852226	-0.0114868	-0.0158314	-0.0194192	-0.0222215	-0.0250142	-0.0289736	-0.0320306	-0.0348259	-0.037901	-0.0407352	-0.0430698	-0.0456792	-0.0478866	-0.0485814	-0.0503829	-0.0535975	-0.0537138	-0.0535059	-0.0550033	-0.0560938	-0.0554887	-0.0542938	-0.0538545	-0.0525554	-0.0500045	-0.0477863	-0.0435092	-0.0376523	-0.0346398	-0.0297825	-0.0220344	-0.0157696	-0.0113122	-0.00563952	0.00246511	0.0081627	0.0129245
138.49	-0.116902	-0.12608	-0.129395	-0.128657	-0.123424	-0.109253	-0.0926898	-0.0743617	-0.0500333	-0.0245942	-0.00041571	0.0212705	0.0453784	0.0673666	0.0860757	0.101376	0.114094	0.123083	0.127163	0.12836	0.12614	0.119162	0.109171	0.0965572	0.0806009	0.061308	0.0402925	0.0172385	-0.00931956	-0.0365447	-0.0642887	-0.093655	-0.124485	-0.154598	-0.183917	-0.212392	-0.236263	-0.261155	-0.28408	-0.303534	-0.320012	-0.331925	-0.339681	-0.344713	-0.343143	-0.33728	-0.328312	-0.315472	-0.297658
134.853	-0.0134023	-0.0294341	-0.0441788	-0.0538784	-0.0584699	-0.0620369	-0.0612415	-0.0545065	-0.0470446	-0.0382246	-0.0243957	-0.0132922	0.00089342	0.0165511	0.030095	0.0445492	0.0582911	0.0695776	0.0809421	0.0893698	0.0979644	0.104127	0.107547	0.109981	0.111705	0.108879	0.103925	0.0985466	0.0901807	0.0783118	0.0656654	0.0511741	0.0343838	0.0171412	-0.000427472	-0.0184643	-0.0339117	-0.0513622	-0.0670462	-0.0812883	-0.0945542	-0.104678	-0.11223	-0.119179	-0.123015	-0.123282	-0.124096	-0.122452	-0.117991
131.312	0.0174223	0.0092672	0.00157773	-0.00525277	-0.00976248	-0.0137021	-0.016293	-0.0162996	-0.016551	-0.0146734	-0.012203	-0.0107862	-0.00734098	-0.00405609	0.000170125	0.00388303	0.00778486	0.0120254	0.0159974	0.0201823	0.0249807	0.0289353	0.0327895	0.0385462	0.040939	0.0428417	0.0467849	0.0468649	0.0468534	0.0474534	0.0445992	0.0412752	0.0377273	0.0322408	0.0261596	0.0186409	0.0119533	0.00319196	-0.00728241	-0.0180021	-0.0280628	-0.0405338	-0.0532876	-0.0642283	-0.077371	-0.0909142	-0.101387	-0.114104	-0.125958
127.863	0.137638	0.123925	0.110915	0.0959023	0.0792336	0.0639326	0.0477955	0.0294477	0.0140954	-0.00208225	-0.0190088	-0.0302919	-0.0443018	-0.0573493	-0.0670924	-0.0754109	-0.0825691	-0.0862792	-0.0887222	-0.0878579	-0.0858662	-0.0823978	-0.0745595	-0.0695424	-0.0619094	-0.0512862	-0.0460303	-0.0389994	-0.0315488	-0.0308358	-0.029272	-0.0291339	-0.0349858	-0.0401457	-0.0492849	-0.0614928	-0.0726144	-0.0889894	-0.106517	-0.125075	-0.145374	-0.166097	-0.185538	-0.207021	-0.226768	-0.242959	-0.260687	-0.273462	-0.283374
124.505	0.0524025	0.0331215	0.0144246	-0.00145715	-0.0150495	-0.0259672	-0.0342909	-0.0404644	-0.0427878	-0.0429335	-0.0401594	-0.0354165	-0.0285943	-0.0182915	-0.00805055	0.00415956	0.0182104	0.0306578	0.0431325	0.055775	0.0650697	0.0740355	0.0798457	0.0825151	0.0825821	0.0785821	0.0715586	0.0611446	0.0461806	0.0291939	0.00875369	-0.013903	-0.038174	-0.0625008	-0.0887126	-0.113491	-0.134267	-0.157244	-0.176243	-0.195316	-0.209779	-0.218329	-0.22879	-0.230452	-0.229981	-0.229175	-0.220679	-0.213703	-0.2039
121.236	0.0938204	0.0577859	0.0261632	-0.00253799	-0.0273296	-0.0472891	-0.0619603	-0.0716008	-0.0765059	-0.0760008	-0.0712238	-0.0627954	-0.0499245	-0.0341601	-0.0138405	0.00741828	0.0292284	0.0535632	0.0767293	0.0982134	0.119596	0.137651	0.152947	0.164759	0.174586	0.178958	0.179069	0.177711	0.16906	0.158159	0.145274	0.125706	0.107211	0.0844123	0.0594019	0.0357962	0.01284	-0.0103149	-0.0334114	-0.0537992	-0.0715465	-0.0855991	-0.0942873	-0.100121	-0.100066	-0.0953267	-0.0878125	-0.0734214	-0.0584615
118.052	-0.0713807	-0.0843578	-0.0930684	-0.097435	-0.0964012	-0.0909393	-0.0816685	-0.0672843	-0.0519819	-0.0320454	-0.0121815	0.00585528	0.0275474	0.0462722	0.0653653	0.0803849	0.0929262	0.102938	0.108018	0.110785	0.109311	0.103103	0.0948795	0.0830941	0.0677326	0.0520431	0.0338076	0.0135931	-0.00491393	-0.0253484	-0.0438724	-0.0620196	-0.0789992	-0.0946013	-0.108688	-0.120573	-0.129108	-0.138449	-0.145102	-0.151877	-0.155612	-0.158661	-0.161344	-0.161052	-0.161114	-0.160026	-0.156654	-0.15399	-0.14875
114.952	-0.00462512	-0.0284264	-0.0499154	-0.0635207	-0.0739516	-0.0787273	-0.0766041	-0.0746201	-0.0630329	-0.051553	-0.0377258	-0.0207851	-0.00608963	0.0171391	0.0324912	0.0523783	0.0707049	0.0852003	0.102018	0.113897	0.12595	0.137218	0.144046	0.151738	0.156635	0.159163	0.162204	0.161793	0.16046	0.158538	0.153091	0.147635	0.140013	0.130484	0.121223	0.109471	0.098333	0.0867049	0.07215	0.0596082	0.0471293	0.0335364	0.0241466	0.0127963	0.00504876	-0.00135265	-0.00682089	-0.00864313	-0.0100328
111.933	0.139248	0.104711	0.075789	0.0454605	0.02275	0.00122407	-0.0156757	-0.0269715	-0.0369123	-0.0428731	-0.0435234	-0.046926	-0.042294	-0.0435344	-0.037427	-0.0341066	-0.0325385	-0.0255442	-0.0259685	-0.0200573	-0.019463	-0.0173372	-0.0132298	-0.012664	-0.00711013	-0.00444458	0.000445982	0.00592785	0.0116065	0.019473	0.026534	0.0349614	0.0429386	0.0515253	0.0595116	0.0675541	0.0738362	0.0812856	0.0873453	0.0950318	0.100049	0.10904	0.114799	0.124247	0.132585	0.143293	0.155634	0.166864	0.18218
108.993	0.279566	0.233385	0.185984	0.141944	0.0990015	0.0598557	0.0249311	-0.00741549	-0.0335032	-0.0553518	-0.0742555	-0.0832714	-0.095207	-0.0981568	-0.102723	-0.102729	-0.099011	-0.0975996	-0.0898993	-0.0865692	-0.0784327	-0.0724219	-0.0656659	-0.0575006	-0.0514017	-0.041551	-0.033359	-0.0226894	-0.0120551	0.000962542	0.0156067	0.0307378	0.0492798	0.0679263	0.0896458	0.111089	0.133052	0.156441	0.184627	0.208732	0.238084	0.263172	0.291811	0.319063	0.345424	0.373372	0.397237	0.424948	0.44807
106.131	0.310079	0.267096	0.225475	0.183176	0.141328	0.100873	0.0629537	0.0258715	-0.00572747	-0.0374951	-0.0620804	-0.0837437	-0.101498	-0.118894	-0.129839	-0.138506	-0.14281	-0.144438	-0.142156	-0.137348	-0.130147	-0.120616	-0.109774	-0.0973894	-0.0835923	-0.0707611	-0.0551631	-0.0419009	-0.0261835	-0.0123627	0.00272703	0.0187232	0.0332717	0.0512646	0.0672188	0.0874322	0.102959	0.124946	0.146351	0.170503	0.194467	0.220517	0.245175	0.271892	0.295928	0.321761	0.34386	0.366964	0.385915
103.344	0.178515	0.14203	0.105161	0.0728362	0.0419136	0.0152788	-0.00926591	-0.0281593	-0.0456534	-0.0562861	-0.0656527	-0.0685312	-0.0702376	-0.0665289	-0.0611333	-0.0512544	-0.0409095	-0.0266717	-0.0135075	0.00175714	0.0165397	0.0302797	0.0429084	0.0533808	0.0615928	0.0676389	0.069746	0.0709072	0.0680365	0.0645698	0.0590277	0.0533182	0.048463	0.044228	0.0436212	0.0444184	0.0497947	0.0581429	0.0728853	0.090356	0.114707	0.140252	0.172085	0.203376	0.240264	0.273761	0.310873	0.343031	0.375717
100.63	0.103765	0.0756474	0.0514194	0.0268681	0.00727353	-0.0119443	-0.0259474	-0.038881	-0.0462377	-0.0520157	-0.0529141	-0.0519837	-0.0478826	-0.0403718	-0.030961	-0.0189094	-0.00527658	0.00990788	0.0251679	0.0421153	0.0565016	0.0721725	0.0847249	0.0971671	0.106043	0.113229	0.117487	0.119463	0.118838	0.11657	0.111907	0.10564	0.09893	0.0914359	0.0848797	0.0787247	0.0755213	0.0733119	0.0735839	0.0774978	0.0834624	0.0935937	0.106527	0.122842	0.141509	0.163173	0.185904	0.210576	0.235391
97.9872	0.0592303	0.0451181	0.0309012	0.0195561	0.00756741	-0.000570133	-0.00874363	-0.0136899	-0.0185146	-0.0202556	-0.0217132	-0.0210159	-0.0193317	-0.0175555	-0.0139406	-0.0113705	-0.00688162	-0.00497414	-0.000465002	-9.69187e-05	0.00271154	0.000734243	0.000705596	-0.00460284	-0.00879555	-0.0173433	-0.0266406	-0.0385195	-0.0522421	-0.067799	-0.0849297	-0.101872	-0.121135	-0.138208	-0.156953	-0.172177	-0.186838	-0.199635	-0.211865	-0.220047	-0.226967	-0.229592	-0.230526	-0.228033	-0.222671	-0.215144	-0.204557	-0.192484	-0.176902
95.4139	-0.000256245	-0.0114193	-0.0173736	-0.0235907	-0.0246883	-0.025886	-0.0241206	-0.0206185	-0.0165615	-0.0108828	-0.00531845	0.000340559	0.00570072	0.0120498	0.0153088	0.0199763	0.019861	0.0228594	0.0190667	0.0181412	0.0107883	0.00549168	-0.00553767	-0.015612	-0.0302064	-0.0450421	-0.0626591	-0.0818676	-0.102055	-0.123343	-0.144377	-0.166788	-0.186377	-0.207105	-0.224412	-0.240691	-0.250359	-0.260279	-0.265613	-0.267755	-0.265882	-0.259433	-0.250508	-0.23696	-0.222474	-0.204224	-0.185253	-0.164703	-0.144047
92.9082	-0.0197589	-0.0349242	-0.0473712	-0.0564807	-0.061845	-0.0640394	-0.0612411	-0.057399	-0.0478646	-0.0381737	-0.0244815	-0.0132743	0.00217357	0.016861	0.0326772	0.0462978	0.0615594	0.0719481	0.0842187	0.0912724	0.0990619	0.101992	0.104918	0.10351	0.101785	0.096299	0.0898541	0.0803369	0.0703092	0.057592	0.0450554	0.0304954	0.0165386	0.00218149	-0.0101459	-0.0229845	-0.0319426	-0.0419144	-0.0484744	-0.0547232	-0.0570111	-0.0592739	-0.0575855	-0.05545	-0.0503175	-0.0451473	-0.0382954	-0.030344	-0.023218
90.4683	-0.0118686	-0.0202559	-0.0267535	-0.0301025	-0.0316384	-0.029925	-0.027862	-0.022318	-0.0178332	-0.0107119	-0.00481116	0.0010436	0.00789321	0.0133426	0.0190152	0.0236807	0.0267189	0.0306589	0.0321808	0.0349298	0.0361098	0.03725	0.0383941	0.0388907	0.0396762	0.039732	0.0396	0.039546	0.0374131	0.0359813	0.0320114	0.029099	0.0233215	0.0176286	0.00967529	0.00179683	-0.00575317	-0.0157978	-0.0254188	-0.0359926	-0.0457515	-0.0555132	-0.0648888	-0.0732891	-0.0815649	-0.0873488	-0.0928793	-0.0965198	-0.0980293
88.0925	0.0326924	0.027132	0.0218717	0.0185359	0.0153195	0.0130587	0.0120881	0.0101269	0.00918449	0.00774392	0.00535239	0.00397365	-0.000596046	-0.00411759	-0.0103575	-0.0159262	-0.0225765	-0.0300035	-0.0363727	-0.0439306	-0.0497292	-0.0539857	-0.0585578	-0.0596727	-0.0617749	-0.0594247	-0.0579918	-0.0536969	-0.0483906	-0.0423508	-0.0356519	-0.0294316	-0.0225194	-0.0167975	-0.0119438	-0.00872552	-0.00740209	-0.00709287	-0.00984801	-0.0129935	-0.0196292	-0.027709	-0.0369833	-0.0484837	-0.0593671	-0.0722144	-0.0846033	-0.0968415	-0.109205
85.7791	-0.0350422	-0.0323962	-0.0284777	-0.0237997	-0.0178421	-0.0116524	-0.00599505	0.000284288	0.00489968	0.00930578	0.0120428	0.0142005	0.0142675	0.0143997	0.0125638	0.00997626	0.00641866	0.00268547	-0.00198507	-0.00599788	-0.0099026	-0.0146653	-0.0167107	-0.0203058	-0.0205549	-0.0227845	-0.0213752	-0.0220424	-0.0204955	-0.0204999	-0.0191331	-0.0196444	-0.0206764	-0.0232887	-0.0271461	-0.032906	-0.0394581	-0.0490509	-0.0598466	-0.0739419	-0.0882967	-0.103687	-0.12093	-0.135934	-0.153458	-0.16664	-0.180065	-0.190344	-0.197229
83.5264	0.0330884	0.0295759	0.0274822	0.0256511	0.0236056	0.0221534	0.0203771	0.0174557	0.0161294	0.011349	0.00848765	0.00250082	-0.00169037	-0.00942312	-0.0160861	-0.0240794	-0.031422	-0.0398781	-0.0467508	-0.053892	-0.0600237	-0.0642181	-0.0687648	-0.0706882	-0.0729992	-0.0727801	-0.0740622	-0.0719993	-0.0732679	-0.0717818	-0.0737435	-0.0742739	-0.0775012	-0.081699	-0.0873545	-0.09512	-0.102414	-0.111914	-0.123682	-0.133734	-0.145245	-0.156448	-0.164177	-0.174282	-0.176672	-0.181359	-0.178517	-0.173917	-0.16526
81.3329	0.106192	0.0897906	0.072773	0.0567998	0.0422726	0.0280897	0.0160848	0.00455821	-0.00516459	-0.0136127	-0.0202087	-0.0248323	-0.0300228	-0.0332306	-0.0365338	-0.0384646	-0.0418978	-0.0420926	-0.0461783	-0.0480865	-0.0514126	-0.0567736	-0.0605296	-0.0681851	-0.0742323	-0.0837468	-0.0936601	-0.105415	-0.117331	-0.131669	-0.145505	-0.16186	-0.176656	-0.192736	-0.207379	-0.221578	-0.232472	-0.243858	-0.251457	-0.258353	-0.260792	-0.260041	-0.257402	-0.247696	-0.239064	-0.222697	-0.206684	-0.186432	-0.163845
79.1969	0.145417	0.129905	0.112757	0.0947133	0.0772387	0.0581303	0.0402804	0.0235261	0.00666044	-0.00789964	-0.0218687	-0.0320904	-0.0432267	-0.0524868	-0.0610713	-0.0682156	-0.0743941	-0.0825916	-0.0869088	-0.094398	-0.101209	-0.107419	-0.117513	-0.124579	-0.136112	-0.145658	-0.156334	-0.168222	-0.179496	-0.191363	-0.202045	-0.212654	-0.221975	-0.22999	-0.23715	-0.241476	-0.243637	-0.244338	-0.243164	-0.238719	-0.232968	-0.223867	-0.213523	-0.201313	-0.187012	-0.172119	-0.155364	-0.138253	-0.120478
77.1171	0.144379	0.131357	0.117784	0.102807	0.0855783	0.0699606	0.0519496	0.0350514	0.0182956	0.00216232	-0.0135965	-0.0263497	-0.0393896	-0.0528274	-0.0641912	-0.0757066	-0.0853493	-0.0942782	-0.103728	-0.111639	-0.119025	-0.126615	-0.132223	-0.138436	-0.14303	-0.147328	-0.151183	-0.153598	-0.155306	-0.155921	-0.156014	-0.154367	-0.152914	-0.149718	-0.145953	-0.141813	-0.138219	-0.132925	-0.127028	-0.121258	-0.114017	-0.108009	-0.100129	-0.0929499	-0.0843094	-0.0758619	-0.0672898	-0.0568955	-0.0483052
75.0919	0.0835586	0.0663352	0.0502537	0.0359125	0.0235853	0.0130736	0.00433503	-0.0015539	-0.00696636	-0.0106589	-0.0117561	-0.013953	-0.0155735	-0.0157617	-0.0182245	-0.0199946	-0.0233658	-0.027875	-0.0327106	-0.0392044	-0.0473396	-0.0554258	-0.0648342	-0.0749976	-0.0839731	-0.0940348	-0.102201	-0.109865	-0.116566	-0.121215	-0.124335	-0.126056	-0.12557	-0.122899	-0.119055	-0.11287	-0.105662	-0.0971223	-0.0869424	-0.0755481	-0.0640834	-0.0509502	-0.0384261	-0.0250841	-0.0126555	0.000186595	0.0126502	0.0234718	0.0359798
73.1199	0.102523	0.0785147	0.0564351	0.0375984	0.0207732	0.00727478	-0.00290043	-0.0126696	-0.0170651	-0.0208622	-0.0242245	-0.0230238	-0.0240702	-0.0243144	-0.0218758	-0.0226347	-0.0220411	-0.0225216	-0.0246226	-0.027046	-0.030571	-0.0351722	-0.0413127	-0.0470703	-0.0546739	-0.0621324	-0.0695736	-0.0775291	-0.0843743	-0.0905454	-0.0966537	-0.0995091	-0.10128	-0.102521	-0.0989958	-0.0961473	-0.090814	-0.0810876	-0.071711	-0.0573617	-0.0423124	-0.0263421	-0.00660448	0.0111731	0.0319276	0.0520206	0.0713503	0.0910045	0.107947
71.1997	0.078934	0.0596391	0.0419065	0.0255764	0.0130104	0.00159492	-0.0074429	-0.0119106	-0.0178168	-0.0191066	-0.0183356	-0.020108	-0.0167728	-0.0142205	-0.0150784	-0.012236	-0.0133032	-0.0158325	-0.0184264	-0.0246245	-0.0316656	-0.0416928	-0.052372	-0.0657728	-0.0799825	-0.0942383	-0.111059	-0.12524	-0.140734	-0.155023	-0.165369	-0.177096	-0.184378	-0.188283	-0.191233	-0.187618	-0.183564	-0.175956	-0.162441	-0.148833	-0.130132	-0.108705	-0.0873199	-0.0608204	-0.0351415	-0.00870977	0.0192053	0.0463205	0.07317
69.3299	0.0187582	0.00792035	-0.00198746	-0.00844003	-0.0140135	-0.0168979	-0.017361	-0.0173551	-0.0130483	-0.0102081	-0.00576841	0.000272215	0.0034241	0.00784207	0.0127958	0.0123292	0.013613	0.0117059	0.00581123	-0.000130078	-0.00994877	-0.0207863	-0.0344756	-0.0498315	-0.0662378	-0.0846449	-0.101605	-0.120045	-0.137393	-0.153274	-0.169239	-0.181586	-0.192248	-0.200558	-0.205065	-0.207703	-0.206864	-0.202595	-0.195995	-0.185283	-0.172489	-0.157027	-0.138014	-0.117839	-0.095747	-0.0709375	-0.0462485	-0.020032	0.0068753
67.5092	-0.0244114	-0.0309137	-0.0327632	-0.0333131	-0.0327487	-0.0293869	-0.024603	-0.0188537	-0.0130212	-0.00459256	0.00219637	0.0069621	0.0148829	0.019648	0.0228748	0.0279288	0.0286545	0.029118	0.029777	0.027866	0.0258142	0.0223938	0.0190914	0.0165254	0.013174	0.0118725	0.00952528	0.00818251	0.00942253	0.00962393	0.0112715	0.0148161	0.0177323	0.0210535	0.0249118	0.0286291	0.0314297	0.0339707	0.0361451	0.0378197	0.0384811	0.039041	0.0384784	0.0376336	0.0372899	0.03563	0.0349471	0.0340225	0.0330268
65.7363	0.00787656	-0.00263535	-0.0127405	-0.021251	-0.0269825	-0.0317822	-0.0343165	-0.0348839	-0.0344303	-0.0318182	-0.0273063	-0.0221058	-0.0154121	-0.00629879	0.00406906	0.0137691	0.0253169	0.0389097	0.0510361	0.064283	0.0794458	0.0932187	0.107937	0.123051	0.13693	0.150801	0.165391	0.178442	0.190438	0.201806	0.212017	0.218911	0.224844	0.228688	0.228771	0.226987	0.223168	0.215909	0.205723	0.192973	0.177967	0.159438	0.140006	0.119358	0.0957147	0.0731437	0.0503652	0.0256869	0.00381927
64.0099	0.0595832	0.035844	0.0144832	-0.00728806	-0.0238057	-0.0370403	-0.0494842	-0.055216	-0.0567472	-0.0565835	-0.0509649	-0.0438413	-0.03357	-0.02044	-0.00572245	0.0109362	0.0281639	0.0437255	0.0612611	0.0768488	0.0898764	0.104264	0.115616	0.123898	0.133998	0.140494	0.145195	0.15081	0.152991	0.155334	0.157444	0.157918	0.158174	0.157806	0.156815	0.155243	0.153679	0.151002	0.147665	0.143255	0.138198	0.133659	0.126818	0.119384	0.112568	0.103145	0.0930584	0.0849708	0.0734181
62.329	0.0844677	0.068291	0.0522918	0.0388287	0.0248082	0.0116845	0.00230662	-0.00693892	-0.0152293	-0.0199362	-0.0239442	-0.0262474	-0.0266786	-0.0266997	-0.026013	-0.0250453	-0.024427	-0.0229795	-0.0227264	-0.0225262	-0.0227459	-0.0251098	-0.0266419	-0.0285026	-0.0330807	-0.0352588	-0.0385198	-0.0433871	-0.0447949	-0.0470055	-0.0498944	-0.0498145	-0.0491605	-0.0473253	-0.0439774	-0.0401685	-0.035527	-0.0282158	-0.0209819	-0.0124288	-0.00280377	0.00593586	0.0154594	0.0248762	0.0333617	0.0419099	0.0492248	0.0542058	0.0593535
60.6921	0.0810225	0.0784013	0.0749913	0.0703296	0.0641927	0.0586847	0.0512978	0.0416952	0.0333136	0.0228863	0.0105961	0.000705272	-0.0116743	-0.026115	-0.0401208	-0.0538356	-0.067713	-0.0819123	-0.0959733	-0.108904	-0.121128	-0.133508	-0.144172	-0.153022	-0.161985	-0.169439	-0.174581	-0.179313	-0.182433	-0.184007	-0.18413	-0.182282	-0.180011	-0.177397	-0.172456	-0.165892	-0.160739	-0.154781	-0.1472	-0.138366	-0.130422	-0.122724	-0.113188	-0.104251	-0.096721	-0.0880592	-0.0791646	-0.0722704	-0.0648341
59.0982	0.0682707	0.0631966	0.0582468	0.0525627	0.0470736	0.0413275	0.0347898	0.0286142	0.0214187	0.0143056	0.00686332	-0.000747902	-0.00963512	-0.0182787	-0.0280221	-0.0389243	-0.0497791	-0.0605934	-0.0719731	-0.0838112	-0.0954004	-0.105996	-0.117068	-0.128013	-0.137066	-0.146056	-0.154124	-0.160652	-0.167198	-0.172123	-0.176319	-0.180656	-0.182912	-0.184689	-0.186469	-0.187495	-0.188193	-0.187959	-0.187077	-0.187203	-0.186025	-0.183278	-0.18113	-0.17814	-0.173621	-0.168471	-0.163127	-0.155817	-0.147868
57.5462	0.0469087	0.0388069	0.0313345	0.0260409	0.0219523	0.0168587	0.0142734	0.0126756	0.00971566	0.00797091	0.00602972	0.00362549	0.000293151	-0.0036117	-0.00921657	-0.0157622	-0.0231565	-0.0323882	-0.0432379	-0.0545761	-0.0669574	-0.0803932	-0.0942998	-0.108807	-0.123068	-0.137234	-0.151532	-0.164876	-0.177044	-0.188284	-0.198434	-0.207457	-0.215137	-0.221293	-0.226901	-0.231135	-0.232992	-0.234452	-0.235454	-0.234906	-0.232451	-0.229511	-0.225663	-0.220448	-0.213864	-0.206301	-0.198291	-0.190062	-0.180973
56.035	0.03895	0.0347501	0.031634	0.0286526	0.0248675	0.0228927	0.0210107	0.0179394	0.0152866	0.0126445	0.00922462	0.00602331	0.00166492	-0.00422903	-0.0107323	-0.0170191	-0.0265847	-0.037609	-0.0471585	-0.0595028	-0.0739608	-0.0880085	-0.102761	-0.119123	-0.135687	-0.152078	-0.168973	-0.185707	-0.201868	-0.218224	-0.233586	-0.247605	-0.261377	-0.273837	-0.284172	-0.292881	-0.299607	-0.306423	-0.310049	-0.311153	-0.311827	-0.310539	-0.306136	-0.299407	-0.292396	-0.284622	-0.27394	-0.261838	-0.251297
54.5634	0.0528656	0.0446259	0.0371208	0.0302817	0.0241829	0.0179476	0.012115	0.00851864	0.00462611	-0.000218696	-0.00274847	-0.00462253	-0.00849335	-0.0118302	-0.0147281	-0.0191342	-0.0235236	-0.0281685	-0.0353451	-0.0426201	-0.0505967	-0.0614417	-0.0733052	-0.085609	-0.100468	-0.116884	-0.133506	-0.152077	-0.171702	-0.190886	-0.210386	-0.230237	-0.248546	-0.264936	-0.2807	-0.294832	-0.304336	-0.31231	-0.317991	-0.320617	-0.319302	-0.314172	-0.306475	-0.29617	-0.282016	-0.265026	-0.24693	-0.227505	-0.205809
53.1305	0.091294	0.0753412	0.0603254	0.0463874	0.0347879	0.0247351	0.0151645	0.00610979	-0.000470661	-0.00603719	-0.0120854	-0.0169396	-0.0204937	-0.0237367	-0.0279547	-0.0324148	-0.0357015	-0.0392708	-0.0438209	-0.048259	-0.0534632	-0.0588612	-0.064298	-0.0704872	-0.07765	-0.0845947	-0.0921837	-0.100192	-0.108174	-0.116101	-0.12424	-0.132125	-0.139268	-0.145984	-0.151732	-0.155526	-0.157111	-0.156841	-0.155383	-0.151509	-0.14349	-0.133226	-0.121298	-0.106024	-0.0872739	-0.0666302	-0.0447182	-0.0210156	0.00425764
51.7352	0.0982072	0.077104	0.0577284	0.041531	0.0282901	0.0169815	0.0074267	-0.00046855	-0.00633684	-0.0108471	-0.0153511	-0.019119	-0.0220474	-0.0249508	-0.0279627	-0.0303139	-0.0322668	-0.0343843	-0.0361783	-0.0380319	-0.0395699	-0.0398174	-0.0407149	-0.0423535	-0.0429125	-0.0428841	-0.0438938	-0.0444486	-0.044769	-0.04626	-0.0470553	-0.0466894	-0.0478621	-0.0487589	-0.0474863	-0.0460558	-0.0449761	-0.042233	-0.0369879	-0.0303515	-0.0223045	-0.0116764	0.00190911	0.017437	0.0354513	0.0560152	0.0783599	0.102806	0.129427
50.3766	0.101213	0.0783227	0.0581037	0.0404059	0.0257532	0.0139804	0.0045126	-0.00263518	-0.00931989	-0.0149121	-0.0187273	-0.0204701	-0.0229334	-0.0260575	-0.028069	-0.0289593	-0.0300367	-0.0318731	-0.0333229	-0.0337043	-0.0339233	-0.0353251	-0.0367942	-0.0367866	-0.0369819	-0.0386059	-0.0400428	-0.041503	-0.0426792	-0.0434168	-0.0455005	-0.0477395	-0.0478764	-0.0475594	-0.0483261	-0.0477303	-0.045828	-0.0432638	-0.0393308	-0.0334705	-0.0266056	-0.0177233	-0.0062225	0.0067951	0.0207126	0.0376653	0.0573238	0.0768465	0.0970848
49.0536	0.0375295	0.0185602	0.00307467	-0.00819108	-0.0155123	-0.0201393	-0.0230597	-0.0237794	-0.0216316	-0.0179238	-0.0139746	-0.00988192	-0.00494301	0.000146836	0.00521707	0.0098462	0.0130144	0.0154471	0.0174049	0.0179064	0.0164372	0.0137809	0.0105316	0.0057331	-0.00108152	-0.00819043	-0.015107	-0.0234917	-0.0329433	-0.0414462	-0.0490388	-0.0572233	-0.0645088	-0.0704342	-0.0744926	-0.0768751	-0.0775685	-0.0761473	-0.0726453	-0.0670971	-0.0590381	-0.0488265	-0.0372624	-0.0234924	-0.00759851	0.0097279	0.0280133	0.0473635	0.0671581
47.7654	0.0329073	0.0123641	-0.00359096	-0.0157265	-0.025482	-0.0328734	-0.0363194	-0.0364458	-0.0338846	-0.0294559	-0.0241399	-0.0184452	-0.00967246	0.00030124	0.00907235	0.0168596	0.0248064	0.0325904	0.0387063	0.0430134	0.0459857	0.0475467	0.0468908	0.0448726	0.0415674	0.0360999	0.029058	0.0217957	0.0138432	0.00431347	-0.0042575	-0.0117124	-0.0191974	-0.0256059	-0.0294554	-0.0312971	-0.0317759	-0.0302279	-0.0253852	-0.0177806	-0.00780461	0.00416208	0.018579	0.0361339	0.0555647	0.0747168	0.0946131	0.116949	0.139882
46.511	0.0561405	0.0346857	0.0168237	0.00113113	-0.0124043	-0.0221216	-0.0281338	-0.0315648	-0.0334698	-0.0331017	-0.0293672	-0.0249074	-0.0193464	-0.0127063	-0.00475818	0.00344535	0.0111425	0.0189637	0.0262631	0.0323476	0.0377372	0.0421085	0.0456894	0.0481083	0.0497048	0.0503536	0.0501778	0.0497775	0.0494654	0.0487755	0.0473647	0.0473774	0.048453	0.0497597	0.0511226	0.0541798	0.0582991	0.0644836	0.0716188	0.0802643	0.0903867	0.102741	0.117013	0.131478	0.146522	0.163814	0.182596	0.200842	0.218569
45.2896	0.0137581	-0.00184067	-0.0153231	-0.0258098	-0.0316519	-0.0338952	-0.0349549	-0.0341564	-0.0305334	-0.0246061	-0.0175178	-0.0110351	-0.00349808	0.00386531	0.0116517	0.0194787	0.0259399	0.0308996	0.0350705	0.0380551	0.0396775	0.0404367	0.0403604	0.0387172	0.0366667	0.0353602	0.0336992	0.0316941	0.03008	0.0301026	0.0309055	0.0320298	0.0340334	0.0376619	0.0420157	0.0473624	0.0532836	0.0611098	0.0689533	0.0778706	0.0882569	0.0992523	0.110109	0.121111	0.133178	0.146392	0.159511	0.171845	0.184413
44.1002	-0.00349599	-0.0155898	-0.0248384	-0.0307323	-0.0331038	-0.0336476	-0.0327171	-0.0290018	-0.0225931	-0.0153994	-0.00893433	-0.00271818	0.00556384	0.0133257	0.0192441	0.0243457	0.0287139	0.0307021	0.0302402	0.0285039	0.0257986	0.0213026	0.0144895	0.00650171	-0.00191805	-0.0109777	-0.0203176	-0.029512	-0.0385846	-0.0467612	-0.0531105	-0.0583922	-0.0627752	-0.0653841	-0.0655433	-0.0638388	-0.0615409	-0.0577653	-0.0524224	-0.0450187	-0.0363371	-0.0275418	-0.0180831	-0.00689513	0.00559098	0.0180125	0.030272	0.0435678	0.0574379
42.9421	-0.0169263	-0.0201146	-0.0209447	-0.019809	-0.0174474	-0.0137551	-0.00835988	-0.00271458	0.00253123	0.00763645	0.0126516	0.0164245	0.0196528	0.021	0.0205899	0.0182686	0.0141487	0.00744172	-0.00147666	-0.0122202	-0.0252504	-0.0409021	-0.0582202	-0.0759087	-0.0949117	-0.115298	-0.135518	-0.154812	-0.173953	-0.193187	-0.210485	-0.225622	-0.239319	-0.251744	-0.261385	-0.268176	-0.272364	-0.275403	-0.275836	-0.273641	-0.269421	-0.262884	-0.253737	-0.242321	-0.229346	-0.215353	-0.199366	-0.181628	-0.16324
41.8144	-0.0238857	-0.0207676	-0.0168422	-0.0119272	-0.00579722	0.00128115	0.0085174	0.0143793	0.0191312	0.0232388	0.0267024	0.0283427	0.027567	0.0242716	0.0192375	0.0119242	0.00169487	-0.011175	-0.0264115	-0.0441385	-0.0644271	-0.0866247	-0.109773	-0.134397	-0.160351	-0.186732	-0.213017	-0.238906	-0.263745	-0.287776	-0.31086	-0.332052	-0.350811	-0.367072	-0.381236	-0.393324	-0.401554	-0.408167	-0.411667	-0.412695	-0.411278	-0.407202	-0.400306	-0.391066	-0.379818	-0.36645	-0.351293	-0.33482	-0.317264
40.7163	-0.00804748	-0.00743775	-0.00582568	-0.00304371	0.000664875	0.00434356	0.00740516	0.0110175	0.0151602	0.0184339	0.0199325	0.01992	0.0188405	0.016351	0.0118692	0.00510961	-0.0038466	-0.0148562	-0.028602	-0.0445203	-0.061845	-0.0810418	-0.102185	-0.124929	-0.148166	-0.171769	-0.196241	-0.220825	-0.244225	-0.266549	-0.288475	-0.309129	-0.327015	-0.342352	-0.356213	-0.368547	-0.377342	-0.384618	-0.389505	-0.391779	-0.391653	-0.389158	-0.384916	-0.378547	-0.36984	-0.359098	-0.347093	-0.334201	-0.319834
39.647	0.0432225	0.0337028	0.0258821	0.0193921	0.0134176	0.0080431	0.0037634	0.00138316	-0.00011284	-0.00191943	-0.00383505	-0.00519679	-0.00626319	-0.00712985	-0.00905041	-0.0124463	-0.0166815	-0.0215838	-0.0277976	-0.0351856	-0.0433636	-0.0532753	-0.0648573	-0.077054	-0.089628	-0.102854	-0.116882	-0.131335	-0.145744	-0.159508	-0.172641	-0.18528	-0.197484	-0.208945	-0.21898	-0.227105	-0.23301	-0.238668	-0.243188	-0.246434	-0.247495	-0.246634	-0.244844	-0.241943	-0.237572	-0.23161	-0.224398	-0.216118	-0.20706
38.6058	0.126589	0.103805	0.0827849	0.0630813	0.0442656	0.0270823	0.0121524	-0.00065599	-0.0124878	-0.022581	-0.0301891	-0.0349912	-0.0391256	-0.0424828	-0.0449316	-0.0459161	-0.0462584	-0.0464948	-0.046289	-0.0459991	-0.0459725	-0.0465326	-0.0475161	-0.0489809	-0.0511898	-0.0541078	-0.0577107	-0.0623451	-0.0679402	-0.0735428	-0.0788213	-0.0844486	-0.0908653	-0.0980149	-0.104466	-0.109664	-0.113351	-0.117489	-0.121633	-0.125103	-0.127314	-0.128139	-0.128	-0.127022	-0.124884	-0.121873	-0.117773	-0.112538	-0.106463
37.592	0.173641	0.146588	0.120306	0.0946272	0.0706644	0.0484425	0.0277756	0.00839739	-0.00885902	-0.0233863	-0.035536	-0.0447674	-0.0544544	-0.0624783	-0.0679432	-0.0709713	-0.0725328	-0.0730313	-0.0724213	-0.071158	-0.0697831	-0.0675925	-0.0649134	-0.0626632	-0.0614345	-0.0609934	-0.061028	-0.0616225	-0.0631823	-0.0661005	-0.0703723	-0.0751185	-0.0798587	-0.084877	-0.0908332	-0.0975076	-0.103137	-0.109301	-0.114614	-0.119051	-0.123063	-0.126755	-0.129142	-0.130159	-0.129803	-0.128071	-0.125417	-0.121802	-0.116729
36.6048	0.157564	0.137052	0.116591	0.0966282	0.0775325	0.059391	0.0423236	0.0259392	0.0101916	-0.00483699	-0.0191562	-0.0308048	-0.0432438	-0.0544951	-0.0645307	-0.0739262	-0.0822725	-0.0892259	-0.0946787	-0.0993682	-0.103481	-0.106431	-0.108502	-0.110034	-0.111232	-0.112527	-0.113659	-0.114433	-0.115146	-0.116742	-0.119223	-0.122066	-0.124565	-0.126715	-0.129795	-0.133989	-0.1377	-0.141337	-0.144157	-0.146656	-0.148808	-0.150417	-0.151157	-0.15134	-0.15093	-0.149525	-0.147103	-0.143813	-0.140014
35.6435	0.119205	0.108532	0.097902	0.0878284	0.0777011	0.067209	0.0564405	0.0451591	0.0328439	0.0192055	0.00478785	-0.00754209	-0.0217436	-0.0366196	-0.0523645	-0.0687615	-0.0850932	-0.100553	-0.115097	-0.128546	-0.141176	-0.152912	-0.163593	-0.172368	-0.179381	-0.185034	-0.189716	-0.193059	-0.195074	-0.195848	-0.195703	-0.195312	-0.194637	-0.193112	-0.19101	-0.188527	-0.18599	-0.182444	-0.178911	-0.175542	-0.172059	-0.167855	-0.162656	-0.157055	-0.151978	-0.147294	-0.142314	-0.136931	-0.131862
34.7074	0.114865	0.106686	0.0986216	0.0909111	0.0827118	0.073478	0.0628275	0.0513256	0.0390713	0.025579	0.0106975	-0.00277161	-0.0192775	-0.0364024	-0.053925	-0.0716663	-0.0893839	-0.106776	-0.123251	-0.138132	-0.151498	-0.163785	-0.174629	-0.183334	-0.189907	-0.194272	-0.196707	-0.197448	-0.196602	-0.193855	-0.189418	-0.183881	-0.177702	-0.170525	-0.162171	-0.152959	-0.144615	-0.134591	-0.12427	-0.113786	-0.103452	-0.0935889	-0.0837962	-0.0737598	-0.0640375	-0.0552099	-0.0475471	-0.0412284	-0.0358878
33.7959	0.105774	0.0981737	0.0904047	0.0821678	0.0738007	0.06492	0.0545241	0.042869	0.0308933	0.0190788	0.006833	-0.00485217	-0.019956	-0.0353743	-0.0499877	-0.0639418	-0.0777404	-0.0914433	-0.104328	-0.115746	-0.125368	-0.133616	-0.140222	-0.145367	-0.148634	-0.149654	-0.148845	-0.146354	-0.142446	-0.136946	-0.129659	-0.120967	-0.111205	-0.100661	-0.0892001	-0.0772269	-0.0669666	-0.0547149	-0.0418492	-0.0284685	-0.0152453	-0.002654	0.00906895	0.0203068	0.0312613	0.0414393	0.0501973	0.0572074	0.0627923
32.9084	0.0714294	0.0648973	0.0584796	0.0515352	0.0447978	0.0384412	0.0316843	0.0242478	0.0165709	0.00886519	0.000933296	-0.00636763	-0.0155396	-0.0246165	-0.0330879	-0.0407757	-0.0479404	-0.0547196	-0.0610797	-0.0667091	-0.0711073	-0.0738614	-0.0751188	-0.0754428	-0.0746625	-0.0726268	-0.0696361	-0.0654732	-0.0603004	-0.0541154	-0.0470744	-0.0390899	-0.0306436	-0.0217789	-0.0127609	-0.00373038	0.00415534	0.0133502	0.0226685	0.0318807	0.040939	0.0498581	0.058464	0.0665224	0.0740298	0.0810123	0.0872856	0.0929997	0.0979805
32.0442	0.0278889	0.0218048	0.0166416	0.0120973	0.00816015	0.00492665	0.00273585	0.00125021	-0.000287555	-0.00245225	-0.0049684	-0.00678174	-0.00794708	-0.0084658	-0.00931197	-0.0101284	-0.010499	-0.0105549	-0.0103816	-0.0100988	-0.00937591	-0.00782783	-0.00553691	-0.00300344	-0.000289935	0.00249804	0.00553585	0.00891247	0.0127614	0.0168485	0.0206212	0.0243058	0.0279124	0.0314397	0.0348037	0.0381416	0.0410981	0.0447921	0.0483658	0.0512537	0.0538286	0.0567267	0.0597674	0.0629087	0.066085	0.0689927	0.0717679	0.0747892	0.0779664
31.2027	-0.00515883	-0.0118131	-0.0163325	-0.019173	-0.020712	-0.0211988	-0.0200774	-0.0175879	-0.0146532	-0.0118633	-0.00869999	-0.00513842	0.000103573	0.00560195	0.0102734	0.0141624	0.018097	0.0222321	0.0260881	0.0294866	0.032224	0.0343488	0.0358503	0.0369686	0.0374197	0.0371152	0.0364632	0.0354897	0.0339627	0.0317506	0.0287737	0.0254201	0.0221171	0.0185499	0.0149108	0.0114066	0.00874288	0.00616964	0.00379287	0.00156252	-0.000168643	-0.00102818	-0.00103658	-0.00023863	0.00142235	0.00375247	0.00690114	0.0109138	0.0154734
30.3832	-0.00690507	-0.013014	-0.0170475	-0.0193393	-0.0203198	-0.0200244	-0.0185744	-0.0163233	-0.0134253	-0.00973331	-0.00519216	-0.00095216	0.00379735	0.00797926	0.011653	0.0147617	0.0175516	0.0199948	0.0218659	0.0228611	0.0225731	0.0208014	0.017842	0.0139732	0.00915657	0.00316791	-0.00366148	-0.0114735	-0.0204887	-0.030438	-0.0409461	-0.0515365	-0.062209	-0.072899	-0.0834121	-0.0934439	-0.101388	-0.109948	-0.117365	-0.123288	-0.127411	-0.129931	-0.130853	-0.130146	-0.127415	-0.122469	-0.115372	-0.106561	-0.0965951
29.5853	0.0119312	0.00614875	0.00171903	-0.00116322	-0.0025949	-0.00303493	-0.00298708	-0.00273789	-0.00201201	-0.000466572	0.00152613	0.00276133	0.00321211	0.00290223	0.00248175	0.00195716	0.000654458	-0.00162984	-0.00494205	-0.00920896	-0.0146406	-0.0213862	-0.0292134	-0.0382109	-0.0483231	-0.0597646	-0.0724735	-0.086487	-0.101384	-0.117037	-0.133149	-0.149596	-0.166261	-0.182871	-0.198981	-0.214248	-0.226644	-0.239947	-0.251323	-0.26023	-0.266737	-0.270916	-0.27261	-0.271627	-0.267669	-0.260611	-0.250304	-0.237249	-0.221813
28.8084	0.00488682	0.00143493	-0.000541999	-0.000978454	-0.000105466	0.0015154	0.00346821	0.00562613	0.00776551	0.00972495	0.0108255	0.0108685	0.0100784	0.0086119	0.00643728	0.0031437	-0.00183997	-0.00851052	-0.0167071	-0.0261272	-0.0367112	-0.0483348	-0.06119	-0.0755057	-0.0911707	-0.108099	-0.126087	-0.144927	-0.164056	-0.183441	-0.203188	-0.223199	-0.243131	-0.262642	-0.28102	-0.29798	-0.311367	-0.325287	-0.337084	-0.346243	-0.352495	-0.355834	-0.355853	-0.352627	-0.346522	-0.3375	-0.325105	-0.309312	-0.290192
28.0518	-0.0337192	-0.0325258	-0.0293363	-0.0246099	-0.019071	-0.0129668	-0.00628618	0.000863138	0.00788885	0.0139909	0.018486	0.0211563	0.0234763	0.0247014	0.0243004	0.0216694	0.0165882	0.00927158	7.67623e-05	-0.0110319	-0.0237373	-0.0380023	-0.0540818	-0.0720599	-0.0913775	-0.111798	-0.132823	-0.154251	-0.175659	-0.196925	-0.218064	-0.238728	-0.258649	-0.277197	-0.293978	-0.308502	-0.318927	-0.328786	-0.336226	-0.340889	-0.342253	-0.340093	-0.334383	-0.325368	-0.31336	-0.298773	-0.281563	-0.261302	-0.238211
27.3152	-0.0403428	-0.0391757	-0.0359724	-0.0316061	-0.026382	-0.0204442	-0.0134725	-0.00592076	0.0015298	0.0082889	0.0141507	0.0183517	0.0226555	0.0257709	0.0269971	0.0261958	0.0234265	0.0188345	0.0123474	0.00387654	-0.00649173	-0.018831	-0.0331591	-0.0491306	-0.0662687	-0.0843393	-0.103092	-0.122415	-0.14184	-0.161093	-0.179811	-0.197648	-0.2141	-0.228726	-0.241317	-0.251616	-0.258281	-0.263226	-0.265092	-0.263698	-0.25901	-0.25084	-0.239271	-0.224195	-0.205575	-0.184142	-0.160565	-0.135202	-0.107949
26.5978	-0.00074071	-0.00513682	-0.00813871	-0.0100098	-0.0106351	-0.00997557	-0.00841184	-0.00644285	-0.00437043	-0.00202988	0.00082563	0.00346613	0.00625683	0.00818279	0.00901042	0.00884427	0.00799588	0.0061919	0.0030221	-0.00172722	-0.00806801	-0.0160079	-0.0253933	-0.0357532	-0.0469659	-0.0591494	-0.0722492	-0.0860709	-0.100534	-0.115026	-0.128836	-0.141534	-0.152708	-0.162086	-0.169862	-0.175866	-0.179084	-0.180041	-0.177737	-0.172242	-0.163794	-0.152411	-0.138026	-0.120396	-0.0993914	-0.0756526	-0.0499573	-0.0229745	0.00506669
25.8993	0.0265285	0.0179571	0.0103722	0.00408463	-0.000577882	-0.00386877	-0.00641611	-0.00859727	-0.00990386	-0.010187	-0.00920768	-0.00781169	-0.00630296	-0.0051083	-0.00395448	-0.00279012	-0.00142028	-0.000355604	-0.000266217	-0.00129088	-0.00350387	-0.00682455	-0.0109719	-0.0159674	-0.0218846	-0.028578	-0.0361957	-0.0445185	-0.0537303	-0.0633534	-0.0727249	-0.0812311	-0.0884206	-0.0942543	-0.0990396	-0.102467	-0.103963	-0.103509	-0.100464	-0.0948191	-0.0866068	-0.0758633	-0.0627898	-0.0475266	-0.029881	-0.0100993	0.0114644	0.0343617	0.0580674
25.2192	0.0304541	0.0199302	0.0102979	0.00211342	-0.00437592	-0.00957369	-0.0136708	-0.0165553	-0.0180009	-0.0178885	-0.016557	-0.0147637	-0.0122417	-0.00924679	-0.00554052	-0.00115564	0.00376523	0.00865167	0.0130873	0.0167968	0.019597	0.0216507	0.0229743	0.0231671	0.0221182	0.0203057	0.0177494	0.0145479	0.0104644	0.00541829	-0.000286588	-0.00609097	-0.0113826	-0.0160078	-0.0197608	-0.0225588	-0.024129	-0.0246684	-0.023608	-0.0207506	-0.0157133	-0.00877746	-0.000166055	0.00981631	0.0210922	0.03375	0.0480007	0.0634402	0.0795786
24.5569	0.0309115	0.0177144	0.00595344	-0.00399521	-0.0122026	-0.0187713	-0.0236566	-0.0265349	-0.0273312	-0.0264114	-0.0240316	-0.0208347	-0.0159345	-0.00993576	-0.00291506	0.00490133	0.0131443	0.0213806	0.029522	0.0373664	0.0446183	0.0512054	0.0569293	0.0611597	0.0639867	0.0658357	0.0668926	0.067036	0.0662911	0.0645441	0.0616228	0.0579643	0.05394	0.0501073	0.0469353	0.0445765	0.0431115	0.0421479	0.0421056	0.0432518	0.0457397	0.0495138	0.0545594	0.0606051	0.067457	0.0750367	0.0835093	0.0925669	0.101915
23.912	0.0291779	0.0131817	-0.000495896	-0.0116869	-0.0206219	-0.0273508	-0.0318788	-0.033978	-0.0337527	-0.0315304	-0.0274641	-0.0223924	-0.0150924	-0.006574	0.0026509	0.0122128	0.0218927	0.0313968	0.0406274	0.0494943	0.0575819	0.0647474	0.0708046	0.0753492	0.0784225	0.0801764	0.0806067	0.0796943	0.0779552	0.0756569	0.0726371	0.0689252	0.064786	0.0607123	0.0571841	0.0545851	0.053147	0.0524558	0.0526863	0.0540248	0.0564646	0.0599666	0.0647327	0.0706764	0.0774395	0.0846431	0.0920143	0.0992526	0.106426
23.284	0.0268147	0.00934412	-0.00514303	-0.0166996	-0.0254314	-0.0314726	-0.0347513	-0.0354867	-0.0339967	-0.0302885	-0.0247375	-0.0186656	-0.0105205	-0.00159849	0.00757637	0.0167292	0.0256987	0.0341641	0.04183	0.0484397	0.0537207	0.0576075	0.0599603	0.0607462	0.0600622	0.0576563	0.053427	0.0477042	0.0411582	0.03415	0.0269973	0.0196954	0.0123835	0.00525196	-0.00117336	-0.00632783	-0.00966107	-0.0120738	-0.0129142	-0.0121663	-0.00973138	-0.00579926	-0.000243852	0.00705949	0.0157198	0.0250376	0.0346383	0.0440033	0.053259
22.6725	0.0239814	0.00619258	-0.00816251	-0.0193333	-0.0276587	-0.0329536	-0.0352161	-0.0348725	-0.0323231	-0.0276333	-0.0212924	-0.0149768	-0.00689843	0.00159221	0.0101994	0.0187518	0.0268304	0.0341622	0.0403039	0.0450191	0.0481714	0.0494498	0.0486892	0.0460548	0.0416377	0.0352362	0.0270175	0.0173864	0.00670269	-0.00476668	-0.0165263	-0.0283964	-0.0401736	-0.0517002	-0.0623837	-0.0717331	-0.0785815	-0.0847931	-0.0889359	-0.0908397	-0.0906169	-0.0882009	-0.0837074	-0.0771048	-0.0685898	-0.0586437	-0.0475835	-0.0359355	-0.0240351
22.0771	0.0130724	-0.00336888	-0.016204	-0.0257634	-0.0325171	-0.0363324	-0.0373503	-0.0359366	-0.0322863	-0.0267519	-0.0197279	-0.0128934	-0.00434531	0.00466055	0.0138711	0.0228856	0.0312659	0.0386664	0.0450137	0.0500259	0.0535097	0.0549577	0.0539568	0.0506806	0.0451547	0.0375643	0.0283449	0.0176887	0.00559558	-0.00771091	-0.0219196	-0.0366534	-0.0516533	-0.0664039	-0.0805391	-0.093606	-0.103749	-0.113771	-0.121554	-0.126926	-0.129953	-0.130525	-0.128698	-0.124606	-0.118383	-0.110083	-0.0999515	-0.0883628	-0.075876
21.4974	0.00319442	-0.00985306	-0.0197767	-0.0269494	-0.0315852	-0.0338866	-0.0340719	-0.0322681	-0.0286131	-0.0233498	-0.0168827	-0.0106687	-0.00279393	0.00562873	0.0142929	0.02275	0.0304861	0.0373441	0.0433084	0.0481866	0.0516458	0.0532127	0.0525206	0.0495109	0.0443051	0.0371574	0.0284563	0.0183107	0.00655165	-0.0068455	-0.0213878	-0.0366944	-0.0521831	-0.0675734	-0.0824415	-0.0964334	-0.10743	-0.118622	-0.127671	-0.134423	-0.138743	-0.140486	-0.139703	-0.136584	-0.131233	-0.123816	-0.1144	-0.103308	-0.0911337
20.9328	0.0066117	-0.00303465	-0.0105412	-0.0160849	-0.0198776	-0.0219805	-0.0227033	-0.0219522	-0.0199476	-0.0168335	-0.0128539	-0.00892004	-0.00365984	0.00211235	0.00805665	0.0139772	0.01936	0.0241345	0.0281288	0.0312113	0.0329403	0.0331882	0.0317417	0.0284547	0.0234086	0.0167702	0.00851692	-0.00119915	-0.0125195	-0.025449	-0.0395357	-0.0542678	-0.0690235	-0.0835439	-0.0974923	-0.110464	-0.120554	-0.130693	-0.138813	-0.144757	-0.148282	-0.149209	-0.147523	-0.143406	-0.136994	-0.128689	-0.118697	-0.107264	-0.0948488
20.3831	0.0236062	0.0159652	0.00943293	0.00408177	-0.000270146	-0.00357951	-0.00601653	-0.00760123	-0.00844757	-0.00877465	-0.00852952	-0.00786748	-0.00663452	-0.0050397	-0.00320769	-0.00128148	0.000347806	0.00153448	0.00221367	0.00207066	0.000813226	-0.00146788	-0.00481919	-0.00924209	-0.0149651	-0.0219891	-0.0304025	-0.040177	-0.0513285	-0.0635949	-0.0766893	-0.0901855	-0.103614	-0.116586	-0.128808	-0.139886	-0.148247	-0.156289	-0.162347	-0.166306	-0.168017	-0.16727	-0.164039	-0.158514	-0.150924	-0.141509	-0.130817	-0.11904	-0.106478
19.8478	0.052076	0.0448735	0.0380302	0.0317647	0.025869	0.0203787	0.0151908	0.0103164	0.00561656	0.00098489	-0.00336313	-0.00695446	-0.0109767	-0.0148395	-0.0185541	-0.0222159	-0.0260066	-0.029987	-0.0342179	-0.0390217	-0.0444762	-0.0503746	-0.0565877	-0.063179	-0.0704114	-0.0784209	-0.0872654	-0.0968697	-0.107014	-0.117406	-0.12778	-0.138031	-0.147897	-0.15713	-0.165362	-0.172371	-0.177115	-0.181008	-0.183024	-0.183174	-0.181477	-0.177842	-0.17227	-0.165022	-0.156299	-0.146256	-0.135421	-0.124017	-0.112278
19.3266	0.0897466	0.0815686	0.0734066	0.0653515	0.057125	0.0486318	0.0398772	0.0308734	0.0215716	0.0120092	0.00224691	-0.00631025	-0.0165174	-0.0268427	-0.0373048	-0.0478765	-0.0584674	-0.0690352	-0.0796065	-0.090219	-0.100907	-0.111345	-0.12136	-0.130982	-0.140318	-0.149516	-0.158625	-0.167342	-0.175418	-0.1826	-0.18875	-0.193883	-0.19794	-0.200932	-0.202714	-0.203026	-0.202034	-0.199393	-0.195179	-0.189457	-0.182327	-0.174126	-0.164823	-0.154714	-0.143985	-0.132794	-0.121458	-0.11017	-0.0991866
18.819	0.123312	0.113628	0.103941	0.0940295	0.0835854	0.0724804	0.060711	0.0482988	0.035296	0.0217438	0.00750728	-0.00518871	-0.0206469	-0.0365938	-0.0530052	-0.069766	-0.0866681	-0.103502	-0.12012	-0.13647	-0.152436	-0.167636	-0.182016	-0.195337	-0.207549	-0.218635	-0.228505	-0.236829	-0.243471	-0.248244	-0.251018	-0.251805	-0.250749	-0.247885	-0.243273	-0.236957	-0.230208	-0.22091	-0.210266	-0.19825	-0.185166	-0.171495	-0.157413	-0.143143	-0.128945	-0.114971	-0.101443	-0.0884909	-0.0764814
18.3248	0.137389	0.126637	0.115984	0.105208	0.0939072	0.0820391	0.0694698	0.0561468	0.0421376	0.0273164	0.0115809	-0.0027187	-0.0203136	-0.0387621	-0.0580143	-0.0779495	-0.0982902	-0.118823	-0.139239	-0.159447	-0.179193	-0.198137	-0.216196	-0.233052	-0.248366	-0.261907	-0.273435	-0.282685	-0.28964	-0.294084	-0.29588	-0.295061	-0.291629	-0.285689	-0.277362	-0.266918	-0.25644	-0.242646	-0.227356	-0.210665	-0.192896	-0.174488	-0.155745	-0.137	-0.118554	-0.100605	-0.083384	-0.0671268	-0.0522354
17.8436	0.128264	0.117211	0.106608	0.0964101	0.0860917	0.075652	0.0648792	0.0533999	0.0411854	0.0280978	0.0139615	0.000936137	-0.0153614	-0.0326938	-0.0511721	-0.0706724	-0.090937	-0.111806	-0.132968	-0.154194	-0.175207	-0.195663	-0.21549	-0.234309	-0.251571	-0.266983	-0.280135	-0.290824	-0.299001	-0.304501	-0.307156	-0.306894	-0.303641	-0.297464	-0.288473	-0.276863	-0.265178	-0.24965	-0.232292	-0.213372	-0.193121	-0.171962	-0.150124	-0.128089	-0.106151	-0.0845694	-0.0637563	-0.0439808	-0.0256196
17.375	0.101837	0.0912518	0.0818786	0.0733671	0.0654419	0.0579178	0.0505179	0.0426391	0.0340831	0.0247299	0.0142724	0.00450969	-0.00796798	-0.0216224	-0.0365519	-0.0527778	-0.0701114	-0.088393	-0.107353	-0.126677	-0.146095	-0.165308	-0.184232	-0.202453	-0.219523	-0.235093	-0.248705	-0.260129	-0.269206	-0.275858	-0.279895	-0.281142	-0.279553	-0.275035	-0.267645	-0.257505	-0.246828	-0.232261	-0.21554	-0.196994	-0.176865	-0.155474	-0.13304	-0.109938	-0.086468	-0.0629661	-0.0399333	-0.0176594	0.00350489
16.9187	0.0677451	0.0585533	0.0511601	0.0450125	0.0400029	0.0358648	0.0321888	0.0283341	0.0240008	0.0189496	0.013002	0.00719533	-0.000516378	-0.00942917	-0.0196692	-0.0313125	-0.0442125	-0.0582705	-0.0732971	-0.0889467	-0.104959	-0.121086	-0.13722	-0.153049	-0.168257	-0.182515	-0.195443	-0.206751	-0.21622	-0.223699	-0.229032	-0.232055	-0.232624	-0.230617	-0.225988	-0.218821	-0.210615	-0.198788	-0.18462	-0.168351	-0.150254	-0.130529	-0.109443	-0.0872376	-0.0640937	-0.0404637	-0.0167812	0.00673338	0.0295871
16.4744	0.0419692	0.0337049	0.0273884	0.0227462	0.0194971	0.0174393	0.0161295	0.0149894	0.0136691	0.0118799	0.0095373	0.00703712	0.00330765	-0.00143118	-0.00739768	-0.0146356	-0.0230774	-0.0327226	-0.0434185	-0.0549318	-0.0670498	-0.079526	-0.0921934	-0.104934	-0.117483	-0.129628	-0.141049	-0.151479	-0.160634	-0.168248	-0.174253	-0.17852	-0.18079	-0.180959	-0.178949	-0.174706	-0.169239	-0.160621	-0.149637	-0.136463	-0.121275	-0.104281	-0.0856695	-0.0657091	-0.0444776	-0.0223692	0.000314243	0.0233119	0.0461301
16.0417	0.0399618	0.0302916	0.0225398	0.0166147	0.0122731	0.00928261	0.00732146	0.00592372	0.00482235	0.00374456	0.00258205	0.00144604	-0.000329791	-0.00271808	-0.00593207	-0.00998952	-0.0148915	-0.0207568	-0.0274966	-0.0350624	-0.0432746	-0.0519218	-0.0609071	-0.0701593	-0.0794879	-0.0887797	-0.0977821	-0.106356	-0.114143	-0.120947	-0.126609	-0.13105	-0.134119	-0.135631	-0.135511	-0.133595	-0.130454	-0.124919	-0.117205	-0.107438	-0.0957353	-0.0822066	-0.0670353	-0.050414	-0.0324647	-0.0133651	0.00657564	0.0271638	0.0478655
15.6205	0.058518	0.0454147	0.0341257	0.0245934	0.0167488	0.0103221	0.00519705	0.00109448	-0.00216887	-0.00471092	-0.0067893	-0.00830709	-0.00994422	-0.0116831	-0.0135993	-0.0157533	-0.0181842	-0.0211175	-0.0246238	-0.0286875	-0.0333083	-0.0383839	-0.0438736	-0.0497487	-0.0558743	-0.0621576	-0.0685255	-0.074942	-0.0810894	-0.0867564	-0.0917902	-0.0961414	-0.0996945	-0.102332	-0.103864	-0.104105	-0.103182	-0.100699	-0.0963399	-0.0902318	-0.082383	-0.0728676	-0.0617401	-0.0491875	-0.0352659	-0.0200882	-0.00397155	0.012947	0.0302239
15.2102	0.0851542	0.0679503	0.0524165	0.0385604	0.026397	0.0158226	0.00680623	-0.000821002	-0.0070619	-0.0120138	-0.0159424	-0.0186171	-0.0211123	-0.0231155	-0.0246977	-0.0259429	-0.0269751	-0.0280239	-0.0292619	-0.0307961	-0.0327758	-0.0352471	-0.0381355	-0.0415293	-0.0453554	-0.0495423	-0.0541798	-0.0591948	-0.06444	-0.0696379	-0.0746448	-0.0794705	-0.0839007	-0.0878765	-0.091167	-0.0935974	-0.0947883	-0.0950093	-0.0937521	-0.0909261	-0.0865388	-0.0806322	-0.0731672	-0.0643416	-0.0540875	-0.0426196	-0.0301375	-0.0168557	-0.00301994
14.8108	0.11107	0.0900876	0.0706955	0.0530178	0.0370914	0.0228916	0.010427	-0.000303583	-0.00924566	-0.0165883	-0.0224952	-0.0265813	-0.0303877	-0.0332941	-0.0353619	-0.0366833	-0.037432	-0.0378854	-0.0382064	-0.0386783	-0.0394869	-0.0407608	-0.0425034	-0.0448109	-0.0476682	-0.0511327	-0.0552529	-0.0599978	-0.0652448	-0.0707296	-0.0763173	-0.0819728	-0.0874906	-0.0927145	-0.0974704	-0.101524	-0.104227	-0.106305	-0.107101	-0.106438	-0.104259	-0.100598	-0.0954464	-0.0889332	-0.081056	-0.0720028	-0.0620295	-0.0512092	-0.0397262
14.4218	0.13044	0.106624	0.0844869	0.0642185	0.0458509	0.0292895	0.0146509	0.00192208	-0.00892428	-0.0179982	-0.0255244	-0.0308615	-0.035968	-0.0400236	-0.043064	-0.0452065	-0.0466534	-0.0476773	-0.0484584	-0.0492625	-0.0502792	-0.0516559	-0.0534946	-0.0559136	-0.0589573	-0.0626533	-0.0670643	-0.0721234	-0.0777125	-0.0836552	-0.0898053	-0.0960396	-0.102125	-0.107933	-0.113224	-0.117756	-0.120893	-0.123528	-0.124848	-0.124804	-0.123234	-0.120174	-0.115612	-0.109721	-0.102629	-0.0944071	-0.0853044	-0.0753506	-0.0647445
14.0431	0.13982	0.114412	0.0909154	0.0694888	0.0501063	0.03269	0.0173189	0.00386939	-0.00769362	-0.0175054	-0.0257996	-0.0318041	-0.0376698	-0.0424884	-0.0463494	-0.0493478	-0.05173	-0.0536985	-0.0554564	-0.0571303	-0.0588736	-0.060845	-0.0631764	-0.0660488	-0.0694794	-0.073442	-0.0779824	-0.0830132	-0.0884366	-0.0941387	-0.0999551	-0.105771	-0.111325	-0.116461	-0.120968	-0.12461	-0.12693	-0.128648	-0.129094	-0.128176	-0.125785	-0.121925	-0.116611	-0.110064	-0.102388	-0.0937216	-0.0841941	-0.0739203	-0.0630342
13.6743	0.140835	0.114704	0.0907693	0.0690898	0.0496298	0.0323405	0.0171627	0.00392997	-0.00744562	-0.0171469	-0.0253502	-0.031304	-0.0371053	-0.0419393	-0.0458975	-0.0491429	-0.0518392	-0.0542204	-0.0563862	-0.0583898	-0.0602832	-0.0622824	-0.0644869	-0.0670615	-0.0700132	-0.0732775	-0.076884	-0.0807344	-0.0847678	-0.0888993	-0.0929841	-0.0969486	-0.100503	-0.103543	-0.10587	-0.107289	-0.107698	-0.107221	-0.105652	-0.102832	-0.0986131	-0.0930931	-0.0862479	-0.0783073	-0.0693667	-0.0595875	-0.0490836	-0.0380028	-0.0264491
13.3152	0.137652	0.110989	0.0868114	0.0651319	0.0458699	0.0289163	0.0142159	0.00155026	-0.00922324	-0.0183059	-0.0258499	-0.031177	-0.0362441	-0.0403425	-0.0435806	-0.0461543	-0.0482139	-0.0499488	-0.0514408	-0.0527034	-0.0537064	-0.0546646	-0.0556947	-0.0568414	-0.0581185	-0.0594733	-0.0609379	-0.0623878	-0.0638208	-0.0651247	-0.0662433	-0.0671141	-0.0674991	-0.0672739	-0.0663352	-0.0645238	-0.0622576	-0.058743	-0.0543831	-0.0489986	-0.0424266	-0.0347755	-0.0260283	-0.0163967	-0.0060098	0.00503778	0.0165189	0.0283492	0.0403935
12.9655	0.134277	0.107073	0.0826011	0.0608289	0.0416922	0.0249511	0.0105896	-0.00160874	-0.0118503	-0.0203147	-0.0271463	-0.0318022	-0.0360337	-0.0391972	-0.0414851	-0.0430124	-0.043985	-0.04453	-0.0447674	-0.0446424	-0.0442176	-0.0435928	-0.0428529	-0.0419821	-0.0409528	-0.039782	-0.0384792	-0.0369404	-0.0351601	-0.0330971	-0.0307291	-0.0279718	-0.0246186	-0.0206316	-0.0159172	-0.0104121	-0.00505785	0.0018692	0.00945365	0.0177889	0.0270259	0.0370731	0.0479084	0.0593641	0.071266	0.0835308	0.0959754	0.108433	0.120761
12.625	0.132634	0.105107	0.0804794	0.0586812	0.039579	0.0229447	0.00869024	-0.00335791	-0.0134048	-0.0216369	-0.0281555	-0.0325228	-0.0363423	-0.0390637	-0.0407849	-0.0416694	-0.0419069	-0.0415963	-0.0408326	-0.0395964	-0.0379745	-0.0360046	-0.0336669	-0.0309644	-0.0278442	-0.0243781	-0.0205329	-0.0162347	-0.0114875	-0.00633979	-0.000739067	0.0053605	0.0121282	0.0195986	0.0277785	0.0366936	0.0448668	0.0549982	0.0656653	0.0768614	0.0886623	0.10102	0.113849	0.127023	0.140382	0.153805	0.167172	0.180268	0.192926
12.2935	0.132791	0.105362	0.0808519	0.0591853	0.0401447	0.023542	0.00923444	-0.00294688	-0.0131604	-0.021579	-0.0283086	-0.0328602	-0.0368768	-0.0397843	-0.041605	-0.0425384	-0.0427039	-0.0421848	-0.0410617	-0.0393573	-0.0371189	-0.0343889	-0.0310639	-0.0271517	-0.0226345	-0.0175398	-0.0119006	-0.00562253	0.00122999	0.00860251	0.0165284	0.0250485	0.0342636	0.0442166	0.054817	0.0661064	0.0762562	0.0886142	0.101443	0.114661	0.128277	0.142218	0.156416	0.170708	0.185024	0.199236	0.213202	0.226739	0.239672
11.9706	0.135548	0.108407	0.0840848	0.0624849	0.0434023	0.026635	0.0120492	-0.000556127	-0.0113009	-0.020352	-0.0277958	-0.0329839	-0.0378018	-0.0414244	-0.0439824	-0.045579	-0.0463325	-0.0462503	-0.0454551	-0.0439403	-0.0417463	-0.0388499	-0.0352422	-0.0308726	-0.0257288	-0.0198612	-0.0132893	-0.00597911	0.00197479	0.0105756	0.019748	0.0295798	0.0400973	0.0512797	0.063069	0.0754276	0.0864887	0.0998106	0.113474	0.127498	0.141784	0.156247	0.170808	0.185326	0.199775	0.21407	0.228005	0.24149	0.254363
11.6563	0.141445	0.114406	0.0900826	0.068322	0.0489465	0.0317599	0.016624	0.00332637	-0.00824631	-0.0182742	-0.0268092	-0.0329922	-0.0390374	-0.0438957	-0.0476887	-0.0504867	-0.0523797	-0.0533593	-0.0535087	-0.0527897	-0.0512873	-0.0489664	-0.0458061	-0.0417392	-0.0367405	-0.0309101	-0.0242489	-0.0168053	-0.00863738	0.000250446	0.00978947	0.0199783	0.0308282	0.0422748	0.0542225	0.0666932	0.0777418	0.0910003	0.104509	0.118309	0.132314	0.146398	0.160486	0.174515	0.188393	0.202101	0.215451	0.228374	0.2408
11.3502	0.149586	0.122384	0.097802	0.075654	0.0557901	0.038014	0.0221552	0.00806016	-0.00448717	-0.0156281	-0.0254182	-0.0328022	-0.0403002	-0.0467016	-0.0520608	-0.0564248	-0.0598459	-0.0623418	-0.0639085	-0.0645312	-0.0642727	-0.0631235	-0.0610071	-0.0578744	-0.0536867	-0.0485638	-0.0425322	-0.0356289	-0.0279035	-0.0193922	-0.0101417	-0.000224135	0.0103269	0.0214344	0.0329971	0.0450096	0.0555863	0.0682014	0.0810394	0.0940938	0.107291	0.120543	0.13374	0.14685	0.159827	0.172599	0.185086	0.197196	0.208892
11.0521	0.158238	0.130614	0.105543	0.0828888	0.0624624	0.0440492	0.027495	0.0126242	-0.000814322	-0.0129554	-0.0239096	-0.0324024	-0.04131	-0.0492115	-0.0561397	-0.0621058	-0.0671604	-0.0712975	-0.0744744	-0.0766675	-0.0779296	-0.0782696	-0.0775748	-0.0757628	-0.0728356	-0.0688967	-0.0639922	-0.0581304	-0.0513582	-0.0437019	-0.0352398	-0.0260574	-0.0162553	-0.00587908	0.00493243	0.0161664	0.0260319	0.0377596	0.0497226	0.0618689	0.0740933	0.086365	0.0985919	0.11069	0.122694	0.134547	0.146165	0.157499	0.168444
10.7619	0.165625	0.13737	0.111689	0.0884683	0.0674967	0.0485491	0.0314592	0.0159963	0.00193419	-0.0109024	-0.0226612	-0.0319031	-0.0418333	-0.050861	-0.0590087	-0.0662649	-0.0727112	-0.0782468	-0.0828669	-0.0865601	-0.0893451	-0.0911968	-0.0920247	-0.0917363	-0.0903651	-0.0879792	-0.0846143	-0.0802554	-0.0749344	-0.0686933	-0.0615899	-0.0537088	-0.0451582	-0.0360172	-0.0263858	-0.0163387	-0.00746393	0.00314685	0.0140309	0.0251121	0.0362821	0.047531	0.0587968	0.0699758	0.0811213	0.0922451	0.103215	0.113985	0.124454
10.4792	0.171492	0.142393	0.116008	0.09215	0.0706299	0.0512219	0.033716	0.0178614	0.00340951	-0.00981582	-0.0219866	-0.0316254	-0.0420944	-0.0517432	-0.060609	-0.0687073	-0.076091	-0.0826451	-0.0883622	-0.0932669	-0.0973688	-0.100588	-0.102878	-0.104165	-0.104484	-0.103878	-0.102323	-0.0998327	-0.0964106	-0.0920912	-0.0868959	-0.0809007	-0.0741851	-0.0668242	-0.0588994	-0.0505085	-0.0429791	-0.0338004	-0.0243181	-0.0145213	-0.00451279	0.00564783	0.0159163	0.0262546	0.0366838	0.0472563	0.0578136	0.0682805	0.0786419
10.204	0.177301	0.147182	0.119897	0.0952135	0.0730085	0.0530146	0.0350041	0.0187156	0.00387332	-0.00967446	-0.0221147	-0.031998	-0.0427524	-0.0527091	-0.0619693	-0.0705567	-0.078485	-0.0856872	-0.0921376	-0.0978847	-0.102924	-0.107216	-0.110706	-0.113347	-0.115183	-0.116237	-0.116449	-0.115815	-0.114339	-0.11205	-0.108907	-0.104991	-0.100332	-0.0949877	-0.0890492	-0.0825204	-0.0765206	-0.0690416	-0.0611024	-0.0527415	-0.044021	-0.035036	-0.0257828	-0.0162923	-0.0065407	0.00349567	0.0136974	0.0239795	0.0343436
9.93606	0.184265	0.15296	0.124544	0.0988407	0.0756973	0.0548598	0.0360797	0.019126	0.00370367	-0.0103026	-0.0231397	-0.0332954	-0.0443115	-0.0545119	-0.063998	-0.0728395	-0.0810254	-0.088551	-0.0953905	-0.101555	-0.107085	-0.111989	-0.11619	-0.119696	-0.12253	-0.124702	-0.126156	-0.126881	-0.126862	-0.126135	-0.12462	-0.122413	-0.119503	-0.115928	-0.111725	-0.10689	-0.102293	-0.0964093	-0.0899653	-0.0830138	-0.0756043	-0.067805	-0.0596213	-0.0510588	-0.0421059	-0.0327724	-0.02313	-0.0132212	-0.00310429
9.67512	0.191486	0.158919	0.129281	0.10248	0.078288	0.0564629	0.0367686	0.0189969	0.0029229	-0.0116228	-0.024895	-0.0353034	-0.0465246	-0.0568632	-0.0663967	-0.0752033	-0.0833511	-0.0908331	-0.097625	-0.103763	-0.109292	-0.11423	-0.118576	-0.122324	-0.125485	-0.128059	-0.130047	-0.131401	-0.132123	-0.132226	-0.131674	-0.130546	-0.128812	-0.126471	-0.12355	-0.120039	-0.116582	-0.112032	-0.10694	-0.101309	-0.0951969	-0.0886331	-0.0816238	-0.0741858	-0.0662951	-0.0579583	-0.0492302	-0.0401282	-0.0307374
9.42104	0.196682	0.162977	0.132277	0.104474	0.0793888	0.0567343	0.0363035	0.0179128	0.00139804	-0.0135061	-0.0269509	-0.0374186	-0.0485832	-0.0587519	-0.068016	-0.0764377	-0.0841628	-0.0911695	-0.0974788	-0.103144	-0.108221	-0.112735	-0.116731	-0.120185	-0.12312	-0.125548	-0.127495	-0.128948	-0.129867	-0.130252	-0.130144	-0.129582	-0.128571	-0.127077	-0.125092	-0.122624	-0.120121	-0.116762	-0.112935	-0.108613	-0.103861	-0.0986648	-0.0930031	-0.0869434	-0.0804168	-0.073408	-0.0659684	-0.0581206	-0.0498886
9.17363	0.198048	0.163574	0.132185	0.103782	0.0781914	0.0551238	0.034369	0.0157827	-0.000806828	-0.0156398	-0.0288609	-0.0390574	-0.0497824	-0.0594013	-0.0680028	-0.0757226	-0.0826456	-0.0888304	-0.0943184	-0.0991848	-0.103493	-0.107285	-0.110599	-0.113448	-0.115872	-0.117885	-0.119498	-0.120745	-0.121593	-0.122026	-0.122116	-0.121887	-0.121374	-0.120542	-0.119356	-0.117809	-0.11621	-0.114007	-0.111447	-0.1085	-0.105189	-0.101493	-0.0973473	-0.0928266	-0.0878838	-0.0824431	-0.0765617	-0.0702683	-0.0635205
8.93272	0.195161	0.160344	0.128722	0.100183	0.074533	0.0515229	0.0309554	0.012644	-0.00354747	-0.017855	-0.0304392	-0.0400086	-0.0499112	-0.0585983	-0.0661784	-0.0728471	-0.0786706	-0.0837586	-0.0881535	-0.0919514	-0.0952801	-0.0981318	-0.100569	-0.102627	-0.104375	-0.105836	-0.106984	-0.107905	-0.108574	-0.108987	-0.109185	-0.109228	-0.109139	-0.108909	-0.108508	-0.107901	-0.107237	-0.106243	-0.105016	-0.103543	-0.101752	-0.0996658	-0.097205	-0.0943697	-0.09115	-0.0874743	-0.0833384	-0.0787503	-0.0736725
8.69813	0.188614	0.153826	0.12234	0.0940313	0.0687064	0.0461466	0.0261512	0.0085256	-0.00687238	-0.0202645	-0.0318226	-0.0404609	-0.0491532	-0.0565504	-0.0627862	-0.0680802	-0.0725143	-0.0762	-0.0792364	-0.0817195	-0.0838068	-0.085507	-0.0868807	-0.0879815	-0.0889087	-0.0896895	-0.0903116	-0.0908324	-0.0912889	-0.091662	-0.0920044	-0.0923434	-0.0927233	-0.0931641	-0.0936118	-0.0940527	-0.0944014	-0.0947626	-0.0950161	-0.0951373	-0.0950562	-0.0947396	-0.0941302	-0.0931485	-0.0918082	-0.0900522	-0.0878488	-0.0851225	-0.081848
8.46971	0.179619	0.14506	0.113908	0.0860334	0.0612718	0.039408	0.0202375	0.00355915	-0.0107531	-0.02295	-0.0332247	-0.0406553	-0.0478581	-0.0536847	-0.0583053	-0.0619199	-0.0647076	-0.0667592	-0.068197	-0.0691417	-0.0697589	-0.0700753	-0.0702016	-0.0702159	-0.0701998	-0.0702101	-0.0702768	-0.0703951	-0.0706604	-0.0710471	-0.0716356	-0.0723846	-0.073368	-0.0745996	-0.0760443	-0.0777164	-0.0792426	-0.0811046	-0.0830314	-0.0849277	-0.0867297	-0.0883691	-0.0897705	-0.0908351	-0.0915485	-0.0918499	-0.091679	-0.0909468	-0.0895576
8.24728	0.169414	0.135119	0.10437	0.0770274	0.0529361	0.0318551	0.0136111	-0.00195418	-0.0150038	-0.0258416	-0.0346521	-0.0407244	-0.04627	-0.0503802	-0.0532028	-0.0549949	-0.0559815	-0.0562621	-0.0559605	-0.0552549	-0.0542947	-0.0531666	-0.0520017	-0.0509065	-0.0499497	-0.0492089	-0.0487141	-0.0485292	-0.0486926	-0.0492241	-0.0501766	-0.0515084	-0.0532561	-0.0554478	-0.0580719	-0.0611039	-0.063944	-0.0674605	-0.071187	-0.0750039	-0.0787918	-0.0825081	-0.0859837	-0.089161	-0.0919945	-0.0943777	-0.0962541	-0.0975048	-0.0980215
8.0307	0.159163	0.125118	0.094771	0.0679612	0.0445356	0.0242867	0.00699862	-0.00741755	-0.0191999	-0.0286349	-0.035938	-0.04065	-0.0445425	-0.0469443	-0.0480167	-0.0480509	-0.0472689	-0.0458404	-0.0438754	-0.0415961	-0.039177	-0.0367312	-0.0343987	-0.0323134	-0.0305483	-0.0292003	-0.0283061	-0.0279786	-0.0282364	-0.029067	-0.0305288	-0.0325929	-0.0352517	-0.0385421	-0.0424524	-0.0469093	-0.0510997	-0.0563007	-0.0618229	-0.0675356	-0.0732886	-0.0790222	-0.0845427	-0.0897527	-0.0946401	-0.0990134	-0.102841	-0.105983	-0.108329
7.8198	0.15036	0.116476	0.0864343	0.0600801	0.0372495	0.0177176	0.00130438	-0.0120975	-0.0227673	-0.0309472	-0.0369298	-0.0404452	-0.0429366	-0.0438623	-0.043474	-0.0420363	-0.0397711	-0.0369046	-0.0336238	-0.0300721	-0.0265032	-0.0230619	-0.0198738	-0.0170747	-0.0147729	-0.0130722	-0.012003	-0.011748	-0.0122816	-0.0135638	-0.0156451	-0.0185346	-0.0221745	-0.0266127	-0.0317894	-0.0376119	-0.0430513	-0.0498519	-0.057014	-0.0644516	-0.0719821	-0.0795343	-0.0868939	-0.0939473	-0.100653	-0.106844	-0.112405	-0.117282	-0.1213
7.61444	0.144541	0.110641	0.0807245	0.0546213	0.0321421	0.0130838	-0.00270499	-0.0154151	-0.0252875	-0.0325694	-0.0376076	-0.0402709	-0.0417719	-0.0416931	-0.0402993	-0.0378399	-0.0345842	-0.0307654	-0.0265866	-0.0222236	-0.0179603	-0.0139428	-0.0102702	-0.00711411	-0.00458914	-0.00280346	-0.00184385	-0.00182192	-0.00275114	-0.0045699	-0.00732557	-0.0109994	-0.0155711	-0.0210461	-0.0273266	-0.0343322	-0.0408447	-0.0489497	-0.0575081	-0.0663569	-0.0753611	-0.0843832	-0.0932689	-0.101849	-0.110054	-0.117772	-0.124808	-0.131141	-0.136594
7.41447	0.142531	0.108401	0.0783608	0.0522221	0.029779	0.0108815	-0.00468185	-0.0170905	-0.0265946	-0.0334632	-0.0380467	-0.0403072	-0.0413241	-0.0407629	-0.038891	-0.0359584	-0.0322304	-0.0279748	-0.0233783	-0.0187013	-0.0141688	-0.00994879	-0.00614747	-0.00293419	-0.000431585	0.00122007	0.00193656	0.00162478	0.000294823	-0.00203302	-0.00536841	-0.00969042	-0.014998	-0.0212766	-0.0283954	-0.0362849	-0.0435971	-0.0526519	-0.0622168	-0.0720987	-0.0821488	-0.0922402	-0.102242	-0.111957	-0.121278	-0.130155	-0.138356	-0.145811	-0.152399
7.21976	0.144253	0.109736	0.0793208	0.0528385	0.0301447	0.0110464	-0.00466813	-0.0171904	-0.0267767	-0.033724	-0.0383302	-0.0406538	-0.0416835	-0.0411413	-0.0392738	-0.0363491	-0.0326358	-0.0284069	-0.0238246	-0.0192136	-0.0147669	-0.0106318	-0.0069598	-0.00389572	-0.00158168	-0.000157756	0.000284672	-0.000310126	-0.00192932	-0.00462528	-0.00833914	-0.0130993	-0.0188517	-0.0255695	-0.0331845	-0.041585	-0.0493289	-0.0589294	-0.0690594	-0.0795302	-0.0901755	-0.100897	-0.111528	-0.121927	-0.131978	-0.14157	-0.150552	-0.158801	-0.166174
7.03016	0.148981	0.113955	0.0830069	0.0559892	0.0327995	0.0131996	-0.00300141	-0.0159695	-0.0260193	-0.0334563	-0.0385299	-0.0412619	-0.0427374	-0.0426227	-0.0411654	-0.0386454	-0.0353548	-0.0314971	-0.0272933	-0.0230172	-0.0188914	-0.0150551	-0.0116738	-0.00887803	-0.00685328	-0.00568066	-0.00545422	-0.00624288	-0.00803822	-0.0108722	-0.0147449	-0.0196458	-0.0255192	-0.0323396	-0.0400636	-0.0485811	-0.0563909	-0.0660963	-0.0763177	-0.0869134	-0.0977007	-0.108589	-0.119411	-0.130047	-0.1404	-0.150306	-0.159645	-0.168301	-0.176088
6.84554	0.155458	0.119879	0.0883407	0.0607111	0.0368868	0.0166237	-0.000227058	-0.0138985	-0.0246518	-0.032808	-0.0386319	-0.0419968	-0.0442088	-0.0447835	-0.0440221	-0.0421641	-0.0395198	-0.0362982	-0.0326903	-0.0289345	-0.025287	-0.0219006	-0.0189064	-0.0164721	-0.014769	-0.0138418	-0.0137894	-0.0146855	-0.0165471	-0.0193768	-0.023221	-0.028038	-0.033781	-0.0404458	-0.0479824	-0.056284	-0.0638992	-0.0733498	-0.0833066	-0.093646	-0.104194	-0.114869	-0.125499	-0.135996	-0.146246	-0.156092	-0.16541	-0.174096	-0.181956
6.66576	0.162254	0.126166	0.0940699	0.0658686	0.0413991	0.0204479	0.00288902	-0.0115449	-0.0230627	-0.0320157	-0.0386599	-0.0427292	-0.0457516	-0.0471245	-0.0471366	-0.0460459	-0.0441231	-0.041619	-0.0386937	-0.0355598	-0.0324382	-0.0295543	-0.0270191	-0.0249901	-0.0236246	-0.0229429	-0.0230633	-0.0240491	-0.0259555	-0.0287474	-0.0324815	-0.0371197	-0.0426505	-0.0490498	-0.0562872	-0.0642325	-0.0715229	-0.08056	-0.0900818	-0.0999273	-0.110051	-0.120258	-0.130474	-0.140556	-0.150428	-0.159929	-0.168948	-0.177339	-0.185005
6.49071	0.168221	0.131735	0.0992188	0.0705591	0.0455414	0.0240103	0.00582275	-0.0092851	-0.0215301	-0.0312113	-0.0385991	-0.0433188	-0.0470884	-0.0492363	-0.0499842	-0.0496104	-0.0483894	-0.0465772	-0.0442909	-0.0417522	-0.0391786	-0.0367937	-0.0347251	-0.0331184	-0.0320879	-0.0316795	-0.0320134	-0.0331357	-0.0351017	-0.0379213	-0.0415798	-0.0461075	-0.0514729	-0.0576619	-0.0646118	-0.0722134	-0.0791742	-0.0877769	-0.0968255	-0.106183	-0.115768	-0.125456	-0.135135	-0.144681	-0.154016	-0.163	-0.171519	-0.179392	-0.186641
6.32025	0.17286	0.136167	0.103393	0.0744087	0.0490253	0.0270624	0.00836439	-0.00728271	-0.0201266	-0.0304085	-0.0384211	-0.0436885	-0.0481193	-0.0509215	-0.0523391	-0.0525939	-0.0520067	-0.0507722	-0.0490695	-0.0470811	-0.0450541	-0.0431477	-0.0415443	-0.0403543	-0.0396694	-0.0395433	-0.0401377	-0.041475	-0.0435853	-0.0464962	-0.0501833	-0.0546586	-0.0599609	-0.0660028	-0.0727211	-0.0800493	-0.0867353	-0.0949628	-0.10357	-0.112453	-0.121501	-0.130616	-0.139711	-0.148659	-0.157332	-0.165674	-0.173529	-0.180752	-0.187366
6.15428	0.176039	0.139398	0.106558	0.0774585	0.0518755	0.029664	0.0106364	-0.00540026	-0.0187119	-0.0294979	-0.0380315	-0.0437605	-0.048772	-0.0521547	-0.0541653	-0.0550123	-0.0550033	-0.0543203	-0.053151	-0.0516848	-0.0501644	-0.0487564	-0.0476025	-0.0468296	-0.0465163	-0.0467248	-0.0476036	-0.0491844	-0.0514692	-0.0544935	-0.0582546	-0.062761	-0.0680327	-0.0739715	-0.0805318	-0.0875906	-0.0940108	-0.101859	-0.110037	-0.118423	-0.126901	-0.135403	-0.143824	-0.152088	-0.160025	-0.167589	-0.17465	-0.181092	-0.186911
5.99266	0.177842	0.141496	0.108853	0.0798279	0.054259	0.0319645	0.0127611	-0.00354372	-0.0171881	-0.02836	-0.0373512	-0.0434846	-0.049018	-0.0529527	-0.0555103	-0.0569577	-0.0575095	-0.0573743	-0.0567347	-0.0558055	-0.0548134	-0.0539152	-0.0532112	-0.0528422	-0.0528919	-0.0534611	-0.0546286	-0.0564673	-0.0589394	-0.0620624	-0.0658851	-0.0704056	-0.0756182	-0.08141	-0.0877601	-0.0945282	-0.100647	-0.108066	-0.115763	-0.123567	-0.131418	-0.139203	-0.14687	-0.15433	-0.16145	-0.168107	-0.174262	-0.179839	-0.184736
5.83528	0.178285	0.142501	0.110318	0.0816078	0.0562369	0.0340362	0.0148201	-0.00161139	-0.0154748	-0.0269593	-0.0363244	-0.0428496	-0.0488617	-0.0533249	-0.0564293	-0.058465	-0.0595841	-0.0600182	-0.0599463	-0.0595644	-0.0591056	-0.0587188	-0.0584652	-0.0584992	-0.0589292	-0.0598265	-0.0612588	-0.0632894	-0.0658754	-0.069061	-0.0728791	-0.0773434	-0.0824074	-0.0879944	-0.0940279	-0.10043	-0.106157	-0.113055	-0.12014	-0.127287	-0.134424	-0.141411	-0.148242	-0.15481	-0.161015	-0.166726	-0.171917	-0.176523	-0.180438
5.68204	0.177448	0.142473	0.110973	0.0827839	0.0578084	0.0358654	0.0167704	0.000347534	-0.0136229	-0.0253302	-0.0350183	-0.04187	-0.0483182	-0.0532803	-0.0569291	-0.0595107	-0.0612346	-0.0622379	-0.0627356	-0.0628988	-0.0629616	-0.0630609	-0.0632358	-0.0636514	-0.0644063	-0.0655769	-0.0671964	-0.0693177	-0.0719366	-0.0750885	-0.0788017	-0.0830809	-0.0878848	-0.0931648	-0.0987684	-0.104687	-0.109912	-0.116191	-0.12256	-0.128973	-0.135301	-0.14146	-0.147401	-0.153045	-0.158286	-0.163058	-0.167287	-0.17093	-0.173894
5.53282	0.175492	0.141531	0.110889	0.0834142	0.0589407	0.0373974	0.0185483	0.00222389	-0.0117444	-0.0235871	-0.0335077	-0.0406426	-0.0474787	-0.0528725	-0.0570381	-0.0601256	-0.062394	-0.0639626	-0.0649945	-0.0656983	-0.0662435	-0.0667361	-0.0672864	-0.0680235	-0.068995	-0.0703309	-0.072036	-0.0741279	-0.0766802	-0.0796771	-0.0831364	-0.0870756	-0.0914816	-0.0962875	-0.101351	-0.106674	-0.111345	-0.116912	-0.122487	-0.128094	-0.133584	-0.138917	-0.143979	-0.148711	-0.153041	-0.15695	-0.160298	-0.163066	-0.165196
5.38752	0.17276	0.139934	0.110232	0.0835544	0.0597199	0.0386488	0.0201024	0.00395615	-0.00996501	-0.0218599	-0.0319593	-0.0393095	-0.0464665	-0.0522559	-0.0568431	-0.0603966	-0.0631327	-0.0652019	-0.0667093	-0.0678573	-0.068778	-0.0695748	-0.0704003	-0.0713396	-0.0724118	-0.0737606	-0.0753786	-0.0773229	-0.0796564	-0.0823536	-0.0854186	-0.0888829	-0.0927632	-0.0969689	-0.101409	-0.106021	-0.110075	-0.114853	-0.119637	-0.124435	-0.129102	-0.133622	-0.137883	-0.141801	-0.145342	-0.148476	-0.151095	-0.153147	-0.154619
5.24604	0.16972	0.138021	0.109277	0.0833929	0.0602199	0.0395997	0.0213948	0.00545326	-0.00839225	-0.0203123	-0.0305223	-0.0380267	-0.0454465	-0.0515574	-0.0564728	-0.0604199	-0.0635383	-0.066	-0.0678885	-0.0693691	-0.0705545	-0.0715408	-0.0725019	-0.0734756	-0.0745309	-0.075717	-0.0771081	-0.0787675	-0.0807322	-0.0829879	-0.0855233	-0.0884014	-0.0916276	-0.0951545	-0.0988909	-0.102739	-0.106127	-0.110119	-0.114145	-0.118158	-0.122102	-0.125866	-0.129452	-0.132716	-0.135637	-0.138172	-0.140277	-0.141839	-0.14287
5.10827	0.166839	0.136156	0.108286	0.0831082	0.0605189	0.0403418	0.0224399	0.00666454	-0.00710298	-0.0190384	-0.0293385	-0.0369582	-0.0445861	-0.0509312	-0.0561013	-0.060326	-0.0637414	-0.0664627	-0.0686064	-0.0702665	-0.07157	-0.0726308	-0.0735678	-0.0744337	-0.0753092	-0.0761956	-0.0772223	-0.0784789	-0.0799488	-0.0816406	-0.0835699	-0.0858003	-0.0883092	-0.0911006	-0.0940815	-0.0971827	-0.0999144	-0.103185	-0.106518	-0.109861	-0.113175	-0.116362	-0.119389	-0.122205	-0.124721	-0.126871	-0.128646	-0.129986	-0.130837
4.97412	0.164441	0.134599	0.107442	0.0828478	0.0607169	0.0408827	0.0232193	0.00757845	-0.00614364	-0.0181203	-0.0284854	-0.0361945	-0.0439573	-0.0504634	-0.0558148	-0.0602267	-0.0638245	-0.0666808	-0.0689234	-0.0706275	-0.0719168	-0.0729188	-0.0737041	-0.0743398	-0.0748867	-0.0753946	-0.0759791	-0.0767174	-0.0776188	-0.0787016	-0.0799764	-0.0815184	-0.0833281	-0.0853812	-0.0876303	-0.0900287	-0.0921961	-0.0948392	-0.0975991	-0.100426	-0.103249	-0.106028	-0.108698	-0.111254	-0.113569	-0.115574	-0.117266	-0.118606	-0.119505
4.84349	0.162753	0.133549	0.106915	0.0827255	0.0609074	0.0413055	0.0237711	0.00819414	-0.00554658	-0.0175666	-0.0280017	-0.0357812	-0.0436174	-0.050229	-0.0556976	-0.0601929	-0.0638589	-0.0667548	-0.0689652	-0.0705991	-0.0717622	-0.0725793	-0.0731073	-0.073409	-0.0735475	-0.0736246	-0.0737139	-0.073896	-0.0742015	-0.0746532	-0.0752877	-0.0761708	-0.0773368	-0.078715	-0.0803188	-0.0820848	-0.0838044	-0.0859416	-0.0882832	-0.0907317	-0.0932423	-0.095782	-0.0983052	-0.100766	-0.103067	-0.105131	-0.106947	-0.108475	-0.109639
4.71629	0.161848	0.133078	0.106765	0.0828052	0.0611523	0.0416483	0.0241413	0.00854434	-0.00525299	-0.0173449	-0.0278593	-0.0357113	-0.0436021	-0.0502662	-0.0557818	-0.0602915	-0.0639291	-0.0667515	-0.0688355	-0.0703042	-0.0712562	-0.0717851	-0.071997	-0.0718948	-0.0716063	-0.0712172	-0.0708003	-0.0704102	-0.0701319	-0.0700052	-0.0700519	-0.070337	-0.0709186	-0.0717409	-0.0727926	-0.0740846	-0.0754372	-0.0772365	-0.0792796	-0.0814916	-0.0838684	-0.0863272	-0.0888642	-0.0913768	-0.0938084	-0.0960987	-0.0981959	-0.100048	-0.101637
4.59244	0.161679	0.133135	0.106971	0.0831006	0.0614751	0.0419212	0.0243618	0.00865746	-0.00522564	-0.0174148	-0.0280288	-0.0359317	-0.0438878	-0.0505497	-0.0560489	-0.0605099	-0.0640462	-0.0667205	-0.0686174	-0.0698528	-0.0705081	-0.0707035	-0.0705157	-0.070013	-0.0692884	-0.0684282	-0.0674979	-0.0665761	-0.0657651	-0.0651003	-0.0646163	-0.0643891	-0.0644599	-0.0648339	-0.0654577	-0.0664138	-0.0674761	-0.06906	-0.0709211	-0.0730606	-0.075422	-0.0779568	-0.0806139	-0.0833085	-0.0859865	-0.0886053	-0.0911017	-0.0934073	-0.0954781
4.47183	0.162017	0.133557	0.107401	0.0834875	0.0617902	0.042116	0.0244105	0.00856547	-0.00544802	-0.0177423	-0.0284386	-0.0363849	-0.0443844	-0.0510325	-0.0564204	-0.0607671	-0.064156	-0.0666108	-0.0682744	-0.0692245	-0.0695215	-0.0693513	-0.0687465	-0.0678309	-0.0666588	-0.0653035	-0.0638777	-0.0624708	-0.0611838	-0.060027	-0.0590825	-0.0583899	-0.0580317	-0.0580283	-0.0583562	-0.0590503	-0.0599463	-0.0614055	-0.0631972	-0.0653579	-0.0678166	-0.0705229	-0.0733905	-0.0763782	-0.0793905	-0.0823933	-0.0853534	-0.0881941	-0.0908135
4.3544	0.162559	0.134077	0.107831	0.0838353	0.0619723	0.0421717	0.0242555	0.00826947	-0.00587226	-0.018269	-0.0290037	-0.036983	-0.0450013	-0.0515695	-0.0568199	-0.0609719	-0.0641375	-0.0663532	-0.0677269	-0.0683373	-0.0682241	-0.0676241	-0.0666004	-0.0652581	-0.0636291	-0.0617485	-0.0598408	-0.0579906	-0.0562458	-0.0546535	-0.0532708	-0.0521567	-0.0514404	-0.0511473	-0.0512573	-0.0517672	-0.0525636	-0.0539355	-0.0557486	-0.058001	-0.0606579	-0.0635909	-0.0667411	-0.0700834	-0.0735239	-0.0769405	-0.0804077	-0.0838466	-0.0871019
4.24004	0.162956	0.134419	0.108057	0.083929	0.0618893	0.04193	0.0238417	0.00771774	-0.0065006	-0.0189653	-0.0297027	-0.037663	-0.0456206	-0.0520467	-0.0570918	-0.0609749	-0.0638582	-0.0657598	-0.0668144	-0.0670012	-0.0664707	-0.0654118	-0.0639478	-0.0621392	-0.0600071	-0.0576102	-0.0552327	-0.0529465	-0.050773	-0.0487712	-0.0469722	-0.0454476	-0.0444349	-0.0439197	-0.0438096	-0.0442056	-0.0449183	-0.046272	-0.0481768	-0.0506113	-0.053467	-0.056684	-0.0601829	-0.0639521	-0.0678429	-0.0717507	-0.0757786	-0.0798274	-0.083751
4.12869	0.162937	0.134322	0.107866	0.0835703	0.0614003	0.0412842	0.0231237	0.00691828	-0.00733707	-0.0197632	-0.0304112	-0.0383095	-0.046094	-0.0523455	-0.0571807	-0.0606892	-0.063182	-0.0647597	-0.0653936	-0.0651104	-0.0641365	-0.0625713	-0.0606834	-0.0583729	-0.0556402	-0.0528048	-0.0499354	-0.0471883	-0.0446107	-0.0422202	-0.0399862	-0.0380952	-0.0367866	-0.036101	-0.0358246	-0.0361068	-0.0367787	-0.0381539	-0.040178	-0.0428144	-0.0459088	-0.0494137	-0.0532972	-0.057529	-0.0618864	-0.0663692	-0.0709604	-0.0756353	-0.0802966
4.02027	0.162222	0.133585	0.107101	0.082619	0.060379	0.0401897	0.0220479	0.00588559	-0.00833609	-0.0206306	-0.0311387	-0.0388561	-0.0463155	-0.0523369	-0.0568732	-0.0600419	-0.0620629	-0.0632315	-0.0633727	-0.0626072	-0.0611235	-0.0590801	-0.0566809	-0.0538416	-0.0505536	-0.0472539	-0.0439156	-0.040705	-0.0377206	-0.0349134	-0.0323221	-0.0301137	-0.0285199	-0.0276089	-0.0272392	-0.0273737	-0.0280373	-0.029457	-0.0316327	-0.0344573	-0.037832	-0.041638	-0.045915	-0.0505773	-0.0554518	-0.0605733	-0.0657497	-0.0710313	-0.0763911
[truncated: 364 more columns]
