# Supplementary material for: Immediate neural impact and incomplete compensation after semantic hub disconnection
Source: Nat Commun. 2023 Oct 7;14:6264. doi: 10.1038/s41467-023-42088-7 (PMC10560235; doi:10.1038/s41467-023-42088-7)
Supplement: Supplementary file 4 — Source Data [file 41467_2023_42088_MOESM4_ESM.zip › SuppFig5_sourcedata.xlsx]

## Sheet: Sheet1
HG	Time (ms)	-150	-149	-148	-147	-146	-145	-144	-143	-142	-141	-140	-139	-138	-137	-136	-135	-134	-133	-132	-131	-130	-129	-128	-127	-126	-125	-124	-123	-122	-121	-120	-119	-118	-117	-116	-115	-114	-113	-112	-111	-110	-109	-108	-107	-106	-105	-104	-103
Congruent	Pre-disconnection ERP value (microvolts)	-1.96451	-1.82938	-1.68476	-1.5414	-1.40917	-1.29616	-1.20795	-1.14719	-1.11338	-1.10305	-1.11015	-1.12673	-1.14378	-1.15222	-1.14387	-1.11235	-1.05383	-0.967554	-0.856078	-0.725219	-0.583675	-0.442404	-0.313755	-0.210474	-0.144637	-0.126616	-0.164169	-0.261713	-0.419884	-0.635363	-0.901041	-1.20647	-1.5386	-1.88265	-2.2232	-2.54527	-2.83528	-3.08208	-3.27749	-3.41685	-3.49911	-3.52671	-3.50517	-3.44238	-3.3479	-3.23195	-3.10454	-2.97463
	Pre-disconnection SEM	2.0235	2.01263	2.00295	1.99428	1.98624	1.97837	1.97016	1.96119	1.95115	1.93991	1.92756	1.91432	1.90049	1.88636	1.87211	1.85772	1.84295	1.82739	1.81053	1.79189	1.77116	1.74835	1.7238	1.69824	1.6727	1.64831	1.62617	1.60707	1.59134	1.57876	1.56858	1.55964	1.55062	1.54023	1.52747	1.51179	1.49312	1.47196	1.44919	1.42602	1.40375	1.38356	1.36636	1.35264	1.34247	1.33549	1.33104	1.32835
	Post-disconnection ERP value (microvolts)	-1.67813	-1.64993	-1.60716	-1.55449	-1.49681	-1.43879	-1.38444	-1.3368	-1.29778	-1.26798	-1.24685	-1.23274	-1.22318	-1.21519	-1.20561	-1.19144	-1.17013	-1.13984	-1.09963	-1.04946	-0.990256	-0.923758	-0.852323	-0.778698	-0.705752	-0.636175	-0.572243	-0.51559	-0.467071	-0.426691	-0.393616	-0.366259	-0.342447	-0.319645	-0.295188	-0.26656	-0.231632	-0.188893	-0.137608	-0.0779229	-0.0108969	0.0615481	0.136735	0.211412	0.28197	0.344695	0.396021	0.432778
	Post-disconnection SEM	1.40639	1.3925	1.37903	1.36617	1.35409	1.34287	1.33257	1.32323	1.3149	1.30763	1.30141	1.29619	1.29179	1.28788	1.28402	1.27967	1.27429	1.2674	1.25873	1.24825	1.23618	1.22304	1.20953	1.19644	1.18453	1.17437	1.16632	1.16041	1.15644	1.15403	1.1527	1.15203	1.15167	1.15143	1.15119	1.15094	1.15063	1.15018	1.14943	1.14811	1.14588	1.1424	1.13739	1.13063	1.1221	1.11194	1.10045	1.08812
Incongruent	Pre-disconnection ERP value (microvolts)	2.14436	2.14124	2.10838	2.05314	1.98411	1.91035	1.8407	1.78309	1.74392	1.7276	1.7363	1.76978	1.82561	1.89936	1.9851	2.07593	2.16465	2.24428	2.30875	2.35328	2.37478	2.37198	2.34548	2.29754	2.23179	2.1528	2.06554	1.97488	1.88504	1.79914	1.71887	1.64424	1.57355	1.50348	1.42933	1.34538	1.24539	1.1231	0.972776	0.789721	0.570699	0.314276	0.0210081	-0.306508	-0.663729	-1.04441	-1.44095	-1.84488
	Pre-disconnection SEM	2.3101	2.29573	2.2787	2.2592	2.2376	2.21438	2.19015	2.16558	2.14134	2.11801	2.09606	2.07576	2.05716	2.04009	2.02414	2.00878	1.99333	1.9771	1.95942	1.93972	1.91758	1.8928	1.86538	1.83558	1.80384	1.77082	1.73729	1.70405	1.67189	1.64147	1.61322	1.58739	1.56396	1.54274	1.52344	1.50571	1.4893	1.47406	1.45998	1.44718	1.43581	1.426	1.41776	1.41092	1.40512	1.39984	1.3945	1.38852
	Post-disconnection ERP value (microvolts)	-1.90791	-2.21098	-2.51408	-2.80847	-3.0855	-3.33706	-3.55593	-3.73625	-3.87377	-3.96614	-4.01301	-4.01608	-3.97898	-3.9071	-3.80727	-3.68733	-3.55569	-3.42087	-3.29094	-3.17309	-3.07322	-2.99561	-2.94271	-2.915	-2.9111	-2.92783	-2.96051	-3.00329	-3.04957	-3.09241	-3.12505	-3.14127	-3.13579	-3.1046	-3.04516	-2.95651	-2.83929	-2.69566	-2.52912	-2.3443	-2.14661	-1.94197	-1.73645	-1.53596	-1.34593	-1.17113	-1.01539	-0.88157
	Post-disconnection SEM	1.44902	1.44321	1.43817	1.43358	1.42898	1.42384	1.41766	1.41	1.4006	1.38937	1.37642	1.36205	1.34671	1.3309	1.31515	1.2999	1.28548	1.27206	1.25967	1.24821	1.23751	1.22741	1.21777	1.20853	1.19972	1.1914	1.18368	1.17665	1.17034	1.1647	1.1596	1.15483	1.15014	1.14524	1.13985	1.13373	1.12667	1.11855	1.10931	1.09899	1.08776	1.07589	1.06376	1.05184	1.04065	1.03068	1.02233	1.01586
Difference	Pre-disconnection ERP value (microvolts)	-4.10887	-3.97062	-3.79313	-3.59454	-3.39328	-3.20651	-3.04865	-2.93027	-2.8573	-2.83066	-2.84645	-2.89651	-2.96939	-3.05158	-3.12897	-3.18829	-3.21848	-3.21183	-3.16482	-3.07849	-2.95845	-2.81438	-2.65923	-2.50801	-2.37643	-2.27941	-2.22971	-2.23659	-2.30492	-2.4345	-2.61991	-2.85071	-3.11215	-3.38614	-3.65254	-3.89065	-4.08067	-4.20517	-4.25026	-4.20656	-4.06981	-3.84099	-3.52617	-3.13587	-2.68417	-2.18754	-1.66359	-1.12975
	Pre-disconnection SEM	3.02797	3.00701	2.98497	2.96195	2.93805	2.91339	2.88808	2.86229	2.83621	2.81003	2.78395	2.7581	2.73249	2.707	2.68135	2.65514	2.62792	2.59921	2.5687	2.53624	2.50198	2.46634	2.43003	2.39398	2.3592	2.32665	2.2971	2.27101	2.24843	2.229	2.21199	2.19642	2.18121	2.16531	2.14792	2.12853	2.10704	2.08377	2.05937	2.03479	2.01109	1.98928	1.97017	1.95425	1.94159	1.9319	1.92454	1.9187
	Post-disconnection ERP value (microvolts)	0.229781	0.56104	0.906915	1.25398	1.58869	1.89827	2.17149	2.39944	2.576	2.69816	2.76616	2.78334	2.7558	2.69192	2.60166	2.49589	2.38557	2.28103	2.19131	2.12363	2.08297	2.07186	2.09038	2.1363	2.20535	2.29166	2.38827	2.48771	2.5825	2.66572	2.73144	2.77501	2.79334	2.78496	2.74998	2.68995	2.60766	2.50676	2.39151	2.26637	2.13571	2.00352	1.87319	1.74737	1.6279	1.51582	1.41141	1.31435
	Post-disconnection SEM	2.04556	2.02281	2.00125	1.981	1.96204	1.94417	1.92711	1.91061	1.89451	1.87884	1.86378	1.84968	1.83691	1.82579	1.81643	1.80871	1.80222	1.79635	1.79042	1.78378	1.776	1.76691	1.75665	1.74561	1.73434	1.7234	1.71324	1.70408	1.69588	1.68839	1.68119	1.67385	1.66598	1.65734	1.64787	1.63761	1.62674	1.61542	1.60377	1.59187	1.57969	1.56719	1.55434	1.54116	1.5278	1.5145	1.50158	1.48943
STG	Time (ms)	-150	-149	-148	-147	-146	-145	-144	-143	-142	-141	-140	-139	-138	-137	-136	-135	-134	-133	-132	-131	-130	-129	-128	-127	-126	-125	-124	-123	-122	-121	-120	-119	-118	-117	-116	-115	-114	-113	-112	-111	-110	-109	-108	-107	-106	-105	-104	-103
Congruent	Pre-disconnection ERP value (microvolts)	0.172305	0.254469	0.347054	0.440737	0.526302	0.595389	0.641138	0.658718	0.645652	0.601955	0.530041	0.434446	0.321371	0.198088	0.0722867	-0.0486091	-0.158079	-0.251045	-0.32427	-0.376585	-0.40892	-0.424155	-0.426794	-0.422499	-0.417532	-0.41815	-0.430009	-0.457637	-0.504003	-0.570242	-0.655542	-0.757191	-0.870811	-0.990711	-1.11036	-1.22294	-1.32185	-1.40128	-1.45661	-1.48475	-1.48436	-1.45585	-1.40126	-1.32408	-1.22884	-1.1207	-1.00497	-0.886713
	Pre-disconnection SEM	0.772323	0.76861	0.763973	0.758023	0.750496	0.741313	0.730617	0.718784	0.706401	0.694206	0.682998	0.673528	0.666376	0.661866	0.660007	0.660495	0.662774	0.666119	0.669736	0.67286	0.67483	0.675153	0.673548	0.669981	0.664683	0.658142	0.651076	0.644347	0.638846	0.635336	0.634293	0.635788	0.639449	0.644521	0.650015	0.654896	0.658271	0.659532	0.658448	0.655175	0.650207	0.644266	0.638147	0.63256	0.627989	0.624615	0.622325	0.620785
	Post-disconnection ERP value (microvolts)	0.644428	0.523779	0.410982	0.307416	0.214174	0.132094	0.0617997	0.00371775	-0.0419211	-0.0751051	-0.0960822	-0.105415	-0.104043	-0.0933293	-0.0750953	-0.0516155	-0.0255754	1.16906e-05	0.0219399	0.0369888	0.0421227	0.034714	0.0127591	-0.0249201	-0.0785336	-0.147224	-0.229049	-0.321056	-0.419419	-0.51968	-0.617034	-0.706669	-0.784124	-0.84564	-0.88846	-0.911084	-0.913417	-0.896817	-0.864036	-0.819035	-0.766708	-0.712512	-0.662051	-0.620629	-0.592819	-0.582075	-0.59043	-0.618305
	Post-disconnection SEM	0.911898	0.910498	0.909584	0.909026	0.908701	0.908482	0.908238	0.90783	0.907123	0.90599	0.904329	0.902076	0.899216	0.895783	0.891853	0.887532	0.88294	0.878198	0.873416	0.868684	0.864073	0.859632	0.855389	0.851351	0.847495	0.843766	0.840075	0.836301	0.832305	0.827948	0.823116	0.817745	0.811837	0.805465	0.798768	0.791929	0.78514	0.778572	0.772343	0.766501	0.761019	0.755817	0.750781	0.745799	0.74079	0.735723	0.730628	0.725586
Incongruent	Pre-disconnection ERP value (microvolts)	2.49483	2.36504	2.23522	2.10647	1.97928	1.85342	1.72808	1.60193	1.47338	1.34077	1.20264	1.05804	0.906669	0.749137	0.587014	0.422864	0.260159	0.103105	-0.0436149	-0.175169	-0.286934	-0.374876	-0.4359	-0.468161	-0.471287	-0.446511	-0.396681	-0.326165	-0.240624	-0.1467	-0.051617	0.0372661	0.112922	0.169104	0.200747	0.204285	0.177875	0.121497	0.0369363	-0.0723597	-0.201531	-0.344636	-0.495057	-0.645919	-0.79052	-0.922736	-1.03734	-1.13026
	Pre-disconnection SEM	0.830777	0.822649	0.813847	0.804659	0.795333	0.786036	0.776853	0.767797	0.758843	0.749971	0.741196	0.732588	0.724272	0.716402	0.709122	0.702528	0.696634	0.691369	0.686593	0.682154	0.677944	0.673968	0.670382	0.667499	0.66574	0.665548	0.667266	0.671017	0.676612	0.683535	0.690989	0.698009	0.70361	0.706937	0.707396	0.704745	0.699139	0.691129	0.681597	0.671649	0.662457	0.655073	0.650252	0.648319	0.649127	0.652106	0.656402	0.66105
	Post-disconnection ERP value (microvolts)	0.822406	0.841566	0.861632	0.882422	0.903782	0.925554	0.947563	0.96956	0.991199	1.01199	1.03127	1.0482	1.06178	1.07083	1.0741	1.07027	1.05806	1.0363	1.00403	0.960565	0.905559	0.83909	0.761664	0.674242	0.578215	0.475365	0.367804	0.257885	0.148111	0.0410251	-0.0608855	-0.155296	-0.240128	-0.313623	-0.374389	-0.42144	-0.454197	-0.472479	-0.476472	-0.46669	-0.44391	-0.409121	-0.363462	-0.308159	-0.244479	-0.173682	-0.0969939	-0.0155781
	Post-disconnection SEM	0.934276	0.926686	0.919761	0.913518	0.907866	0.902631	0.897591	0.892519	0.887217	0.881544	0.87543	0.868871	0.861924	0.854679	0.84723	0.839657	0.831998	0.824245	0.816347	0.80823	0.79982	0.791079	0.782031	0.77278	0.763511	0.754473	0.745947	0.738203	0.73145	0.725803	0.721265	0.717736	0.71504	0.712976	0.71136	0.71007	0.709061	0.708363	0.708053	0.708211	0.708879	0.710021	0.711515	0.71316	0.714718	0.715964	0.716743	0.717014
Difference	Pre-disconnection ERP value (microvolts)	-2.32252	-2.11058	-1.88816	-1.66574	-1.45298	-1.25803	-1.08694	-0.943214	-0.827727	-0.738809	-0.672601	-0.62359	-0.585299	-0.55105	-0.514727	-0.471473	-0.418238	-0.35415	-0.280655	-0.201416	-0.121986	-0.0492787	0.00910618	0.0456619	0.0537548	0.0283605	-0.0333283	-0.131472	-0.263379	-0.423543	-0.603925	-0.794457	-0.983733	-1.15981	-1.31111	-1.42722	-1.49973	-1.52278	-1.49354	-1.41239	-1.28283	-1.11121	-0.906205	-0.678166	-0.438323	-0.197962	0.032366	0.243546
	Pre-disconnection SEM	1.16832	1.16349	1.15802	1.15139	1.14314	1.13297	1.12077	1.1067	1.09116	1.07479	1.05838	1.0428	1.0289	1.01735	1.00857	1.00266	0.999398	0.998238	0.998408	0.999016	0.999174	0.998113	0.995301	0.990515	0.98388	0.975872	0.967236	0.958873	0.951662	0.946271	0.942997	0.941673	0.941688	0.942112	0.94189	0.940077	0.936033	0.929564	0.920976	0.911026	0.900793	0.891463	0.88409	0.879369	0.877495	0.878146	0.880593	0.883885
	Post-disconnection ERP value (microvolts)	-0.17798	-0.317786	-0.45065	-0.575006	-0.689607	-0.793459	-0.885764	-0.965842	-1.03312	-1.08709	-1.12735	-1.15361	-1.16582	-1.16416	-1.14919	-1.12188	-1.08363	-1.03629	-0.982095	-0.923576	-0.863436	-0.804376	-0.748904	-0.699161	-0.656747	-0.622589	-0.596853	-0.578942	-0.56753	-0.560706	-0.556148	-0.551373	-0.543996	-0.532017	-0.514071	-0.489644	-0.45922	-0.424338	-0.387563	-0.352345	-0.322798	-0.303391	-0.29859	-0.31247	-0.34834	-0.408392	-0.493437	-0.602727
	Post-disconnection SEM	1.29448	1.29221	1.29149	1.29208	1.29364	1.29577	1.29806	1.30013	1.30166	1.30242	1.30226	1.30111	1.29896	1.29581	1.29167	1.28654	1.28038	1.27314	1.26476	1.2552	1.24445	1.23255	1.21963	1.20587	1.1915	1.17679	1.162	1.14737	1.13311	1.11939	1.10635	1.09411	1.0828	1.07254	1.06351	1.05584	1.04968	1.0451	1.0421	1.04057	1.04029	1.04097	1.04223	1.04368	1.04496	1.04579	1.04598	1.04549
IFG	Time (ms)	-150	-149	-148	-147	-146	-145	-144	-143	-142	-141	-140	-139	-138	-137	-136	-135	-134	-133	-132	-131	-130	-129	-128	-127	-126	-125	-124	-123	-122	-121	-120	-119	-118	-117	-116	-115	-114	-113	-112	-111	-110	-109	-108	-107	-106	-105	-104	-103
Congruent	Pre-disconnection ERP value (microvolts)	-0.455535	-0.508772	-0.560207	-0.606108	-0.642396	-0.664937	-0.669874	-0.653944	-0.614786	-0.551169	-0.463175	-0.352266	-0.221268	-0.0742424	0.0837377	0.246885	0.409057	0.564154	0.706507	0.831248	0.934613	1.01418	1.069	1.09961	1.10795	1.09717	1.07136	1.03519	0.993538	0.951088	0.911979	0.879476	0.855744	0.841686	0.836924	0.839854	0.847815	0.857343	0.864485	0.865146	0.855456	0.832094	0.792585	0.735511	0.660637	0.568941	0.462549	0.344569
	Pre-disconnection SEM	0.333972	0.330302	0.326548	0.322746	0.318919	0.315085	0.311266	0.307493	0.303811	0.300284	0.29699	0.294018	0.291452	0.28937	0.287823	0.286834	0.286392	0.286449	0.286925	0.287719	0.288713	0.289787	0.290825	0.291729	0.292423	0.292857	0.293012	0.292896	0.292544	0.292011	0.291363	0.290672	0.290005	0.289419	0.288958	0.288647	0.288497	0.288502	0.288643	0.288887	0.289197	0.289526	0.289823	0.29004	0.290137	0.290086	0.289881	0.289542
	Post-disconnection ERP value (microvolts)	-0.178912	-0.23288	-0.280028	-0.321357	-0.357932	-0.390809	-0.420964	-0.449232	-0.476257	-0.502442	-0.527919	-0.55254	-0.575876	-0.597244	-0.615734	-0.630279	-0.639708	-0.642832	-0.638529	-0.625824	-0.603977	-0.572555	-0.53149	-0.48112	-0.422208	-0.355936	-0.283867	-0.207893	-0.130142	-0.0528793	0.0216132	0.0911659	0.153846	0.208082	0.252762	0.287314	0.311753	0.326691	0.333311	0.333297	0.328729	0.32195	0.315405	0.311467	0.312262	0.319502	0.334342	0.357267
	Post-disconnection SEM	0.359281	0.358493	0.357798	0.357156	0.356516	0.355817	0.354994	0.353978	0.352708	0.351132	0.349217	0.346957	0.344373	0.341516	0.338462	0.335306	0.33215	0.329092	0.326218	0.323591	0.32125	0.319214	0.317485	0.316061	0.314937	0.314115	0.3136	0.3134	0.313514	0.313928	0.314609	0.3155	0.316525	0.317603	0.318649	0.319595	0.320395	0.32103	0.321513	0.321875	0.322162	0.322421	0.322692	0.323002	0.323359	0.323759	0.324191	0.324642
Incongruent	Pre-disconnection ERP value (microvolts)	0.468069	0.498288	0.519574	0.530264	0.529264	0.516102	0.490944	0.45457	0.408297	0.353877	0.293362	0.228956	0.162863	0.09714	0.0335754	-0.0264237	-0.0818826	-0.132294	-0.177604	-0.218158	-0.254624	-0.287882	-0.3189	-0.348607	-0.377774	-0.406905	-0.436153	-0.465269	-0.493589	-0.520048	-0.543237	-0.561485	-0.572967	-0.57583	-0.568318	-0.548905	-0.516406	-0.470078	-0.409685	-0.335542	-0.248522	-0.150031	-0.0419581	0.0734032	0.193452	0.315391	0.436339	0.553448
	Pre-disconnection SEM	0.34044	0.338236	0.336274	0.334511	0.332893	0.331361	0.32986	0.328345	0.326786	0.325173	0.32352	0.32186	0.320238	0.318702	0.317293	0.316027	0.314893	0.313843	0.312797	0.311655	0.310305	0.308647	0.306606	0.304147	0.301286	0.298093	0.294683	0.291209	0.28784	0.284735	0.282025	0.279793	0.278058	0.276777	0.275858	0.275175	0.274596	0.274004	0.27332	0.272515	0.271611	0.270676	0.26981	0.269124	0.268717	0.268656	0.268964	0.269617
	Post-disconnection ERP value (microvolts)	1.42308	1.43249	1.41996	1.38399	1.32387	1.23965	1.13221	1.00317	0.85484	0.690127	0.512395	0.325339	0.132845	-0.061154	-0.252802	-0.438443	-0.614711	-0.77861	-0.927567	-1.05947	-1.17267	-1.266	-1.33874	-1.39063	-1.42181	-1.43281	-1.42452	-1.39817	-1.35527	-1.29763	-1.22725	-1.14637	-1.05733	-0.962569	-0.864535	-0.765616	-0.66806	-0.573893	-0.484846	-0.402285	-0.327162	-0.25998	-0.200787	-0.149199	-0.104437	-0.0654126	-0.0308145	0.000770834
	Post-disconnection SEM	0.358699	0.356308	0.354436	0.35306	0.352129	0.351573	0.351319	0.351303	0.351476	0.351806	0.352277	0.352881	0.353612	0.354453	0.355373	0.356325	0.357245	0.358054	0.358669	0.359009	0.359002	0.358591	0.357742	0.356445	0.354715	0.352593	0.35014	0.347435	0.34456	0.341603	0.338637	0.335724	0.332903	0.330198	0.327613	0.325149	0.322803	0.320582	0.318504	0.316603	0.31492	0.313498	0.312378	0.311581	0.311112	0.310957	0.311081	0.311442
Difference	Pre-disconnection ERP value (microvolts)	-0.923604	-1.00706	-1.07978	-1.13637	-1.17166	-1.18104	-1.16082	-1.10851	-1.02308	-0.905046	-0.756535	-0.581221	-0.38413	-0.171383	0.0501621	0.273309	0.49094	0.696449	0.884111	1.0494	1.18924	1.30206	1.3879	1.44822	1.48572	1.50408	1.50752	1.50046	1.48713	1.47114	1.45522	1.44096	1.42871	1.41752	1.40524	1.38876	1.36422	1.32742	1.27417	1.20069	1.10398	0.982125	0.834543	0.662108	0.467185	0.25355	0.0262087	-0.208878
	Pre-disconnection SEM	0.479721	0.474062	0.46843	0.462863	0.457392	0.452051	0.446879	0.441934	0.43729	0.433038	0.42927	0.426073	0.423505	0.421581	0.420265	0.419466	0.41905	0.418854	0.418705	0.418443	0.41794	0.417105	0.415899	0.414325	0.412431	0.410297	0.408027	0.405737	0.403545	0.401556	0.399856	0.398498	0.397499	0.396839	0.396464	0.396297	0.396253	0.396252	0.396234	0.396168	0.396053	0.395914	0.395792	0.395731	0.395763	0.395903	0.396141	0.396452
	Post-disconnection ERP value (microvolts)	-1.60199	-1.66537	-1.69999	-1.70535	-1.6818	-1.63046	-1.55317	-1.4524	-1.3311	-1.19257	-1.04031	-0.87788	-0.708722	-0.53609	-0.362934	-0.191835	-0.0249973	0.135779	0.289039	0.433646	0.568693	0.693443	0.807254	0.909515	0.999606	1.07688	1.14066	1.19028	1.22513	1.24475	1.24887	1.23754	1.21118	1.17065	1.1173	1.05293	0.979813	0.900584	0.818157	0.735581	0.655891	0.58193	0.516192	0.460666	0.416699	0.384915	0.365156	0.356496
	Post-disconnection SEM	0.5148	0.512613	0.51093	0.50968	0.50876	0.508047	0.507412	0.506734	0.505916	0.5049	0.503674	0.502275	0.500787	0.499323	0.49801	0.496964	0.496265	0.495941	0.495958	0.496222	0.496591	0.496895	0.496965	0.496652	0.495848	0.494498	0.492601	0.490202	0.487384	0.48425	0.480906	0.477454	0.473983	0.470569	0.467275	0.46416	0.46128	0.458693	0.456453	0.454609	0.453199	0.452241	0.451732	0.451649	0.451954	0.4526	0.453538	0.454719
[truncated: 903 more columns]
