# Supplementary material for: Immediate neural impact and incomplete compensation after semantic hub disconnection
Source: Nat Commun. 2023 Oct 7;14:6264. doi: 10.1038/s41467-023-42088-7 (PMC10560235; doi:10.1038/s41467-023-42088-7)
Supplement: Supplementary file 4 — Source Data [file 41467_2023_42088_MOESM4_ESM.zip › SuppFig6_sourcedata.xlsx]

## Sheet: Sheet1
Original, pre-target word baseline corrected
Time (ms)	-150	-149	-148	-147	-146	-145	-144	-143	-142	-141	-140	-139	-138	-137	-136	-135	-134	-133	-132	-131	-130	-129	-128	-127	-126	-125	-124	-123	-122	-121	-120	-119	-118	-117	-116	-115	-114	-113	-112	-111	-110	-109	-108	-107	-106	-105	-104	-103	-102
Pre-disconnection MMR ERP voltage (microvolts)	-4.10887	-3.97062	-3.79313	-3.59454	-3.39328	-3.20651	-3.04865	-2.93027	-2.8573	-2.83066	-2.84645	-2.89651	-2.96939	-3.05158	-3.12897	-3.18829	-3.21848	-3.21183	-3.16482	-3.07849	-2.95845	-2.81438	-2.65923	-2.50801	-2.37643	-2.27941	-2.22971	-2.23659	-2.30492	-2.4345	-2.61991	-2.85071	-3.11215	-3.38614	-3.65254	-3.89065	-4.08067	-4.20517	-4.25026	-4.20656	-4.06981	-3.84099	-3.52617	-3.13587	-2.68417	-2.18754	-1.66359	-1.12975	-0.602079
Pre-disconnection MMR ERP standard error of mean	3.02797	3.00701	2.98497	2.96195	2.93805	2.91339	2.88808	2.86229	2.83621	2.81003	2.78395	2.7581	2.73249	2.707	2.68135	2.65514	2.62792	2.59921	2.5687	2.53624	2.50198	2.46634	2.43003	2.39398	2.3592	2.32665	2.2971	2.27101	2.24843	2.229	2.21199	2.19642	2.18121	2.16531	2.14792	2.12853	2.10704	2.08377	2.05937	2.03479	2.01109	1.98928	1.97017	1.95425	1.94159	1.9319	1.92454	1.9187	1.91352
Pre-disconnection MMR ERP voltage (microvolts)	0.229781	0.56104	0.906915	1.25398	1.58869	1.89827	2.17149	2.39944	2.576	2.69816	2.76616	2.78334	2.7558	2.69192	2.60166	2.49589	2.38557	2.28103	2.19131	2.12363	2.08297	2.07186	2.09038	2.1363	2.20535	2.29166	2.38827	2.48771	2.5825	2.66572	2.73144	2.77501	2.79334	2.78496	2.74998	2.68995	2.60766	2.50676	2.39151	2.26637	2.13571	2.00352	1.87319	1.74737	1.6279	1.51582	1.41141	1.31435	1.22382
Pre-disconnection MMR ERP standard error of mean	2.04556	2.02281	2.00125	1.981	1.96204	1.94417	1.92711	1.91061	1.89451	1.87884	1.86378	1.84968	1.83691	1.82579	1.81643	1.80871	1.80222	1.79635	1.79042	1.78378	1.776	1.76691	1.75665	1.74561	1.73434	1.7234	1.71324	1.70408	1.69588	1.68839	1.68119	1.67385	1.66598	1.65734	1.64787	1.63761	1.62674	1.61542	1.60377	1.59187	1.57969	1.56719	1.55434	1.54116	1.5278	1.5145	1.50158	1.48943	1.47845
No baseline correction applied
Time (ms)	-150	-149	-148	-147	-146	-145	-144	-143	-142	-141	-140	-139	-138	-137	-136	-135	-134	-133	-132	-131	-130	-129	-128	-127	-126	-125	-124	-123	-122	-121	-120	-119	-118	-117	-116	-115	-114	-113	-112	-111	-110	-109	-108	-107	-106	-105	-104	-103	-102
Pre-disconnection MMR ERP voltage (microvolts)	-5.97301	-5.83476	-5.65727	-5.45868	-5.25742	-5.07064	-4.91279	-4.79441	-4.72143	-4.6948	-4.71059	-4.76065	-4.83353	-4.91572	-4.99311	-5.05243	-5.08262	-5.07597	-5.02896	-4.94264	-4.82259	-4.67852	-4.52337	-4.37215	-4.24056	-4.14355	-4.09384	-4.10073	-4.16905	-4.29864	-4.48404	-4.71485	-4.97629	-5.25027	-5.51667	-5.75478	-5.94481	-6.06931	-6.11439	-6.0707	-5.93394	-5.70513	-5.39031	-5.00001	-4.54831	-4.05167	-3.52773	-2.99389	-2.46621
Pre-disconnection MMR ERP standard error of mean	3.01931	3.02637	3.03172	3.03509	3.03623	3.03494	3.03109	3.0247	3.01589	3.00494	2.99217	2.97798	2.96273	2.94674	2.93024	2.91333	2.89608	2.87853	2.86075	2.84293	2.82539	2.80862	2.79319	2.77977	2.76895	2.76118	2.75669	2.75535	2.75676	2.76019	2.76471	2.76929	2.77292	2.77475	2.77419	2.77097	2.7652	2.75731	2.74802	2.73822	2.72885	2.72077	2.71463	2.71076	2.7092	2.70963	2.71151	2.71418	2.71694
Pre-disconnection MMR ERP voltage (microvolts)	-0.442678	-0.11142	0.234455	0.581522	0.916237	1.22581	1.49903	1.72698	1.90354	2.0257	2.0937	2.11088	2.08334	2.01945	1.9292	1.82343	1.71311	1.60857	1.51885	1.45117	1.41051	1.3994	1.41792	1.46384	1.53289	1.61919	1.71581	1.81525	1.91004	1.99326	2.05898	2.10255	2.12088	2.1125	2.07752	2.01749	1.9352	1.8343	1.71905	1.59391	1.46325	1.33106	1.20072	1.07491	0.955442	0.843363	0.738953	0.641888	0.551361
Pre-disconnection MMR ERP standard error of mean	1.96378	1.95928	1.95666	1.95589	1.95671	1.95872	1.96143	1.9644	1.9673	1.97	1.97254	1.97512	1.978	1.98139	1.98535	1.98977	1.99431	1.9985	2.00183	2.00388	2.00442	2.0035	2.00141	1.99866	1.99589	1.99369	1.99251	1.99256	1.99377	1.99584	1.99829	2.00056	2.00215	2.00262	2.00169	1.99917	1.99498	1.98905	1.98134	1.97181	1.9604	1.94712	1.93206	1.91542	1.89756	1.87899	1.86033	1.84228	1.82555
Pre-sentence period baseline corrected
Time (ms)	-150	-149	-148	-147	-146	-145	-144	-143	-142	-141	-140	-139	-138	-137	-136	-135	-134	-133	-132	-131	-130	-129	-128	-127	-126	-125	-124	-123	-122	-121	-120	-119	-118	-117	-116	-115	-114	-113	-112	-111	-110	-109	-108	-107	-106	-105	-104	-103	-102
Pre-disconnection MMR ERP voltage (microvolts)	-0.306999	-0.225834	-0.10315	0.0521812	0.229331	0.416308	0.600838	0.771218	0.917111	1.03022	1.1048	1.13792	1.12954	1.0824	1.00162	0.894259	0.768651	0.633782	0.498611	0.371472	0.259569	0.16861	0.102602	0.0638025	0.0528205	0.0688455	0.109956	0.173495	0.256435	0.355698	0.468432	0.59215	0.724788	0.864641	1.0102	1.15994	1.31206	1.46424	1.61342	1.75573	1.88646	2.0002	2.09111	2.1533	2.18131	2.17063	2.11822	2.02305	1.8864
Pre-disconnection MMR ERP standard error of mean	2.59562	2.58387	2.57258	2.5612	2.54916	2.53586	2.52079	2.50357	2.484	2.46208	2.43804	2.41221	2.38508	2.35713	2.32878	2.3004	2.27223	2.24442	2.21703	2.19012	2.16371	2.13789	2.11272	2.08823	2.06438	2.04103	2.01789	1.99457	1.97063	1.94563	1.91921	1.89116	1.86147	1.83033	1.79809	1.76524	1.73235	1.69998	1.66869	1.63895	1.6112	1.5858	1.56301	1.54298	1.52578	1.51128	1.49921	1.48919	1.4807
Pre-disconnection MMR ERP voltage (microvolts)	3.26543	3.18276	3.10106	3.02123	2.94501	2.87483	2.81355	2.76418	2.72949	2.7117	2.71205	2.73062	2.76609	2.81568	2.87525	2.93946	3.00212	3.05656	3.09616	3.11483	3.10747	3.0705	3.00211	2.90254	2.77412	2.62121	2.44995	2.2679	2.08354	1.90571	1.74303	1.60332	1.49302	1.41684	1.37735	1.37489	1.40756	1.47131	1.56029	1.66725	1.78399	1.90195	2.01272	2.10851	2.18264	2.22984	2.24644	2.23048	2.18163
Pre-disconnection MMR ERP standard error of mean	1.41279	1.41205	1.41208	1.41271	1.4138	1.41526	1.41702	1.41901	1.42117	1.42336	1.42535	1.42684	1.42743	1.42666	1.42405	1.41917	1.41162	1.40115	1.38764	1.37113	1.35181	1.3301	1.30656	1.28197	1.25724	1.23342	1.21155	1.19258	1.17721	1.16578	1.15811	1.15357	1.15111	1.14948	1.14739	1.1438	1.13804	1.12994	1.11987	1.10871	1.09764	1.08798	1.08094	1.07739	1.07775	1.08189	1.08928	1.09909	1.11037
[truncated: 902 more columns]
