# Supplementary material for: Immediate neural impact and incomplete compensation after semantic hub disconnection
Source: Nat Commun. 2023 Oct 7;14:6264. doi: 10.1038/s41467-023-42088-7 (PMC10560235; doi:10.1038/s41467-023-42088-7)
Supplement: Supplementary file 4 — Source Data [file 41467_2023_42088_MOESM4_ESM.zip › SuppFig7_sourcedata.xlsx]

## Sheet: Figure 7
RIGHT	PRE- DISCONNECTION, THETA											LEFT	Combined in- and outflow CGC values	GAMMA	BETA	ALPHA	THETA
													HG	0.0461542	0.0718445	0.119985	0.108941
	ADJACENCY MATRIX												TP	0.0154876	0.0480661	0.0734508	0.100664
		To (Region)											STG	0.0543777	0.073053	0.101838	0.096713
		HG	STG	TP	IFGop	IFGtri							IFGop	0.0163158	0.0293067	0.0592723	0.0606768
From (Region)	HG	0	0.0384146	0.0295242	0.0137008	0							IFGtri	0.00737044	0.0085082	0.0165405	0.0122052
	STG	0.0094876	0	0.00967533	0.0100537	0
	TP	0.0145219	0.0214842	0	0.012663	0
	IFGop	0	0.0101718	0	0	0
	IFGtri	0	0	0	0	0
	This table contains the raw adjacency data for the graph, used in the computation of node and edge metrics.
	NODE SIZES
		Region
		HG	STG	TP	IFGop	IFGtri
Metric	Raw weight	0.105649	0.0992871	0.0878686	0.0465894	0
	Weight scaled for plotting (MarkerSize)	50	46.9891	41.5851	22.0491	2.22045e-16
	This table contains the raw node metric weights w = inflow+outflow. It also contains the weights as scaled for plotting, computed using the function @(weights)eps+50*abs(weights)/maxVal.
	EDGE WEIGHTS
		Metric
		Raw weight	Weight scaled for plotting (LineWidth)
From -> To (Region)	HG --> STG	0.0384146	10
	HG --> TP	0.0295242	7.68569
	HG --> IFGop	0.0137008	3.56658
	STG --> HG	0.0094876	2.46979
	STG --> TP	0.00967533	2.51866
	STG --> IFGop	0.0100537	2.61715
	TP --> HG	0.0145219	3.78031
	TP --> STG	0.0214842	5.59271
	TP --> IFGop	0.012663	3.29641
	IFGop --> STG	0.0101718	2.64791
	This table contains the raw edge weights w. It also contains the weights as scaled for plotting, computed using the function @(weights)abs(10*weights/max(weights)).
	PRE-DISCONNECTION, ALPHA
	ADJACENCY MATRIX
		To (Region)
		HG	STG	TP	IFGop	IFGtri
From (Region)	HG	0	0.0415434	0.0221296	0.0212255	0
	STG	0	0	0.0047053	0.00562128	0
	TP	0.0281653	0.0174104	0	0.0226395	0.00508107
	IFGop	0	0	0	0	0.00439953
	IFGtri	0	0	0	0	0
	This table contains the raw adjacency data for the graph, used in the computation of node and edge metrics.
	NODE SIZES
		Region
		HG	STG	TP	IFGop	IFGtri
Metric	Raw weight	0.113064	0.0692804	0.100131	0.0538858	0.0094806
	Weight scaled for plotting (MarkerSize)	50	30.6377	44.2809	23.8298	4.19259
	This table contains the raw node metric weights w = inflow+outflow. It also contains the weights as scaled for plotting, computed using the function @(weights)eps+50*abs(weights)/maxVal.
	EDGE WEIGHTS
		Metric
		Raw weight	Weight scaled for plotting (LineWidth)
From -> To (Region)	HG --> STG	0.0415434	10
	HG --> TP	0.0221296	5.32687
	HG --> IFGop	0.0212255	5.10923
	STG --> TP	0.0047053	1.13262
	STG --> IFGop	0.00562128	1.35311
	TP --> HG	0.0281653	6.77973
	TP --> STG	0.0174104	4.1909
	TP --> IFGop	0.0226395	5.44961
	TP --> IFGtri	0.00508107	1.22308
	IFGop --> IFGtri	0.00439953	1.05902
	This table contains the raw edge weights w. It also contains the weights as scaled for plotting, computed using the function @(weights)abs(10*weights/max(weights)).
	PRE-DISCONNECTION, BETA
	ADJACENCY MATRIX
		To (Region)
		HG	STG	TP	IFGop	IFGtri
From (Region)	HG	0	0.0287251	0.0115915	0.00722935	0.00165463
	STG	0	0	0.0032928	0.00174649	0
	TP	0.0220377	0.0127761	0	0.0173908	0.00511657
	IFGop	0	0	0	0	0
	IFGtri	0	0	0	0	0
	This table contains the raw adjacency data for the graph, used in the computation of node and edge metrics.
	NODE SIZES
		Region
		HG	STG	TP	IFGop	IFGtri
Metric	Raw weight	0.0712383	0.0465405	0.0722055	0.0263667	0.00677121
	Weight scaled for plotting (MarkerSize)	49.3303	32.2278	50	18.2581	4.68885
	This table contains the raw node metric weights w = inflow+outflow. It also contains the weights as scaled for plotting, computed using the function @(weights)eps+50*abs(weights)/maxVal.
	EDGE WEIGHTS
		Metric
		Raw weight	Weight scaled for plotting (LineWidth)
From -> To (Region)	HG --> STG	0.0287251	10
	HG --> TP	0.0115915	4.03532
	HG --> IFGop	0.00722935	2.51673
	HG --> IFGtri	0.00165463	0.576023
	STG --> TP	0.0032928	1.14631
	STG --> IFGop	0.00174649	0.608001
	TP --> HG	0.0220377	7.6719
	TP --> STG	0.0127761	4.44769
	TP --> IFGop	0.0173908	6.05422
	TP --> IFGtri	0.00511657	1.78122
	This table contains the raw edge weights w. It also contains the weights as scaled for plotting, computed using the function @(weights)abs(10*weights/max(weights)).
	PRE-DISCONNECTION, GAMMA
	ADJACENCY MATRIX
		To (Region)
		HG	STG	TP	IFGop	IFGtri
From (Region)	HG	0	0.00946472	0.00758641	0.00328386	0.0022213
	STG	0	0	0	0	0.000309774
	TP	0.0235906	0.00551759	0	0.0124791	0.00483723
	IFGop	0	0	0.000366819	0	0
	IFGtri	0	0	0	0	0
	This table contains the raw adjacency data for the graph, used in the computation of node and edge metrics.
	NODE SIZES
		Region
		HG	STG	TP	IFGop	IFGtri
Metric	Raw weight	0.0461469	0.0152921	0.0543777	0.0161298	0.0073683
	Weight scaled for plotting (MarkerSize)	42.4318	14.061	50	14.8312	6.77511
	This table contains the raw node metric weights w = inflow+outflow. It also contains the weights as scaled for plotting, computed using the function @(weights)eps+50*abs(weights)/maxVal.
	EDGE WEIGHTS
		Metric
		Raw weight	Weight scaled for plotting (LineWidth)
From -> To (Region)	HG --> STG	0.00946472	4.01207
	HG --> TP	0.00758641	3.21586
	HG --> IFGop	0.00328386	1.39202
	HG --> IFGtri	0.0022213	0.941604
	STG --> IFGtri	0.000309774	0.131312
	TP --> HG	0.0235906	10
	TP --> STG	0.00551759	2.33889
	TP --> IFGop	0.0124791	5.28985
	TP --> IFGtri	0.00483723	2.05049
	IFGop --> TP	0.000366819	0.155494
	This table contains the raw edge weights w. It also contains the weights as scaled for plotting, computed using the function @(weights)abs(10*weights/max(weights)).
