# Supplementary material for: Immediate neural impact and incomplete compensation after semantic hub disconnection
Source: Nat Commun. 2023 Oct 7;14:6264. doi: 10.1038/s41467-023-42088-7 (PMC10560235; doi:10.1038/s41467-023-42088-7)
Supplement: Supplementary file 4 — Source Data [file 41467_2023_42088_MOESM4_ESM.zip › SuppFig8_sourcedata.xlsx]

## Sheet: Figure8A
Pre-disconnection	From	HG				STG				IFG opercularis				IFG triangularis						Post-disconnection	From	HG				STG				IFG opercularis				IFG triangularis						Difference	From	HG				STG
	To	HG	STG	IFG op	IFG tri	HG	STG	IFG op	IFG tri	HG	STG	IFG op	IFG tri	HG	STG	IFG op	IFG tri				To	HG	STG	IFG op	IFG tri	HG	STG	IFG op	IFG tri	HG	STG	IFG op	IFG tri	HG	STG	IFG op	IFG tri				To	HG	STG	IFG op	IFG tri	HG	STG	IFG op	IFG tri
Frequency	0	0	0.00455328	0	0	0.0415288	0	0	0	0	0	0	0	0	0	0	0			Frequency	0	0	0	0.331414	0.655436	0.00422904	0	0	0	0	0	0	0	0	0	0	0			Frequency	0	0	0.00455328	0.331414	0.655436	0.0372997	0	0	0
	0.25	0	0.038514	0	0	0.0856161	0	0.0341455	0.0105524	0	0.00661254	0	0	0	0	0	0				0.25	0	0	0	0	0	0	0	0	0	0	0	0	0	0	0	0				0.25	0	0.038514	0	0	0.0856161	0	0.0341455	0.0105524
	0.5	0	0.0405517	0.00912445	0	0.0644593	0	0.0912963	0.0502591	0	0.0124624	0	0.00159057	0	0	0	0				0.5	0	0	0	0	0	0	0	0	0	0	0	0.0566923	0	0	0.0125126	0				0.5	0	0.0405517	0.00912445	0	0.0644593	0	0.0912963	0.0502591
	0.75	0	0.0343139	0.0119237	0	0.0499106	0	0.126639	0.0547862	0	0.0142233	0	0.0350796	0	0	0.00576667	0				0.75	0	0.00447128	0	0	0.00935467	0	0.00992151	0	0	0	0	0.0717053	0	0	0.0286907	0				0.75	0	0.0298426	0.0119237	0	0.0405559	0	0.116718	0.0547862
	1	0	0.0357686	0.00688158	0	0.0387289	0	0.125602	0.03666	0	0.0128985	0	0.0389721	0	0	0.0167156	0				1	0	0.00300171	0	0	0.0128859	0	0.0143845	0	0	0	0	0.0756617	0.000212233	0	0.0302232	0				1	0	0.0327669	0.00688158	0	0.025843	0	0.111217	0.03666
	1.25	0	0.0378361	0.00543207	0	0.0311447	0	0.107597	0.0195361	0	0.0129836	0	0.0311428	0	0	0.0222719	0				1.25	0	0.0013111	0.00171962	0	0.013661	0	0.0162992	0	0.000158885	0	0	0.0750023	0.00113548	0	0.0267123	0				1.25	0	0.036525	0.00371245	0	0.0174837	0	0.0912982	0.0195361
	1.5	0	0.0381387	0.00663855	0.0001887	0.0267235	0	0.0886422	0.00975441	0	0.0135578	0	0.0220934	0	0.000655245	0.0236683	0				1.5	0	0.000277725	0.00449546	0	0.0135237	0	0.0160095	7.66735e-05	0.00261348	0	0	0.0707772	0.000912028	0	0.0227966	0				1.5	0	0.0378609	0.00214308	0.0001887	0.0131999	0	0.0726327	0.00967774
	1.75	0	0.0367324	0.00871502	0.00247375	0.0242304	0	0.0730859	0.00475482	0	0.0147152	0	0.014146	0	0.00228508	0.0232801	0				1.75	0	0	0.00632111	0	0.0125302	0	0.0139376	0.000218271	0.00446662	0	0	0.0643435	0.000206631	0	0.0217704	0				1.75	0	0.0367324	0.00239392	0.00247375	0.0117002	0	0.0591484	0.00453655
	2	0	0.0344083	0.010527	0.00404011	0.0229843	0	0.0613486	0.00205983	0	0.0159271	0	0.00811375	0	0.00339345	0.0224065	0				2	0	0.000209391	0.00686022	0	0.0111331	0	0.0110135	0.000431408	0.00523724	0	0	0.0572845	0	0.000886353	0.023998	0				2	0	0.0341989	0.00366678	0.00404011	0.0118512	0	0.0503352	0.00162843
	2.25	0	0.0315805	0.0120248	0.00498632	0.0225976	0	0.0526477	0.00110544	0	0.0172426	0	0.00384176	0	0.00389846	0.0211692	0				2.25	0	0.000882998	0.00706715	0.000360577	0.0096837	0	0.00806557	0.000808084	0.0053592	0	0	0.0514584	0	0.00252027	0.0280429	0				2.25	0	0.0306975	0.00495765	0.00462574	0.0129139	0	0.0445822	0.000297359
	2.5	0	0.0290093	0.0131696	0.00536573	0.0225006	0	0.0460962	0.000916615	0	0.0186274	0	0.00113278	0	0.00406054	0.0199363	0				2.5	0	0.0015672	0.00688091	0.000739583	0.00819597	0	0.00565475	0.00102955	0.00505961	0	0	0.0470989	0	0.00395501	0.0320805	0				2.5	0	0.0274421	0.00628866	0.00462615	0.0143046	0	0.0404415	0.000112937
	2.75	0	0.026865	0.0138924	0.00535786	0.0227166	0	0.040931	0.000418111	0	0.0199806	0	0	5.06984e-05	0.00415127	0.0186937	0				2.75	0	0.00214354	0.00651292	0.00108974	0.00694973	0	0.00409804	0.00122656	0.00462509	0	0	0.043932	0	0.00501844	0.0352262	0				2.75	0	0.0247215	0.00737948	0.00426812	0.0157668	0	0.0368329	0.00080845
	3	0	0.0251679	0.0142127	0.00508995	0.0232333	0	0.0369171	0.000355027	0	0.0211616	0	0	0.000289515	0.00429839	0.0174447	0				3	0	0.0027042	0.00616381	0.00151481	0.00595472	0	0.00325816	0.00140774	0.00426798	0	0	0.041517	0	0.00582183	0.0371112	0				3	0	0.0224637	0.00804886	0.00357513	0.0172786	0	0.0336589	0.00105272
	3.25	0	0.0240113	0.0140803	0.00472501	0.0238675	0	0.0338576	0.000922305	0	0.0222241	0	0	0.00049717	0.00438871	0.0160247	0				3.25	0	0.00334983	0.00599076	0.00195191	0.00519034	0	0.00292074	0.00159126	0.00398186	0	0	0.0395421	0.000297385	0.00638499	0.0379481	0				3.25	0	0.0206615	0.00808958	0.00277309	0.0186772	0	0.0309368	0.000668957
	3.5	0	0.0234419	0.0136999	0.00417322	0.0246169	0	0.0313488	0.00177437	0	0.0232526	0	0	0.000629646	0.00436023	0.0145912	0				3.5	0	0.00413638	0.00594619	0.00242466	0.00463054	0	0.00290372	0.00176295	0.00371012	0	0	0.0378223	0.000625382	0.00674628	0.0380043	0				3.5	0	0.0193055	0.00775375	0.00174856	0.0199863	0	0.028445	1.14256e-05
	3.75	0	0.0234697	0.0131934	0.00349937	0.0254603	0	0.0291553	0.00300645	0	0.0244749	0	0	0.000826304	0.00444473	0.0131247	0				3.75	0	0.00506999	0.00604784	0.0029165	0.00420006	0	0.00307985	0.001927	0.00349955	0.000228407	0	0.0362674	0.000937529	0.00689714	0.0374566	0				3.75	0	0.0183997	0.00714557	0.000582867	0.0212602	0	0.0260755	0.00107945
	4	0	0.0240244	0.0124954	0.00278726	0.0263985	0	0.0270457	0.00383649	0	0.0258219	0	0	0.00119748	0.00446436	0.0117662	0				4	0	0.00621773	0.00623603	0.00342228	0.00386889	0	0.00336259	0.00206926	0.00333091	0.000549863	0	0.0348999	0.00124882	0.00690617	0.0364887	0				4	0	0.0178067	0.00625938	0.000635019	0.0225296	0	0.0236831	0.00176722
	4.25	0	0.0250192	0.0116577	0.00218216	0.0272951	0	0.0250371	0.00434278	0	0.0271546	0	0	0.00158287	0.00457082	0.0105781	0				4.25	0	0.007671	0.00649514	0.00397085	0.00356818	0	0.00372659	0.0021598	0.00318788	0.000863182	0	0.0336434	0.00156232	0.00676773	0.03528	0				4.25	0	0.0173482	0.00516251	0.00178869	0.0237269	0	0.0213105	0.00218298
	4.5	0	0.0263239	0.0108368	0.00169376	0.0281965	0	0.0230438	0.00516465	0	0.0283893	0	0	0.00198889	0.00455363	0.00941478	0				4.5	0	0.0094251	0.00682729	0.00452667	0.00331321	0	0.00412489	0.00228097	0.00305778	0.00117886	0	0.032482	0.00186802	0.00663334	0.0339218	0				4.5	0	0.0168988	0.00400952	0.00283291	0.0248833	0	0.0189189	0.00288368
	4.75	0	0.0277494	0.0103537	0.00130828	0.0290136	0	0.021	0.00538241	0	0.0293486	0	0	0.00254374	0.00453635	0.00823115	0				4.75	0	0.0115587	0.00721747	0.00513555	0.00309948	0	0.00454192	0.00238016	0.00293131	0.00149923	0	0.0314103	0.00213559	0.00644085	0.0324944	0				4.75	0	0.0161907	0.0031362	0.00382727	0.0259141	0	0.0164581	0.00300225
	5	0	0.0291558	0.0103044	0.000871565	0.0295303	0	0.0187521	0.00550948	0.000514406	0.0299943	0	0	0.00309192	0.0044505	0.00735435	0				5	0	0.0141142	0.00765059	0.0058154	0.00282456	0	0.00496988	0.00245444	0.0027911	0.00180707	0	0.0304242	0.00242309	0.00619517	0.0310217	0				5	0	0.0150416	0.00265386	0.00494383	0.0267057	0	0.0137823	0.00305504
	5.25	0	0.0305539	0.0107343	0.000458083	0.0297709	0	0.0163376	0.00542276	0.00145109	0.030485	0	0	0.00349239	0.00415993	0.00625032	0				5.25	0	0.0171481	0.00809118	0.00654835	0.00251433	0	0.00541273	0.0025093	0.00263592	0.00210241	0	0.0295129	0.00267261	0.00591354	0.0295303	0				5.25	0	0.0134058	0.0026431	0.00609026	0.0272566	0	0.0109249	0.00291346
	5.5	0	0.0317242	0.0115058	0.000357356	0.0295125	0	0.0137542	0.00508201	0.00271066	0.0303193	0	0	0.00386569	0.00389856	0.00508717	0				5.5	0	0.0206589	0.00850077	0.00731537	0.00219571	0	0.00585299	0.0026403	0.00247342	0.00238502	0	0.0286567	0.00286334	0.00558821	0.0280694	0				5.5	0	0.0110653	0.003005	0.00695802	0.0273168	0	0.00790122	0.00244171
	5.75	0	0.0326056	0.0128887	0.000334961	0.0286656	0	0.0110427	0.00451585	0.00418123	0.02952	0	0	0.00411802	0.00349469	0.00391038	0				5.75	0	0.0245542	0.00888986	0.00806249	0.00187504	0	0.00629428	0.00276288	0.00230422	0.00265426	0	0.0278666	0.00304137	0.00523471	0.0267231	0				5.75	0	0.00805139	0.00399879	0.00772753	0.0267906	0	0.00474846	0.00175297
	6	0	0.0332162	0.0149392	0.000397436	0.0271837	0	0.0082637	0.00372285	0.00593943	0.0279656	0	0.000649278	0.00415327	0.00302056	0.00288629	0				6	0	0.028882	0.00923031	0.00878392	0.00155537	0	0.00671871	0.00287324	0.00212164	0.00290892	0	0.0271579	0.00324795	0.0048801	0.0254419	0				6	0	0.00433423	0.00570892	0.00838649	0.0256283	0	0.00154499	0.00084961
	6.25	0	0.0337768	0.0175736	0.000516837	0.0250223	0	0.00573547	0.0029497	0.00755934	0.0254822	0	0.0018937	0.0039543	0.00248795	0.00194835	0				6.25	0	0.0334416	0.00948516	0.00944248	0.00125929	0	0.00715909	0.00300787	0.00193495	0.00313323	0	0.0264997	0.00342296	0.00452554	0.0242253	0				6.25	0	0.000335147	0.00808845	0.00892564	0.023763	0	0.00142361	5.81677e-05
	6.5	0	0.03442	0.0203863	0.000770522	0.0222879	0	0.00356972	0.00219865	0.0089237	0.0223402	0	0.00330299	0.00361025	0.00191627	0.00112007	0				6.5	0	0.0379788	0.00960035	0.0100111	0.000960637	0	0.00761605	0.00317813	0.00178246	0.00335529	0	0.0258869	0.00357115	0.0041803	0.0230825	0				6.5	0	0.0035588	0.0107859	0.00924056	0.0213273	0	0.00404632	0.000979481
	6.75	0	0.035365	0.0231542	0.00116442	0.019108	0	0.00198898	0.00155635	0.00995591	0.0187876	0	0.00439687	0.00314818	0.00138704	0.000531555	0				6.75	0	0.0422979	0.00960556	0.0104484	0.00066623	0	0.0080667	0.00337047	0.00164002	0.00355606	0	0.0253232	0.00370965	0.00384331	0.0219999	0				6.75	0	0.00693286	0.0135486	0.00928393	0.0184418	0	0.00607772	0.00181412
	7	0	0.0369004	0.0255456	0.0015968	0.0157104	0	0.00119661	0.00112347	0.0105947	0.0152488	0	0.00533777	0.00262141	0.00096652	0.000183555	0				7	0	0.0461554	0.0094935	0.0107134	0.000358288	0	0.00848662	0.00357629	0.00150872	0.00373313	0	0.0248021	0.00380586	0.00351675	0.0210363	0				7	0	0.00925497	0.0160521	0.00911664	0.0153521	0	0.00729	0.00245282
	7.25	0	0.0389539	0.0272164	0.00196054	0.0123936	0	0.00111694	0.000933084	0.0107849	0.0119887	0	0.00604394	0.00208589	0.000607155	8.4807e-05	0				7.25	0	0.0493057	0.00922384	0.0107891	8.89146e-05	0	0.00887947	0.00379121	0.00140093	0.00388441	0	0.024317	0.00385361	0.00321974	0.0201718	0				7.25	0	0.0103518	0.0179926	0.00882859	0.0123047	0	0.00776253	0.00285812
	7.5	0	0.0413719	0.0281941	0.00228926	0.00939631	0	0.00163628	0.000963065	0.0106097	0.00921004	0	0.00649651	0.0015881	0.00033096	0.000172146	0				7.5	0	0.0515687	0.00878247	0.0106765	0	0	0.0092376	0.00401614	0.00131941	0.00398671	0	0.0238546	0.00387918	0.00295649	0.0193925	0				7.5	0	0.0101968	0.0194117	0.00838727	0.00939631	0	0.00760133	0.00305308
	7.75	0	0.0439313	0.0285482	0.00252945	0.00685354	0	0.00254759	0.00116721	0.0102389	0.00697156	0	0.00676063	0.0011555	0.000133078	0.000389773	0				7.75	0	0.0528618	0.0082101	0.0103807	0	0	0.00956503	0.00425006	0.00124067	0.00406164	0	0.0234071	0.00383872	0.00272925	0.0186903	0				7.75	0	0.00893052	0.0203381	0.00785125	0.00685354	0	0.00701743	0.00308285
	8	0	0.0464004	0.0283734	0.00269895	0.00483015	0	0.00363263	0.0014584	0.0097394	0.00524263	0	0.00685646	0.000798398	1.07968e-05	0.000702514	0				8	0	0.0532095	0.00757292	0.00993818	0	0	0.00984391	0.00448154	0.00117591	0.00411254	0	0.0229793	0.00375643	0.00253823	0.0180562	0				8	0	0.0068091	0.0208005	0.00723923	0.00483015	0	0.00621128	0.00302314
	8.25	0	0.0486055	0.0278083	0.0027955	0.00328574	0	0.00475049	0.00178052	0.00917846	0.00393371	0	0.00682927	0.00051524	0	0.00103922	0				8.25	0	0.0526917	0.00692089	0.00940702	0	0	0.0100728	0.00470468	0.0011406	0.00414019	0	0.022567	0.00364845	0.00237571	0.0174707	0				8.25	0	0.00408628	0.0208874	0.00661152	0.00328574	0	0.0053223	0.00292416
	8.5	0	0.0504131	0.027003	0.00285097	0.00212871	0	0.00579188	0.00209312	0.00859452	0.00292434	0	0.00670485	0.000297982	0	0.00136282	0				8.5	0	0.0514694	0.00631456	0.00882625	0	0	0.010253	0.00491439	0.00115439	0.00415087	0	0.0221629	0.00352042	0.00224449	0.0169278	0				8.5	0	0.0010563	0.0206884	0.00597529	0.00212871	0	0.00446116	0.00282126
	8.75	0	0.0517582	0.0261253	0.00288213	0.00130173	0	0.00669561	0.00237344	0.00801259	0.00218867	0	0.00651071	0.000136067	0	0.00165385	0				8.75	0	0.0497297	0.00573732	0.00822578	0	0	0.010381	0.00510684	0.00116093	0.00414323	0	0.0217647	0.00337805	0.00214262	0.0164278	0				8.75	0	0.00202856	0.020388	0.00534365	0.00130173	0	0.00368542	0.00273339
	9	0	0.052673	0.0251788	0.00289771	0.000723905	0	0.00743692	0.00260874	0.00744946	0.00163154	0	0.00628709	1.88113e-05	0	0.0019017	0				9	0	0.0476381	0.00519669	0.00760609	0	0	0.0104598	0.00527955	0.00116894	0.00411715	0	0.021382	0.00322674	0.00207038	0.0159635	0				9	0	0.00503492	0.0199821	0.00470838	0.000723905	0	0.00302288	0.00267081
	9.25	0	0.0531799	0.0242328	0.00289397	0.000337014	0	0.00801485	0.00279422	0.00690785	0.0011952	0	0.00605464	0	5.09232e-05	0.00210126	0				9.25	0	0.0453491	0.00471542	0.00705225	0	0	0.0104972	0.00543095	0.00118993	0.00407181	0	0.0210071	0.00307725	0.00201173	0.0155289	0				9.25	0	0.00783079	0.0195174	0.00415828	0.000337014	0	0.00248233	0.00263673
	9.5	0	0.0533108	0.0233232	0.00290177	9.44575e-05	0	0.00843027	0.00293225	0.00639664	0.000867862	0	0.00582001	0	0.000111469	0.00225578	0				9.5	0	0.0429775	0.00430325	0.00650891	0.000100739	0	0.0104944	0.00555897	0.00122002	0.00400979	0	0.0206379	0.00293761	0.00197028	0.0151191	0				9.5	0	0.0103334	0.0190199	0.00360714	6.281e-06	0	0.00206409	0.00262672
	9.75	0	0.0530863	0.0224616	0.00292375	0	0	0.00872172	0.00302257	0.00591969	0.000661888	0	0.00558741	0	0.000174219	0.00236576	0				9.75	0	0.040608	0.00395773	0.00599422	0.000265791	0	0.0104511	0.00566687	0.00124954	0.00393439	0	0.0202738	0.00279933	0.00193722	0.0147308	0				9.75	0	0.0124783	0.0185039	0.00307047	0.000265791	0	0.00172934	0.0026443
	10	0	0.0525571	0.0216598	0.00293362	0	0	0.00889105	0.00307525	0.00548577	0.000521874	0	0.00535942	0	0.000246734	0.00245251	0				10	0	0.0382997	0.00365121	0.00552386	0.00044546	0	0.0103785	0.00575916	0.00129062	0.00385247	0	0.019915	0.00266447	0.00190768	0.0143611	0				10	0	0.0142574	0.0180086	0.00259025	0.00044546	0	0.00148743	0.00268391
	10.25	0	0.0517995	0.0209375	0.00293902	0	0	0.00897233	0.00310217	0.00509604	0.000413589	0	0.00513761	0	0.000314132	0.00250118	0				10.25	0	0.0360908	0.00339049	0.00511568	0.000642911	0	0.0102774	0.00582694	0.0013267	0.00376874	0	0.019557	0.00253446	0.00188445	0.0140113	0				10.25	0	0.0157087	0.017547	0.00217665	0.000642911	0	0.00130511	0.00272477
	10.5	0	0.0508468	0.0202529	0.00294748	0	0	0.0089936	0.00310517	0.00472788	0.000341606	0	0.00492284	0	0.000370022	0.00251973	0				10.5	0	0.0340072	0.00317253	0.00475306	0.000865827	0	0.0101608	0.00587466	0.00135932	0.00367818	0	0.0191993	0.0024102	0.00186529	0.0136811	0				10.5	0	0.0168396	0.0170804	0.00180558	0.000865827	0	0.00116717	0.00276949
	10.75	0	0.0497363	0.019614	0.00295865	0	0	0.00895659	0.00308994	0.00439012	0.000297264	0	0.00471559	0	0.000420538	0.00251296	0				10.75	0	0.0320586	0.00299025	0.00443113	0.00108527	0	0.0100295	0.0059055	0.00138329	0.00358369	0	0.0188473	0.0022922	0.0018419	0.0133618	0				10.75	0	0.0176777	0.0166238	0.00147248	0.00108527	0	0.00107295	0.00281556
	11	0	0.048499	0.0190233	0.00297203	0	0	0.00887564	0.00306064	0.00407992	0.000274047	0	0.00450434	0	0.000465286	0.00248775	0				11	0	0.0302456	0.00283422	0.00414611	0.00125959	0	0.009887	0.00592359	0.00140712	0.00348628	0	0.0185013	0.00218063	0.00181601	0.0130562	0				11	0	0.0182535	0.0161891	0.00117408	0.00125959	0	0.00101136	0.00286295
	11.25	0	0.0471805	0.018476	0.00299409	0	0	0.00875687	0.00301964	0.00379458	0.000267016	0	0.00430607	0	0.000494375	0.00244737	0				11.25	0	0.0285713	0.00271291	0.00388851	0.0014259	0	0.00973622	0.00593475	0.00142727	0.00338686	0	0.0181613	0.00206394	0.00179111	0.0127638	0				11.25	0	0.0186091	0.0157631	0.00089442	0.0014259	0	0.000979353	0.00291511
	11.5	0	0.0458083	0.0179676	0.00302353	1.97946e-05	0	0.00860885	0.00296886	0.00352732	0.000272392	0	0.00412097	0	0.00051621	0.00239158	0				11.5	0	0.0270263	0.00260562	0.00366053	0.0015832	0	0.00957999	0.00593996	0.00143911	0.00328615	0	0.0178274	0.00195007	0.0017701	0.012484	0				11.5	0	0.0187819	0.015362	0.000637001	0.00156341	0	0.000971136	0.0029711
	11.75	0	0.0444059	0.0174939	0.0030506	7.37667e-05	0	0.00844539	0.00291207	0.00328548	0.000287256	0	0.00394769	0	0.000533523	0.00233359	0				11.75	0	0.0256042	0.00251287	0.00345968	0.00173657	0	0.00941926	0.0059316	0.00144389	0.00318476	0	0.0174995	0.00184354	0.00175234	0.0122164	0				11.75	0	0.0188017	0.014981	0.000409083	0.0016628	0	0.000973879	0.00301953
	12	0	0.0429916	0.0170452	0.00306888	0.000128406	0	0.00827191	0.00284998	0.00306342	0.000303354	0	0.00377237	0	0.000546516	0.00226755	0				12	0	0.0242976	0.00243763	0.00328021	0.0018842	0	0.00925553	0.00591628	0.00144819	0.00308012	0	0.0171777	0.00174402	0.00173397	0.0119566	0				12	0	0.0186941	0.0146076	0.000211332	0.00175579	0	0.000983625	0.00306629
	12.25	0	0.0415694	0.016625	0.00308583	0.000175689	0	0.0080927	0.00278629	0.00285789	0.000317059	0	0.0036047	0	0.00055813	0.00219593	0				12.25	0	0.023099	0.00238385	0.00312158	0.00201957	0	0.00908851	0.00589492	0.00144818	0.00297353	0	0.016863	0.0016511	0.00171358	0.0117059	0				12.25	0	0.0184704	0.0142412	3.57542e-05	0.00184388	0	0.000995808	0.00310864
	12.5	0	0.0401766	0.0162305	0.00310212	0.000222643	0	0.00791108	0.0027211	0.00266743	0.00034276	0	0.00344443	0	0.000570465	0.00212081	0				12.5	0	0.0220008	0.00234057	0.0029815	0.00214269	0	0.00892199	0.00586838	0.00144337	0.00286776	0	0.0165532	0.00157506	0.00168981	0.0114662	0				12.5	0	0.0181758	0.0138899	0.000120628	0.00192004	0	0.00101092	0.00314728
	12.75	0	0.0388143	0.0158589	0.00311759	0.000281325	0	0.00772597	0.00265618	0.0024903	0.00037198	0	0.00329132	0	0.000578764	0.00204341	0				12.75	0	0.0209932	0.00230266	0.00285771	0.00225377	0	0.00875599	0.00583739	0.00142762	0.00276313	0	0.0162473	0.00150424	0.00166537	0.0112372	0				12.75	0	0.0178211	0.0135562	0.000259886	0.00197245	0	0.00103002	0.00318121
	13	0	0.0374881	0.015511	0.00313211	0.0003312	0	0.00754299	0.00258871	0.00231521	0.000402718	0	0.0031451	0	0.000583391	0.00196337	0				13	0	0.0200721	0.00227322	0.00274824	0.00235319	0	0.00859056	0.00580192	0.00140779	0.0026598	0	0.0159475	0.00143765	0.00164032	0.0110142	0				13	0	0.017416	0.0132378	0.000383873	0.00202199	0	0.00104757	0.00321321
	13.25	0	0.036204	0.015183	0.00313972	0.000378695	0	0.00736393	0.00252221	0.0021534	0.00042524	0	0.0030055	0	0.00058471	0.00187926	0				13.25	0	0.0192296	0.00225082	0.00265136	0.0024414	0	0.00842625	0.00576203	0.00138475	0.00255843	0	0.0156536	0.00137497	0.00161305	0.0107992	0				13.25	0	0.0169744	0.0129322	0.000488362	0.0020627	0	0.00106233	0.00323982
	13.5	0	0.0349736	0.0148675	0.00314656	0.000424168	0	0.00719194	0.00245802	0.00201352	0.000449386	0	0.00286963	0	0.000583069	0.00179847	0				13.5	0	0.0184635	0.00223424	0.00256556	0.00251894	0	0.00826296	0.00571951	0.00135886	0.00245522	0	0.015377	0.00131387	0.00158535	0.0106022	0				13.5	0	0.0165101	0.0126333	0.000580995	0.00209477	0	0.00107102	0.00326149
	13.75	0	0.0337906	0.0145671	0.0031526	0.000467617	0	0.00702565	0.00239633	0.00188326	0.000474619	0	0.00274014	0	0.000578803	0.00172095	0				13.75	0	0.0177639	0.0022188	0.00249065	0.00258477	0	0.00810069	0.00567412	0.00133115	0.0023515	0	0.015106	0.00125651	0.00156318	0.0104145	0				13.75	0	0.0160266	0.0123483	0.000661945	0.00211715	0	0.00107503	0.00327778
	14	0	0.0326595	0.0142811	0.00315783	0.000508342	0	0.00686537	0.00233627	0.00176184	0.000500493	0	0.00261675	0	0.000572228	0.00164473	0				14	0	0.0171253	0.00220541	0.00242677	0.00264168	0	0.00794071	0.00562695	0.00130296	0.00225115	0	0.0148407	0.0011969	0.00154081	0.0102351	0				14	0	0.0155342	0.0120757	0.000731064	0.00213334	0	0.00107533	0.00329068
	14.25	0	0.0315815	0.0140084	0.00316228	0.00054183	0	0.00671224	0.00228314	0.00164858	0.000526641	0	0.0024992	0	0.000563348	0.00157017	0				14.25	0	0.0165441	0.00219552	0.00237028	0.00268536	0	0.00778322	0.0055784	0.00126731	0.00215507	0	0.0145808	0.00113459	0.00151789	0.0100683	0				14.25	0	0.0150374	0.0118128	0.000792003	0.00214353	0	0.00107098	0.00329526
	14.5	0	0.0305572	0.0137479	0.00316596	0.000573835	0	0.00656532	0.00223366	0.00154287	0.000553774	0	0.00238722	0	0.000550766	0.0014953	0				14.5	0	0.0160174	0.00218674	0.00232031	0.00272103	0	0.00762837	0.00552876	0.00123005	0.00206138	0	0.0143263	0.00107215	0.00149291	0.00990631	0				14.5	0	0.0145398	0.0115612	0.000845649	0.0021472	0	0.00106306	0.0032951
	14.75	0	0.0295863	0.0135025	0.0031689	0.000603578	0	0.00642467	0.00218637	0.00144413	0.000589023	0	0.00228057	0	0.000536887	0.00142164	0				14.75	0	0.0155396	0.00217897	0.00227611	0.00274936	0	0.00747574	0.00547829	0.00119179	0.00197017	0	0.0140704	0.00101353	0.00146455	0.00974868	0				14.75	0	0.0140466	0.0113236	0.000892796	0.00214578	0	0.00105108	0.00329192
	15	0	0.0286682	0.0132686	0.00317116	0.000626933	0	0.00629026	0.00213723	0.00135163	0.000623458	0	0.002179	0	0.000521928	0.00134887	0				15	0	0.0151071	0.0021732	0.00223701	0.00277798	0	0.00732494	0.00542692	0.00115362	0.0018815	0	0.0138202	0.000964549	0.00143639	0.00959867	0				15	0	0.0135611	0.0110954	0.000934148	0.00215104	0	0.00103468	0.00328969
	15.25	0	0.027802	0.0130441	0.00317277	0.000655478	0	0.00616201	0.00208858	0.00125847	0.00065691	0	0.00208054	0	0.000506092	0.00127829	0				15.25	0	0.0147185	0.00216902	0.00220243	0.00279979	0	0.00717696	0.00537434	0.00111953	0.00179985	0	0.0135757	0.000918324	0.00140851	0.00945428	0				15.25	0	0.0130834	0.0108751	0.000970334	0.00214431	0	0.00101496	0.00328576
	15.5	0	0.0269863	0.0128286	0.00317379	0.000684817	0	0.00603977	0.00204252	0.0011693	0.000689245	0	0.00198473	0	0.000489558	0.00121204	0				15.5	0	0.0143678	0.00216611	0.00217187	0.0028112	0	0.00703186	0.00532153	0.00108507	0.00172094	0	0.0133371	0.000874905	0.00138098	0.00931317	0				15.5	0	0.0126185	0.0106625	0.00100191	0.00212638	0	0.000992093	0.003279
	15.75	0	0.0262197	0.0126215	0.00317504	0.000712923	0	0.00592342	0.00199785	0.00108472	0.000720361	0	0.00189346	0	0.000472488	0.00114726	0				15.75	0	0.0140524	0.00216706	0.00214698	0.00281539	0	0.00688916	0.00526864	0.00105045	0.00163853	0	0.0131041	0.000831242	0.00135383	0.00917812	0				15.75	0	0.0121673	0.0104544	0.00102806	0.00210246	0	0.000965736	0.00327079
	16	0	0.0254959	0.0124172	0.00317879	0.000739218	0	0.00581328	0.0019552	0.00100512	0.00075018	0	0.00180654	0	0.000455028	0.00108479	0				16	0	0.0137726	0.00216888	0.00212545	0.00281468	0	0.00674934	0.0052169	0.00101586	0.00155909	0	0.0128769	0.000787456	0.00132713	0.00904883	0				16	0	0.0117233	0.0102483	0.00105334	0.00207546	0	0.000936068	0.0032617
	16.25	0	0.0248158	0.0122194	0.00318202	0.000762718	0	0.00570848	0.00191484	0.000935314	0.000778645	0	0.00172376	0	0.000437308	0.00102702	0				16.25	0	0.0135257	0.00217101	0.00210505	0.00280948	0	0.00661384	0.0051667	0.000981495	0.00148302	0	0.0126516	0.000746066	0.00129924	0.00892501	0				16.25	0	0.0112902	0.0100484	0.00107697	0.00204676	0	0.000905355	0.00325186
	16.5	0	0.0241801	0.0120291	0.00318478	0.000783476	0	0.00560883	0.00187666	0.000870068	0.000801729	0	0.00164564	0	0.000419442	0.00097179	0				16.5	0	0.0133088	0.00217459	0.00208704	0.00279702	0	0.00648133	0.00511663	0.000947497	0.00140994	0	0.0124317	0.000706911	0.00127075	0.00880858	0				16.5	0	0.0108713	0.00985456	0.00109774	0.00201354	0	0.0008725	0.00323997
	16.75	0	0.0235867	0.01185	0.00318712	0.000803517	0	0.00551379	0.00184056	0.000809068	0.000820029	0	0.00157498	0	0.000401531	0.000919047	0				16.75	0	0.01312	0.00217964	0.00207115	0.00278386	0	0.0063518	0.0050668	0.000914005	0.00133956	0	0.0122175	0.000677832	0.00124287	0.00869726	0				16.75	0	0.0104667	0.00967033	0.00111597	0.00198034	0	0.000838005	0.00322624
	17	0	0.0230339	0.0116795	0.00318908	0.000822895	0	0.0054228	0.00180643	0.000752258	0.000837066	0	0.00150455	0	0.000383664	0.000868725	0				17	0	0.0129574	0.00218451	0.00205446	0.00276763	0	0.00622519	0.0050142	0.000880968	0.00127188	0	0.0120094	0.000648767	0.0012156	0.00859055	0				17	0	0.0100764	0.00949503	0.00113462	0.00194474	0	0.000802391	0.00320778
	17.25	0	0.0225197	0.0115152	0.00319071	0.00084166	0	0.00533543	0.00177516	0.000702065	0.000852855	0	0.00143217	0	0.000365918	0.000820751	0				17.25	0	0.0128195	0.00218911	0.00203829	0.00274631	0	0.00610148	0.0049609	0.0008486	0.00120753	0	0.0118124	0.000617482	0.00118898	0.00848821	0				17.25	0	0.0097002	0.0093261	0.00115242	0.00190465	0	0.000766047	0.00318574
	17.5	0	0.0220423	0.0113567	0.00319206	0.000859855	0	0.00525239	0.00174616	0.000655143	0.000866849	0	0.00136319	0	0.000345214	0.000775047	0				17.5	0	0.0127046	0.00219335	0.00202385	0.00272011	0	0.00598059	0.00490819	0.000817721	0.00114617	0	0.0116208	0.000587784	0.00116334	0.00839	0				17.5	0	0.00933766	0.00916335	0.00116821	0.00186026	0	0.0007282	0.00316202
	17.75	0	0.0215999	0.0112037	0.00319316	0.00087752	0	0.00517317	0.0017189	0.000609501	0.000871587	0	0.0013024	0	0.000324163	0.000731533	0				17.75	0	0.0126122	0.00219617	0.00201096	0.0026949	0	0.00586249	0.00485674	0.000787653	0.0010873	0	0.0114352	0.000559569	0.00114149	0.00829574	0				17.75	0	0.00898768	0.00900757	0.0011822	0.00181738	0	0.000689322	0.00313784
	18	0	0.0211934	0.0110547	0.00319405	0.00089469	0	0.00509739	0.00169394	0.000566133	0.00087537	0	0.00124478	0	0.000303709	0.000690125	0				18	0	0.0125415	0.0021981	0.00199947	0.00266789	0	0.00574712	0.00480786	0.000755933	0.00103087	0	0.0112551	0.00053274	0.00111653	0.0082052	0				18	0	0.00865192	0.00885657	0.00119458	0.00177319	0	0.000649727	0.00311391
	18.25	0	0.0208204	0.0109062	0.00319477	0.000911398	0	0.00502435	0.00167029	0.000524369	0.000878231	0	0.00118993	0	0.000287169	0.000650022	0				18.25	0	0.0124873	0.0021984	0.00198947	0.00263798	0	0.00563441	0.00475929	0.000724772	0.000976216	0	0.0110802	0.000507207	0.00109221	0.00811822	0				18.25	0	0.00833305	0.0087078	0.00120529	0.00172658	0	0.000610058	0.003089
	18.5	0	0.020477	0.0107603	0.00319535	0.000927671	0	0.00495494	0.00164788	0.000482799	0.000880208	0	0.00113771	0	0.000271158	0.000610527	0				18.5	0	0.0124512	0.00219689	0.00198322	0.00260539	0	0.0055243	0.0047122	0.000694773	0.000922875	0	0.010908	0.000482888	0.0010685	0.0080346	0				18.5	0	0.00802582	0.00856342	0.00121212	0.00167772	0	0.000569366	0.00306432
	18.75	0	0.0201602	0.0106187	0.00319673	0.000943534	0	0.00488897	0.00162664	0.000443773	0.00088134	0	0.00108741	0	0.000255483	0.000572395	0				18.75	0	0.0124319	0.0021955	0.00197786	0.00257125	0	0.00541673	0.0046659	0.000667484	0.00087184	0	0.0107392	0.000459706	0.00104543	0.00795419	0				18.75	0	0.00772826	0.00842325	0.00121887	0.00162771	0	0.000527766	0.00303926
	19	0	0.0198685	0.010482	0.00319988	0.00095901	0	0.00482926	0.00160743	0.000407132	0.000882869	0	0.00103846	0	0.000240173	0.00053613	0				19	0	0.0124287	0.00219572	0.00197329	0.00253572	0	0.00531164	0.00462023	0.000641389	0.000822502	0	0.0105756	0.000436966	0.00102297	0.00787684	0				19	0	0.00743977	0.00828627	0.00122659	0.00157671	0	0.000482385	0.0030128
	19.25	0	0.0196018	0.0103498	0.0032029	0.00097412	0	0.00477234	0.00158945	0.000372727	0.000887914	0	0.000991839	0	0.000225249	0.00050165	0				19.25	0	0.0124407	0.00219536	0.0019689	0.00249895	0	0.00520896	0.00457542	0.000616411	0.000774409	0	0.0104173	0.000414089	0.00100113	0.00780239	0				19.25	0	0.00716116	0.00815449	0.00123399	0.00152483	0	0.000436618	0.00298597
	19.5	0	0.0193572	0.0102233	0.0032058	0.00098888	0	0.00471738	0.00157248	0.00034204	0.000893197	0	0.000947438	0	0.000210731	0.000468873	0				19.5	0	0.0124675	0.00219438	0.00196279	0.00246108	0	0.00510861	0.00453149	0.000592554	0.000727821	0	0.010264	0.000392245	0.000979906	0.00772923	0				19.5	0	0.00688977	0.00802889	0.00124301	0.0014722	0	0.000391234	0.00295902
	19.75	0	0.0191325	0.0101033	0.00320861	0.00100331	0	0.00466577	0.00155644	0.000313824	0.000903204	0	0.000905144	0	0.000196633	0.000437797	0				19.75	0	0.0125078	0.0021928	0.00195743	0.00242225	0	0.00501054	0.00448844	0.000569816	0.000682945	0	0.0101157	0.000371373	0.000959279	0.00765859	0				19.75	0	0.00662476	0.00791051	0.00125118	0.00141894	0	0.000344778	0.00293201
	20	0	0.0189308	0.00998733	0.00320734	0.00101757	0	0.00461675	0.00154129	0.000285622	0.000912389	0	0.000864851	0	0.000180828	0.000409353	0				20	0	0.0125608	0.00218926	0.00195276	0.00238256	0	0.00491469	0.00444629	0.000548191	0.000640369	0	0.0099724	0.000351418	0.000938232	0.00759037	0				20	0	0.00636994	0.00779806	0.00125458	0.00136499	0	0.000297932	0.00290499
	20.25	0	0.018752	0.00987516	0.00320599	0.00103114	0	0.00457089	0.00152699	0.000258861	0.000920789	0	0.000826458	0	0.000164057	0.000382359	0				20.25	0	0.012626	0.00218462	0.00194873	0.00234213	0	0.00482097	0.00440503	0.000527694	0.000601428	0	0.00983392	0.000332327	0.000917629	0.00752445	0				20.25	0	0.00612604	0.00769054	0.00125726	0.00131099	0	0.000250075	0.00287804
	20.5	0	0.018592	0.00976665	0.00320473	0.00104437	0	0.00452636	0.00151348	0.000233756	0.000928442	0	0.000789872	0	0.000147843	0.000356745	0				20.5	0	0.0127025	0.00217944	0.00194597	0.00230092	0	0.00472933	0.00436467	0.00050873	0.000564374	0	0.0097002	0.000314052	0.00089742	0.00746073	0				20.5	0	0.00588948	0.00758721	0.00125876	0.00125655	0	0.000202971	0.00285118
	20.75	0	0.0184497	0.00966058	0.0032036	0.00105732	0	0.00448405	0.00150073	0.000210202	0.000935381	0	0.000755001	0	0.000132188	0.000332444	0				20.75	0	0.0127899	0.00217375	0.00194424	0.00225912	0	0.0046397	0.0043252	0.000490032	0.000529137	0	0.00957114	0.000296546	0.000875867	0.0073991	0				20.75	0	0.00565977	0.00748683	0.00125936	0.00120179	0	0.00015565	0.00282447
	21	0	0.018324	0.009558	0.00320032	0.00107	0	0.0044435	0.0014887	0.000188103	0.000941643	0	0.00072176	0	0.000119456	0.000309392	0				21	0	0.0128874	0.00216753	0.00194294	0.00221683	0	0.00455202	0.00428663	0.00047214	0.000495648	0	0.00944665	0.000279768	0.000855228	0.00733948	0				21	0	0.00543661	0.00739047	0.00125738	0.00114683	0	0.000108526	0.00279793
	21.25	0	0.018214	0.00945983	0.00319617	0.00108241	0	0.0044043	0.00147734	0.000167369	0.00094726	0	0.000690067	0	0.000109057	0.000287528	0				21.25	0	0.0129939	0.00216079	0.00194172	0.00217414	0	0.00446622	0.00424895	0.000456133	0.000463838	0	0.00932665	0.000263677	0.00083574	0.00728177	0				21.25	0	0.00522006	0.00729903	0.00125445	0.00109173	0	6.1927e-05	0.00277161
	21.5	0	0.0181187	0.00936468	0.00319225	0.00109504	0	0.00436706	0.00146662	0.000147915	0.000952265	0	0.000659846	0	9.91197e-05	0.000266793	0				21.5	0	0.0131097	0.00215355	0.00194026	0.00213111	0	0.00438224	0.00421215	0.000440926	0.000433641	0	0.00921103	0.000248236	0.000818215	0.0072259	0				21.5	0	0.00500898	0.00721113	0.00125199	0.00103607	0	1.51821e-05	0.00274553
	21.75	0	0.0180372	0.00927243	0.00318934	0.00110765	0	0.0043317	0.00145651	0.000129663	0.00095669	0	0.000631023	0	8.96379e-05	0.000247131	0				21.75	0	0.0132343	0.0021458	0.00193934	0.0020878	0	0.00429917	0.00417622	0.00042659	0.000404991	0	0.00909972	0.000233412	0.000803903	0.00717177	0				21.75	0	0.00480297	0.00712663	0.00125	0.000980146	0	3.25307e-05	0.00271971
	22	0	0.0179674	0.00918297	0.00318721	0.00111799	0	0.00429811	0.00144697	0.000112538	0.000960563	0	0.000603529	0	8.06044e-05	0.000228488	0				22	0	0.0133671	0.00213756	0.00193932	0.00204427	0	0.0042164	0.00414117	0.000413195	0.000377823	0	0.00899427	0.00021917	0.000790055	0.00711932	0				22	0	0.00460024	0.0070454	0.00124789	0.000926275	0	8.1717e-05	0.0026942
	22.25	0	0.0179097	0.00909506	0.00318527	0.00112784	0	0.00426616	0.00143798	9.59311e-05	0.000963914	0	0.000577297	0	7.2011e-05	0.000210815	0				22.25	0	0.0135079	0.00212884	0.00193949	0.00200056	0	0.00413526	0.00410697	0.000399669	0.000352075	0	0.00889597	0.000205481	0.000776438	0.00706847	0				22.25	0	0.00440187	0.00696621	0.00124578	0.00087272	0	0.000130908	0.00266899
	22.5	0	0.0178625	0.00900757	0.00318353	0.00113746	0	0.0042346	0.0014295	7.90432e-05	0.00096677	0	0.000552266	0	6.3849e-05	0.000193331	0				22.5	0	0.0136561	0.00211965	0.00193982	0.00195673	0	0.00405569	0.00407362	0.000386273	0.000327686	0	0.00880156	0.000193531	0.000761735	0.00701916	0				22.5	0	0.00420641	0.00688792	0.0012437	0.000819269	0	0.000178916	0.00264411
	22.75	0	0.0178236	0.00892262	0.00318205	0.00114686	0	0.00420459	0.00141972	6.31467e-05	0.000969157	0	0.000528377	0	5.61093e-05	0.000176587	0				22.75	0	0.0138114	0.00211	0.00194031	0.00191282	0	0.00397763	0.0040411	0.000373784	0.00030435	0	0.00871095	0.000179868	0.000747463	0.00697131	0				22.75	0	0.00401222	0.00681262	0.00124173	0.00076596	0	0.000226961	0.00262138
	23	0	0.0177949	0.00884012	0.00318382	0.00115602	0	0.00417813	0.00140963	4.81869e-05	0.000970086	0	0.000505573	0	4.87823e-05	0.000160708	0				23	0	0.0139735	0.0020999	0.00194114	0.00186885	0	0.00390103	0.00400787	0.00036217	0.000281721	0	0.00862407	0.000166582	0.000732634	0.0069287	0				23	0	0.00382147	0.00674022	0.00124268	0.00071283	0	0.000277105	0.00259824
	23.25	0	0.0177758	0.00876071	0.00318572	0.00116608	0	0.00415331	0.0013996	3.41127e-05	0.000967926	0	0.000483801	0	4.1858e-05	0.000145652	0				23.25	0	0.0141419	0.00208934	0.00194244	0.00182487	0	0.00382583	0.0039745	0.000351396	0.000260288	0	0.00854082	0.000155707	0.000715884	0.00688537	0				23.25	0	0.00363389	0.00667137	0.00124329	0.000658796	0	0.000327482	0.0025749
	23.5	0	0.0177656	0.00868472	0.00318777	0.00117478	0	0.00412825	0.00139003	2.08761e-05	0.000965456	0	0.000463011	0	3.62032e-05	0.000130757	0				23.5	0	0.0143164	0.00207766	0.0019439	0.00178091	0	0.00375197	0.00394071	0.000341431	0.000239997	0	0.00846053	0.000144387	0.000699539	0.00684135	0				23.5	0	0.00344922	0.00660705	0.00124388	0.000606131	0	0.000376287	0.00255068
	23.75	0	0.0177638	0.00861086	0.00318997	0.00118218	0	0.00410354	0.00138089	8.43236e-06	0.000964621	0	0.000443155	0	3.18665e-05	0.000116548	0				23.75	0	0.0144966	0.00206557	0.00194551	0.001737	0	0.00368152	0.00390838	0.000330721	0.000220799	0	0.00838109	0.000133474	0.000684301	0.00679771	0				23.75	0	0.00326721	0.0065453	0.00124447	0.000554823	0	0.000422025	0.0025275
	24	0	0.0177699	0.00853906	0.00319055	0.00119092	0	0.00407764	0.00137216	0	0.000966618	0	0.000424187	0	2.33288e-05	0.000103025	0				24	0	0.0146823	0.00205306	0.00194692	0.00169315	0	0.00361326	0.00387817	0.00032032	0.000202643	0	0.00830291	0.000122946	0.000671026	0.00675399	0				24	0	0.00308762	0.006486	0.00124363	0.000502236	0	0.000464384	0.00250601
	24.25	0	0.0177812	0.00846921	0.0031903	0.00120156	0	0.00405449	0.00136383	0	0.000966756	0	0.000406066	0	1.60738e-05	9.01543e-05	0				24.25	0	0.0148731	0.00204016	0.00194811	0.0016494	0	0.00354616	0.00384867	0.000310673	0.000185483	0	0.0082282	0.000112787	0.000658131	0.00671174	0				24.25	0	0.00290812	0.00642905	0.00124219	0.00044784	0	0.000508321	0.00248484
	24.5	0	0.0177991	0.00840125	0.00318998	0.00121193	0	0.00403343	0.00135586	0	0.000966053	0	0.000387955	0	9.26274e-06	7.79028e-05	0				24.5	0	0.0150688	0.00202688	0.00194934	0.00160576	0	0.00348019	0.00381986	0.000301746	0.000169271	0	0.00815686	0.000102979	0.000642946	0.00667256	0				24.5	0	0.00273036	0.00637437	0.00124063	0.000393829	0	0.000553241	0.002464
	24.75	0	0.0178242	0.00833509	0.00318926	0.00122203	0	0.00401346	0.00134825	0	0.000963194	0	0.000369956	0	2.44073e-06	6.62396e-05	0				24.75	0	0.0152691	0.00201323	0.00195072	0.00156012	0	0.00341529	0.00379136	0.000293509	0.000153398	0	0.00808883	9.35055e-05	0.00062807	0.0066344	0				24.75	0	0.00255509	0.00632186	0.00123854	0.000338084	0	0.000598169	0.00244311
	25	0	0.0178572	0.00827065	0.00318878	0.00123041	0	0.00399452	0.00134098	0	0.000956605	0	0.000352666	0	0	5.51353e-05	0				25	0	0.0154737	0.00199923	0.00195224	0.00151445	0	0.00334903	0.00376331	0.00028593	0.000137646	0	0.00802405	8.43518e-05	0.000613531	0.00659723	0				25	0	0.00238348	0.00627142	0.00123654	0.000284039	0	0.000645484	0.00242233
	25.25	0	0.0178969	0.00820786	0.00318852	0.00123854	0	0.00397453	0.00133402	0	0.000949822	0	0.000336048	0	0	4.45621e-05	0				25.25	0	0.0156825	0.00198488	0.00195375	0.00146893	0	0.00328298	0.00373593	0.000279223	0.000122708	0	0.00796243	7.55034e-05	0.000599318	0.00656099	0				25.25	0	0.00221444	0.00622298	0.00123477	0.000230388	0	0.000691552	0.00240191
	25.5	0	0.0179419	0.00814666	0.00318848	0.00124647	0	0.00395511	0.00132881	0	0.000942857	0	0.000320069	0	0	3.44935e-05	0				25.5	0	0.0158951	0.00197021	0.00195521	0.00142357	0	0.00321787	0.00371006	0.000274093	0.000108546	0	0.00790391	6.6947e-05	0.000586232	0.00652565	0				25.5	0	0.00204675	0.00617645	0.00123327	0.000177101	0	0.000737241	0.00238124
	25.75	0	0.0179917	0.00808765	0.00318867	0.0012542	0	0.00393657	0.00132452	0	0.000935726	0	0.000304698	0	0	2.49044e-05	0				25.75	0	0.0161114	0.00195522	0.00195677	0.00137839	0	0.00315366	0.00368565	0.000269533	9.51237e-05	0	0.00784843	5.867e-05	0.000575006	0.00649115	0				25.75	0	0.00188027	0.00613242	0.0012319	0.000124194	0	0.000782911	0.00236113
	26	0	0.018046	0.00803033	0.00318908	0.00126171	0	0.00391888	0.00132046	0	0.00092844	0	0.000289904	0	0	1.57709e-05	0				26	0	0.0163311	0.00193994	0.00195841	0.0013334	0	0.00309142	0.00366095	0.000265517	8.24058e-05	0	0.00779593	4.78171e-05	0.000565646	0.00645747	0				26	0	0.00171488	0.00609039	0.00123067	7.16841e-05	0	0.00082746	0.00234049
	26.25	0	0.0181043	0.00797438	0.00318971	0.00126856	0	0.00390199	0.00131633	0	0.000921012	0	0.00027566	0	0	7.0705e-06	0				26.25	0	0.0165541	0.00192437	0.00196013	0.0012886	0	0.00303137	0.00363668	0.000262017	7.0359e-05	0	0.00774633	3.81179e-05	0.000556564	0.00642454	0				26.25	0	0.00155027	0.00605001	0.00122958	2.00393e-05	0	0.000870624	0.00232035
	26.5	0	0.0181656	0.00791973	0.00319056	0.00127333	0	0.00388587	0.00131243	0	0.000913452	0	0.000261937	0	0	0	0				26.5	0	0.01678	0.00190852	0.00196193	0.00124402	0	0.00297211	0.00361301	0.000259008	5.89512e-05	0	0.0076996	3.07266e-05	0.000547751	0.00639243	0				26.5	0	0.00138553	0.00601121	0.00122863	2.93032e-05	0	0.000913766	0.00230058
	26.75	0	0.0182304	0.00786633	0.00319163	0.00127782	0	0.00387048	0.00130873	0	0.000905771	0	0.00024871	0	0	0	0				26.75	0	0.0170088	0.00189242	0.00196379	0.00120267	0	0.00291359	0.00358992	0.000256466	4.90068e-05	0	0.00765566	2.25924e-05	0.000539196	0.00636385	0				26.75	0	0.0012216	0.00597391	0.00122783	7.51476e-05	0	0.000956891	0.00228119
	27	0	0.0182986	0.0078141	0.00319292	0.00128203	0	0.00385705	0.00130524	0	0.000897977	0	0.000235954	0	0	0	0				27	0	0.0172402	0.00187608	0.00196573	0.00116168	0	0.00285579	0.00356739	0.000254365	3.97878e-05	0	0.00761447	1.39098e-05	0.000530889	0.00633601	0				27	0	0.0010584	0.00593802	0.00122719	0.000120353	0	0.00100126	0.00226216
	27.25	0	0.0183686	0.00776299	0.00319442	0.00128595	0	0.00384454	0.00130193	0	0.000890079	0	0.000223645	0	0	0	0				27.25	0	0.0174741	0.00185951	0.00196732	0.00112095	0	0.00279866	0.00354542	0.000252683	2.97502e-05	0	0.00757598	4.35319e-06	0.000522819	0.00630889	0				27.25	0	0.000894489	0.00590349	0.0012271	0.000165001	0	0.00104588	0.00224348
	27.5	0	0.0184411	0.00771295	0.00319614	0.00128959	0	0.003833	0.00129887	0	0.000882086	0	0.000211763	0	0	0	0				27.5	0	0.0177102	0.00184272	0.0019681	0.00108052	0	0.00274216	0.00352397	0.000251396	2.01963e-05	0	0.00754354	0	0.000514977	0.00628071	0				27.5	0	0.000730972	0.00587023	0.00122804	0.000209072	0	0.00109083	0.00222511
	27.75	0	0.0185163	0.0076639	0.003199	0.00129576	0	0.00382248	0.00129684	0	0.000874004	0	0.000200284	0	0	0	0				27.75	0	0.0179483	0.00182573	0.00196893	0.00104008	0	0.00268553	0.00350305	0.000250483	1.11509e-05	0	0.00751422	0	0.000507182	0.00625271	0				27.75	0	0.00056797	0.00583817	0.00123007	0.000255687	0	0.00113696	0.00220621
	28	0	0.0185937	0.00761581	0.00320224	0.00130325	0	0.00381258	0.00129497	0	0.000865839	0	0.00018907	0	0	0	0				28	0	0.0181883	0.00180811	0.00196981	0.000998227	0	0.00262873	0.00348262	0.000249922	2.59052e-06	0	0.00748745	0	0.000496973	0.00622539	0				28	0	0.000405335	0.0058077	0.00123243	0.000305025	0	0.00118385	0.00218765
	28.25	0	0.0186731	0.00756861	0.00320572	0.0013054	0	0.00380248	0.00129137	0	0.000857599	0	0.000177251	0	0	0	0				28.25	0	0.0184284	0.00179002	0.00197073	0.000956704	0	0.00257245	0.00346268	0.000249693	0	0	0.00746023	0	0.00048696	0.00619871	0				28.25	0	0.000244771	0.0057786	0.00123499	0.0003487	0	0.00123002	0.0021713
	28.5	0	0.0187545	0.00752226	0.00320946	0.00130653	0	0.00379148	0.00128733	0	0.000849287	0	0.000166942	0	0	0	0				28.5	0	0.0186685	0.00177288	0.00197169	0.000915522	0	0.00251666	0.0034432	0.000250603	0	0	0.00743412	0	0.000477132	0.00617266	0				28.5	0	8.60089e-05	0.00574938	0.00123776	0.000391006	0	0.00127482	0.00215587
	28.75	0	0.0188377	0.00747669	0.00321344	0.00130732	0	0.00378048	0.00128397	0	0.000840909	0	0.000156948	0	0	0	0				28.75	0	0.0189093	0.00175647	0.0019727	0.000874696	0	0.00246133	0.00342417	0.000251184	0	0	0.00741039	0	0.000467481	0.00614718	0				28.75	0	7.16457e-05	0.00572022	0.00124073	0.000432626	0	0.00131915	0.0021402
	29	0	0.0189224	0.00743187	0.00321766	0.00130778	0	0.00377032	0.00128083	0	0.000831174	0	0.000147253	0	0	0	0				29	0	0.0191513	0.00173999	0.00197375	0.000834243	0	0.00240643	0.00340558	0.000251921	0	0	0.00738902	0	0.000457998	0.00612226	0				29	0	0.000228895	0.00569188	0.00124391	0.000473539	0	0.00136389	0.00212476
	29.25	0	0.0190085	0.00738772	0.00322214	0.0013069	0	0.0037613	0.00127856	0	0.000820638	0	0.000137842	0	0	0	0				29.25	0	0.0193951	0.00172444	0.00197484	0.000794179	0	0.00235193	0.00338741	0.000252916	0	0	0.00736997	0	0.000448676	0.00609785	0				29.25	0	0.000386633	0.00566328	0.00124729	0.000512724	0	0.00140937	0.00210885
	29.5	0	0.0190958	0.00734422	0.00322686	0.00130515	0	0.00375272	0.00127511	0	0.000809976	0	0.000128699	0	0	0	0				29.5	0	0.0196425	0.00170935	0.00197598	0.000754524	0	0.00229781	0.00336964	0.000254151	0	0	0.0073532	0	0.000439505	0.00607393	0				29.5	0	0.000546704	0.00563487	0.00125088	0.000550622	0	0.00145491	0.00209453
	29.75	0	0.0191841	0.00730131	0.00323182	0.00130383	0	0.00374454	0.00127176	0	0.000799188	0	0.000119811	0	0	0	0				29.75	0	0.0198913	0.00169427	0.00197715	0.000715299	0	0.00224403	0.00335226	0.000255605	0	0	0.00733868	0	0.000430478	0.00605047	0				29.75	0	0.000707249	0.00560704	0.00125467	0.000588534	0	0.00150051	0.0020805
	30	0	0.0192733	0.00725893	0.00323704	0.00130256	0	0.00373675	0.00126849	0	0.000788273	0	0.000111163	0	0	0	0				30	0	0.0201415	0.00167887	0.00197837	0.000675809	0	0.00218999	0.00333525	0.000257263	0	0	0.00732638	0	0.000421587	0.00602742	0				30	0	0.000868216	0.00558006	0.00125867	0.000626756	0	0.00154676	0.00206676
	30.25	0	0.0193632	0.00721705	0.00324249	0.0013009	0	0.00372994	0.0012653	0	0.000777231	0	0.000102742	0	0	0	0				30.25	0	0.0203917	0.00166296	0.00197954	0.000636382	0	0.00213607	0.00331859	0.000259107	0	0	0.00731627	0	0.000413216	0.00600476	0				30.25	0	0.0010285	0.00555409	0.00126295	0.000664518	0	0.00159386	0.00205329
	30.5	0	0.0194537	0.00717561	0.0032482	0.00129883	0	0.00372494	0.00126219	0	0.000766805	0	9.45369e-05	0	0	0	0				30.5	0	0.0206413	0.0016471	0.00198006	0.000597418	0	0.00208246	0.00330228	0.00026112	0	0	0.00730831	0	0.000406059	0.00598245	0				30.5	0	0.0011876	0.00552851	0.00126814	0.00070141	0	0.00164248	0.00204009
	30.75	0	0.0195447	0.00713457	0.00325415	0.00129633	0	0.0037203	0.00125947	0	0.000759592	0	8.65341e-05	0	0	0	0				30.75	0	0.020891	0.00163132	0.00198077	0.000558942	0	0.00202912	0.00328629	0.000263285	0	0	0.00730249	0	0.000399035	0.00596046	0				30.75	0	0.00134626	0.00550325	0.00127338	0.000737392	0	0.00169118	0.00202682
	31	0	0.019636	0.00709299	0.00326035	0.00129341	0	0.00371599	0.00125685	0	0.000752244	0	7.83939e-05	0	0	0	0				31	0	0.0211393	0.00161564	0.00198122	0.000520984	0	0.00197604	0.00327035	0.000265586	0	0	0.00730056	0	0.000392137	0.00593875	0				31	0	0.0015033	0.00547735	0.00127912	0.000772424	0	0.00173995	0.0020135
	31.25	0	0.0197274	0.00704886	0.00326679	0.00129003	0	0.003712	0.00125432	0	0.000744754	0	6.87107e-05	0	0	0	0				31.25	0	0.0213873	0.00160009	0.00198187	0.000483573	0	0.00192321	0.00325448	0.000268007	0	0	0.00729987	0	0.000385356	0.00591729	0				31.25	0	0.00165985	0.00544877	0.00128492	0.00080646	0	0.00178879	0.00200016
	31.5	0	0.0198189	0.00700382	0.00327348	0.0012862	0	0.00370695	0.00125185	0	0.000733191	0	5.91649e-05	0	0	0	0				31.5	0	0.0216347	0.00158469	0.00198257	0.000446743	0	0.00187062	0.00323885	0.000270278	0	0	0.00730122	0	0.000378684	0.00589792	0				31.5	0	0.00181582	0.00541912	0.00129091	0.000839453	0	0.00183633	0.001987
	31.75	0	0.0199103	0.00695878	0.00328042	0.00128188	0	0.00370135	0.00124945	0	0.000720986	0	4.97444e-05	0	0	0	0				31.75	0	0.0218815	0.00156783	0.00198332	0.00041053	0	0.00181824	0.00322346	0.000270924	0	0	0.00730459	0	0.000372111	0.00587918	0				31.75	0	0.00197116	0.00539096	0.0012971	0.000871351	0	0.00188311	0.00197401
	32	0	0.0200016	0.0069137	0.00328613	0.00127707	0	0.00369596	0.00124679	0	0.000709983	0	4.04374e-05	0	0	0	0				32	0	0.0221273	0.00155047	0.00198542	0.000374973	0	0.00176609	0.00320829	0.000271569	0	0	0.00730996	0	0.00036563	0.00586001	0				32	0	0.0021258	0.00536323	0.00130071	0.000902101	0	0.00192988	0.0019615
	32.25	0	0.0200925	0.00686852	0.00329186	0.00127176	0	0.00369077	0.00124407	0	0.000699115	0	3.12324e-05	0	0	0	0				32.25	0	0.0223721	0.00153331	0.00198788	0.000340116	0	0.00171414	0.0031929	0.000272193	0	0	0.0073173	0	0.000359002	0.0058408	0				32.25	0	0.00227966	0.00533521	0.00130397	0.000931643	0	0.00197663	0.00194882
	32.5	0	0.0201829	0.00682319	0.00329778	0.00126639	0	0.00368575	0.00124141	0	0.000688149	0	2.21183e-05	0	0	0	0				32.5	0	0.0226156	0.00151638	0.00199042	0.000306003	0	0.0016624	0.00317713	0.00027278	0	0	0.0073266	0	0.00034911	0.00582151	0				32.5	0	0.00243268	0.00530681	0.00130736	0.000960383	0	0.00202335	0.00193573
	32.75	0	0.0202729	0.00677765	0.00330389	0.00126153	0	0.00368087	0.00123878	0	0.000677083	0	1.35929e-05	0	0	0	0				32.75	0	0.0228576	0.0014997	0.00199184	0.000272684	0	0.00161087	0.00316152	0.00027331	0	0	0.00733785	0	0.000339163	0.00580208	0				32.75	0	0.00258476	0.00527795	0.00131205	0.000988847	0	0.00207	0.00192274
	33	0	0.0203621	0.00673185	0.0033089	0.00125401	0	0.00367563	0.00123619	0	0.000665911	0	5.24544e-06	0	0	0	0				33	0	0.023098	0.00148351	0.0019928	0.000240213	0	0.00155954	0.00314604	0.000272672	0	0	0.00735102	0	0.000329147	0.00578121	0				33	0	0.00273583	0.00524834	0.00131611	0.00101379	0	0.00211609	0.00190985
	33.25	0	0.0204506	0.00668597	0.00331286	0.00124561	0	0.00366926	0.00123335	0	0.000654629	0	0	0	0	0	0				33.25	0	0.0233364	0.00146966	0.0019938	0.000208648	0	0.00150843	0.00313068	0.000270539	0	0	0.00736611	0	0.000319048	0.00575454	0				33.25	0	0.00288577	0.00521631	0.00131906	0.00103696	0	0.00216083	0.00189732
	33.5	0	0.0205383	0.00664599	0.00331688	0.00123655	0	0.0036628	0.00123018	0	0.000643233	0	0	0	0	0	0				33.5	0	0.0235727	0.00145622	0.00199485	0.00017805	0	0.00145755	0.00311541	0.000270403	0	0	0.00738309	0	0.000308853	0.00572735	0				33.5	0	0.00303449	0.00518976	0.00132203	0.0010585	0	0.00220525	0.00188523
	33.75	0	0.0206249	0.00660587	0.00332097	0.0012268	0	0.0036562	0.00122702	0	0.000631716	0	0	0	0	0	0				33.75	0	0.0238058	0.00144325	0.00199696	0.000148486	0	0.0014069	0.00310022	0.000270606	0	0	0.00740196	0	0.000298934	0.00569956	0				33.75	0	0.00318091	0.00516263	0.00132401	0.00107832	0	0.0022493	0.00187321
	34	0	0.0207105	0.00656559	0.00332511	0.00121635	0	0.00364944	0.00122385	0	0.000620074	0	0	0	0	0	0				34	0	0.0240348	0.00143078	0.00199993	0.000120029	0	0.00135651	0.0030851	0.00027064	0	0	0.00742077	0	0.000291024	0.00567111	0				34	0	0.00332435	0.00513481	0.00132518	0.00109632	0	0.00229294	0.00186125
	34.25	0	0.0207948	0.00652508	0.00332931	0.00120517	0	0.00364248	0.00122009	0	0.000608299	0	0	0	0	0	0				34.25	0	0.024261	0.00141887	0.00200246	9.38296e-05	0	0.00130639	0.00307002	0.000270487	0	0	0.00744114	0	0.000281118	0.00564193	0				34.25	0	0.00346613	0.00510622	0.00132685	0.00111134	0	0.00233609	0.00184992
	34.5	0	0.0208779	0.00648431	0.0033364	0.00119323	0	0.00363776	0.00121588	0	0.000596386	0	0	0	0	0	0				34.5	0	0.024484	0.00140624	0.0020039	6.9016e-05	0	0.00125658	0.00305496	0.000270125	0	0	0.00746329	0	0.000269457	0.00561195	0				34.5	0	0.00360609	0.00507807	0.00133251	0.00112422	0	0.00238118	0.00183908
	34.75	0	0.0209596	0.00644324	0.00334482	0.00118051	0	0.00363316	0.001213	0	0.000584328	0	0	0	0	0	0				34.75	0	0.0247037	0.00139369	0.00200474	4.5524e-05	0	0.0012071	0.00303991	0.000269534	0	0	0.00748722	0	0.00025761	0.00558108	0				34.75	0	0.00374411	0.00504955	0.00134008	0.00113499	0	0.00242605	0.00182691
	35	0	0.021038	0.00640181	0.00335347	0.00116698	0	0.00362848	0.00121008	0	0.000572117	0	0	0	0	0	0				35	0	0.0249213	0.00138048	0.00200424	2.3445e-05	0	0.001158	0.00302486	0.000268691	0	0	0.0075129	0	0.000245561	0.00554926	0				35	0	0.00388326	0.00502132	0.00134923	0.00114353	0	0.00247049	0.00181478
	35.25	0	0.0211117	0.00635998	0.00336236	0.00115261	0	0.00362372	0.00120569	0	0.000559745	0	0	0	0	0	0				35.25	0	0.0251365	0.00136798	0.00200325	2.87695e-06	0	0.0011093	0.00300977	0.000267576	0	0	0.00754033	0	0.000233296	0.00551639	0				35.25	0	0.00402483	0.004992	0.00135911	0.00114973	0	0.00251442	0.00180408
	35.5	0	0.0211833	0.00631771	0.00337149	0.00113737	0	0.00361883	0.00120105	0	0.000547204	0	0	0	0	0	0				35.5	0	0.0253477	0.00135624	0.00200221	0	0	0.00106107	0.00299463	0.000268087	0	0	0.0075695	0	0.000220801	0.00548618	0				35.5	0	0.00416435	0.00496147	0.00136928	0.00113737	0	0.00255777	0.00179358
	35.75	0	0.0212528	0.00627495	0.00338085	0.00112123	0	0.0036138	0.00119629	0	0.000536878	0	0	0	0	0	0				35.75	0	0.0255531	0.00134533	0.0020011	0	0	0.0010129	0.00297943	0.000269125	0	0	0.0076004	0	0.00020806	0.00545545	0				35.75	0	0.00430032	0.00492962	0.00137975	0.00112123	0	0.00260091	0.00178314
	36	0	0.02132	0.00623166	0.00339045	0.00110416	0	0.00360859	0.0011914	0	0.000527666	0	0	0	0	0	0				36	0	0.025753	0.00133534	0.00200028	0	0	0.000964693	0.00296413	0.000269996	0	0	0.00763484	0	0.000195058	0.00542383	0				36	0	0.00443308	0.00489632	0.00139017	0.00110416	0	0.0026439	0.00177273
	36.25	0	0.0213848	0.00618575	0.00340028	0.00108614	0	0.00360317	0.00118638	0	0.000515683	0	0	0	0	0	0				36.25	0	0.0259493	0.00132633	0.00200005	0	0	0.000917061	0.00294873	0.000270687	0	0	0.00767124	0	0.00018178	0.00539125	0				36.25	0	0.00456457	0.00485942	0.00140023	0.00108614	0	0.00268611	0.00176235
	36.5	0	0.0214516	0.00613679	0.00341033	0.00106712	0	0.00359751	0.00118009	0	0.000501956	0	0	0	0	0	0				36.5	0	0.0261404	0.0013184	0.0019998	0	0	0.000870073	0.0029332	0.000271183	0	0	0.00770947	0	0.000168211	0.00535764	0				36.5	0	0.00468879	0.00481839	0.00141054	0.00106712	0	0.00272744	0.00175311
	36.75	0	0.0215165	0.00608696	0.00342062	0.00104707	0	0.00359157	0.00117169	0	0.000488072	0	0	0	0	0	0				36.75	0	0.0263259	0.00131163	0.00199969	0	0	0.000823811	0.00291645	0.000271473	0	0	0.00774952	0	0.000154334	0.00532292	0				36.75	0	0.00480939	0.00477533	0.00142093	0.00104707	0	0.00276776	0.00174477
	37	0	0.0215785	0.00603621	0.00342906	0.00102596	0	0.00358532	0.00116027	0	0.000474024	0	0	0	0	0	0				37	0	0.0265047	0.00130477	0.00200007	0	0	0.000778366	0.00289839	0.000271544	0	0	0.0077914	0	0.000140133	0.00528699	0				37	0	0.0049262	0.00473145	0.00142899	0.00102596	0	0.00280696	0.00173811
	37.25	0	0.0216378	0.00598449	0.003437	0.00100442	0	0.0035785	0.00114807	0	0.000459804	0	0	0	0	0	0				37.25	0	0.0266765	0.00129772	0.00200047	0	0	0.000733837	0.00287986	0.000271383	0	0	0.00783463	0	0.000125593	0.00524977	0				37.25	0	0.00503873	0.00468677	0.00143653	0.00100442	0	0.00284466	0.00173179
	37.5	0	0.0216987	0.005929	0.00344766	0.000986741	0	0.00356814	0.00113511	0	0.000445407	0	0	0	0	0	0				37.5	0	0.0268416	0.00129294	0.00200088	0	0	0.000690338	0.00286083	0.000270979	0	0	0.00787837	0	0.000110696	0.00520983	0				37.5	0	0.00514291	0.00463606	0.00144679	0.000986741	0	0.0028778	0.00172572
	37.75	0	0.0217542	0.00587322	0.00345672	0.00096826	0	0.00355711	0.00112134	0	0.000430822	0	0	0	0	0	0				37.75	0	0.0269979	0.0012924	0.00200128	0	0	0.000648897	0.00284124	0.000269766	0	0	0.00792382	0	9.54277e-05	0.00516294	0				37.75	0	0.00524363	0.00458081	0.00145543	0.00096826	0	0.00290821	0.0017199
	38	0	0.0218068	0.00581986	0.0034637	0.00094896	0	0.00354536	0.00110672	0	0.000416044	0	0	0	0	0	0				38	0	0.0271461	0.001294	0.00200168	0	0	0.000609229	0.00282104	0.000265211	0	0	0.00797096	0	7.977e-05	0.00511542	0				38	0	0.00533933	0.00452585	0.00146202	0.00094896	0	0.00293613	0.00171432
	38.25	0	0.0218563	0.00576545	0.00346944	0.000928825	0	0.00353283	0.00109464	0	0.000397233	0	0	0	0	0	0				38.25	0	0.0272863	0.0012975	0.00200206	0	0	0.000571044	0.00280017	0.000260147	0	0	0.00801979	0	6.37068e-05	0.0050791	0				38.25	0	0.00543008	0.00446795	0.00146739	0.000928825	0	0.00296179	0.00170553
	38.5	0	0.0219025	0.00570995	0.00347767	0.000907839	0	0.00351706	0.00108414	0	0.000375857	0	0	0	0	0	0				38.5	0	0.0274181	0.00130305	0.00200106	0	0	0.000534508	0.00277858	0.00025455	0	0	0.00806843	0	4.9318e-05	0.00504091	0				38.5	0	0.00551557	0.0044069	0.00147662	0.000907839	0	0.00298256	0.00169444
	38.75	0	0.0219449	0.00565254	0.00348592	0.00089105	0	0.0034997	0.00107709	0	0.000354215	0	0	0	0	0	0				38.75	0	0.027542	0.0013108	0.00199838	0	0	0.0004998	0.0027544	0.000250014	0	0	0.00811838	0	3.86243e-05	0.00500074	0				38.75	0	0.00559705	0.00434174	0.00148754	0.00089105	0	0.0029999	0.00167732
	39	0	0.0219803	0.00558869	0.00349418	0.000874525	0	0.00347867	0.00106975	0	0.000336528	0	0	0	0	0	0				39	0	0.0276575	0.00132091	0.00199542	0	0	0.000467117	0.00272592	0.000247255	0	0	0.00816987	0	2.36289e-05	0.00495158	0				39	0	0.00567722	0.00426778	0.00149876	0.000874525	0	0.00301156	0.00165617
	39.25	0	0.0220124	0.00552338	0.00350243	0.000857445	0	0.00345552	0.00106211	0	0.000318506	0	0	0	0	0	0				39.25	0	0.0277633	0.00133284	0.00199356	0	0	0.000436672	0.00269609	0.000244172	0	0	0.00822288	0	8.0527e-06	0.00488998	0				39.25	0	0.00575092	0.00419054	0.00150887	0.000857445	0	0.00301885	0.00163398
	39.5	0	0.0220407	0.00545656	0.00351064	0.000839816	0	0.0034308	0.00105416	0	0.000300137	0	0	0	0	0	0				39.5	0	0.0278586	0.00134691	0.00199294	0	0	0.000408695	0.00266479	0.00024076	0	0	0.00827739	0	0	0.00482513	0				39.5	0	0.00581789	0.00410965	0.0015177	0.000839816	0	0.00302211	0.00161062
	39.75	0	0.0220651	0.0053882	0.00351882	0.000821645	0	0.00340444	0.00104589	0	0.000281409	0	0	0	0	0	0				39.75	0	0.0279391	0.00136383	0.00199214	1.56914e-06	0	0.000383435	0.00263191	0.000234728	0	0	0.00833337	0	0	0.00475686	0				39.75	0	0.00587404	0.00402437	0.00152668	0.000820076	0	0.003021	0.00158602
	40	0	0.0220854	0.00531827	0.00352692	0.000802942	0	0.00337634	0.00103728	0	0.000262311	0	0	0	0	0	0				40	0	0.0280081	0.0013838	0.0019911	3.06758e-05	0	0.000361161	0.00259732	0.000226489	0	0	0.00839081	0	0	0.00468282	0				40	0	0.00592265	0.00393447	0.00153582	0.000772267	0	0.00301518	0.00156004
	40.25	0	0.0221016	0.00524674	0.00353494	0.000783079	0	0.00334642	0.00102665	0	0.000242831	0	0	0	0	0	0				40.25	0	0.0280649	0.00140703	0.0019898	7.01216e-05	0	0.000342161	0.00256089	0.000217624	0	0	0.00844646	0	0	0.00460262	0				40.25	0	0.00596327	0.00383971	0.00154514	0.000712957	0	0.00300426	0.00153424
	40.5	0	0.0221082	0.00517361	0.00354284	0.0007528	0	0.00331459	0.00101213	0	0.000222959	0	0	0	0	0	0				40.5	0	0.0281089	0.00143375	0.00198817	0.000116981	0	0.000326743	0.0025299	0.00020811	0	0	0.00850088	0	0	0.00452797	0				40.5	0	0.00600069	0.00373986	0.00155467	0.000635819	0	0.00298785	0.00151777
	40.75	0	0.0221064	0.00509885	0.00355061	0.00072141	0	0.00328078	0.000996864	0	0.000202685	0	0	0	0	0	0				40.75	0	0.0281397	0.0014642	0.00198617	0.000169724	0	0.000314619	0.00250241	0.000197141	0	0	0.00855617	0	0	0.00445735	0				40.75	0	0.00603329	0.00363466	0.00156444	0.000551686	0	0.00296616	0.00150555
	41	0	0.0221033	0.00502247	0.00355821	0.000688903	0	0.0032449	0.000980811	0	0.000182	0	0	0	0	0	0				41	0	0.0281541	0.0014986	0.00198103	0.000228655	0	0.000299222	0.00247369	0.000188707	0	0	0.00861207	0	0	0.00438359	0				41	0	0.00605081	0.00352387	0.00157718	0.000460248	0	0.00294567	0.00149288
	41.25	0	0.0220954	0.00494447	0.00356562	0.000655277	0	0.00320686	0.000963948	0	0.000160896	0	0	0	0	0	0				41.25	0	0.0281543	0.00153722	0.00197403	0.000292433	0	0.000286741	0.00244703	0.000182376	0	0	0.00866671	0	0	0.00430174	0				41.25	0	0.00605882	0.00340725	0.00159159	0.000362844	0	0.00292012	0.00148308
	41.5	0	0.0220827	0.00486485	0.0035728	0.000620534	0	0.00316661	0.00094625	0	0.000137259	0	0	0	0	0	0				41.5	0	0.0281406	0.00158144	0.00196609	0.000359964	0	0.000278402	0.00241875	0.000175677	0	0	0.00872192	0	0	0.0042029	0				41.5	0	0.00605794	0.00328341	0.00160671	0.00026057	0	0.00288821	0.0014725
	41.75	0	0.022065	0.00478366	0.00357974	0.000594078	0	0.00312407	0.000927692	0	0.000110122	0	0	0	0	0	0				41.75	0	0.0281135	0.00163097	0.00195712	0.000434175	0	0.000279957	0.0023791	0.00016862	0	0	0.0087776	0	0	0.00409924	0				41.75	0	0.00604853	0.00315269	0.00162262	0.000159902	0	0.00284411	0.00145141
	42	0	0.0220453	0.00470092	0.00358639	0.000570229	0	0.00307919	0.000906432	0	8.22136e-05	0	0	0	0	0	0				42	0	0.0280742	0.00168559	0.00194949	0.000515325	0	0.000283469	0.00233702	0.000160049	0	0	0.00883368	0	0	0.0039906	0				42	0	0.00602891	0.00301533	0.0016369	5.49033e-05	0	0.00279572	0.00143058
	42.25	0	0.0220248	0.00461668	0.00359273	0.000537844	0	0.00303192	0.000882338	0	5.35236e-05	0	0	0	0	0	0				42.25	0	0.0280185	0.00174438	0.00193853	0.00060366	0	0.000294332	0.00229226	0.000150996	0	0	0.00889568	0	0	0.00387682	0				42.25	0	0.00599373	0.0028723	0.00165419	6.58154e-05	0	0.00273758	0.00140992
	42.5	0	0.0219996	0.00453101	0.00359871	0.000504501	0	0.00298222	0.000857131	0	2.40445e-05	0	0	0	0	0	0				42.5	0	0.027946	0.00180774	0.00192609	0.000699403	0	0.000316285	0.00224417	0.000138957	0	0	0.0089599	0	0	0.00375777	0				42.5	0	0.00594641	0.00272327	0.00167262	0.000194902	0	0.00266593	0.00138704
	42.75	0	0.0219697	0.00444399	0.00360432	0.000465411	0	0.00293008	0.000830807	0	0	0	0	0	0	0	0				42.75	0	0.0278562	0.00187686	0.00191201	0.000802754	0	0.000345371	0.00219293	0.000124656	0	0	0.0090192	0	0	0.0036358	0				42.75	0	0.00588649	0.00256712	0.00169231	0.000337342	0	0.00258471	0.00136212
	43	0	0.0219264	0.00435571	0.00360833	0.000411197	0	0.00287823	0.00080337	0	0	0	0	0	0	0	0				43	0	0.0277486	0.001952	0.00189613	0.000913874	0	0.00038824	0.0021383	0.000109768	0	0	0.00907802	0	0	0.00351382	0				43	0	0.00582223	0.00240372	0.0017122	0.000502677	0	0.00248999	0.00133493
	43.25	0	0.0218676	0.0042663	0.00361042	0.000355416	0	0.00282789	0.000774835	0	0	0	0	0	0	0	0				43.25	0	0.027623	0.00203337	0.00187829	0.00103288	0	0.000447372	0.00208252	9.431e-05	0	0	0.00913659	0	0	0.00338672	0				43.25	0	0.0057554	0.00223294	0.00173213	0.000677467	0	0.00238051	0.00130768
	43.5	0	0.0218028	0.00417589	0.00361199	0.000298146	0	0.00277547	0.000744284	0	0	0	0	0	0	0	0				43.5	0	0.027479	0.00212644	0.00185833	0.00115984	0	0.000511839	0.00202117	7.83014e-05	0	0	0.00918979	0	0	0.00325448	0				43.5	0	0.00567627	0.00204945	0.00175366	0.000861698	0	0.00226363	0.00127688
	43.75	0	0.0217393	0.00408464	0.003613	0.000239484	0	0.0027109	0.0007111	0	0	0	0	0	0	0	0				43.75	0	0.0273166	0.00222495	0.00183607	0.00129476	0	0.000585718	0.00194777	6.17677e-05	0	0	0.00923958	0	0	0.0031166	0				43.75	0	0.00557728	0.00185969	0.00177693	0.00105527	0	0.00212518	0.00123667
	44	0	0.0216749	0.00399272	0.00361345	0.000179547	0	0.00264119	0.000676072	0	0	0	0	0	0	0	0				44	0	0.0271357	0.00232921	0.00180927	0.00143754	0	0.000657128	0.00186759	4.47397e-05	0	0	0.00928783	0	0	0.00296811	0				44	0	0.0054608	0.00166351	0.00180417	0.00125799	0	0.00198406	0.00119152
	44.25	0	0.0216058	0.00390035	0.00361117	0.000118473	0	0.0025691	0.00063775	0	0	0	0	0	0	0	0				44.25	0	0.0269322	0.0024404	0.00177577	0.00158802	0	0.000731982	0.00178183	1.81532e-05	0	0	0.00933429	0	0	0.00281479	0				44.25	0	0.00532641	0.00145996	0.0018354	0.00146954	0	0.00183712	0.00114408
	44.5	0	0.0215323	0.00380776	0.00360343	5.64259e-05	0	0.00249922	0.000598316	0	0	0	0	0	0	0	0				44.5	0	0.0267057	0.00255791	0.00173907	0.00174592	0	0.000815812	0.00169795	0	0	0	0.00938206	0	0	0.00265688	0				44.5	0	0.00517339	0.00124984	0.00186436	0.00168949	0	0.00168341	0.00109964
	44.75	0	0.0214549	0.00371519	0.00359485	0	0	0.00242943	0.000557884	0	0	0	0	0	0	0	0				44.75	0	0.0264609	0.00267678	0.00169905	0.00191083	0	0.000908709	0.0016168	0	0	0	0.00943418	0	0	0.00249473	0				44.75	0	0.00500605	0.00103842	0.0018958	0.00191083	0	0.00152073	0.00105892
	45	0	0.0213721	0.00362321	0.00358545	0	0	0.00235814	0.000522911	0	0	0	0	0	0	0	0				45	0	0.0261984	0.00280175	0.00165562	0.00208222	0	0.00101065	0.00151269	0	0	0	0.0094856	0	0	0.00232874	0				45	0	0.00482634	0.000821466	0.00192983	0.00208222	0	0.00134748	0.000989777
	45.25	0	0.0212815	0.00353548	0.00357527	0	0	0.0022856	0.000487899	0	0	0	0	0	0	0	0				45.25	0	0.0259192	0.00293247	0.00160874	0.00225939	0	0.0011204	0.00140525	0	0	0	0.00953195	0	0	0.00215944	0				45.25	0	0.00463768	0.000603013	0.00196653	0.00225939	0	0.00116521	0.000917348
	45.5	0	0.0211879	0.00344868	0.00356438	0	0	0.00221216	0.000452585	0	0	0	0	0	0	0	0				45.5	0	0.0256303	0.00306845	0.0015558	0.00244482	0	0.00123051	0.00129233	0	0	0	0.00956887	0	0	0.00197993	0				45.5	0	0.00444239	0.000380234	0.00200858	0.00244482	0	0.000981652	0.000839746
	45.75	0	0.0210919	0.00336316	0.00355704	0	0	0.00213817	0.000417138	0	0	0	0	0	0	0	0				45.75	0	0.0253289	0.00320904	0.00149329	0.00264765	0	0.00134759	0.00117419	0	0	0	0.00961112	0	0	0.00179601	0				45.75	0	0.00423707	0.000154115	0.00206375	0.00264765	0	0.00079058	0.000757049
	46	0	0.020994	0.00327744	0.00355368	0	0	0.00206405	0.000381745	0	0	0	0	0	0	0	0				46	0	0.0250159	0.00335559	0.00142709	0.00285477	0	0.00147576	0.00104395	0	0	0	0.00965402	0	0	0.00161024	0				46	0	0.00402191	7.81493e-05	0.00212658	0.00285477	0	0.000588288	0.000662205
	46.25	0	0.020895	0.0031935	0.00354992	0	0	0.00199026	0.000346615	0	0	0	0	0	0	0	0				46.25	0	0.0246935	0.00350821	0.00136758	0.00306482	0	0.0016142	0.000902568	0	0	0	0.00969424	0	0	0.00140747	0				46.25	0	0.00379844	0.000314715	0.00218234	0.00306482	0	0.000376059	0.000555953
	46.5	0	0.0207958	0.00311206	0.00354584	0	0	0.00191728	0.000311973	0	0	0	0	0	0	0	0				46.5	0	0.0243643	0.00366306	0.00131167	0.0032762	0	0.00176113	0.000774624	0	0	0	0.00971815	0	0	0.00119877	0				46.5	0	0.0035685	0.000550995	0.00223416	0.0032762	0	0.000156144	0.000462651
	46.75	0	0.0206972	0.00303356	0.00354148	0	0	0.00184565	0.000278061	0	0	0	0	0	0	0	0				46.75	0	0.0240314	0.00381881	0.00125453	0.00348715	0	0.00191201	0.00065258	0	0	0	0.00973505	0	0	0.000990192	0				46.75	0	0.00333426	0.00078525	0.00228695	0.00348715	0	6.63558e-05	0.00037452
	47	0	0.0206001	0.00295845	0.00353693	0	0	0.00177594	0.000245134	0	0	0	0	0	0	0	0				47	0	0.0236982	0.003974	0.0011997	0.00369567	0	0.00206516	0.000525277	0	0	0	0.00974855	0	0	0.000783403	0				47	0	0.00309819	0.00101555	0.00233723	0.00369567	0	0.000289219	0.000280143
	47.25	0	0.0205055	0.00288718	0.00353226	0	0	0.00170874	0.000213459	0	0	0	0	0	0	0	0				47.25	0	0.0233685	0.00412549	0.0011419	0.00389964	0	0.00221026	0.000390677	0	0	0	0.00975881	0	0	0.000580294	0				47.25	0	0.00286306	0.00123831	0.00239036	0.00389964	0	0.000501519	0.000177218
	47.5	0	0.0204144	0.0028202	0.00352758	0	0	0.00164466	0.000183311	0	0	0	0	0	0	0	0				47.5	0	0.0230464	0.00427169	0.00107451	0.00409186	0	0.0023518	0.000257753	0	0	0	0.00976613	0	0	0.000404726	0				47.5	0	0.00263193	0.00145149	0.00245307	0.00409186	0	0.000707137	7.44421e-05
	47.75	0	0.0203279	0.00275796	0.00352296	0	0	0.00158431	0.000154966	0	0	0	0	0	0	0	0				47.75	0	0.022736	0.00441206	0.00100761	0.00426131	0	0.00248887	0.000128332	0	0	0	0.00977732	0	0	0.000242241	0				47.75	0	0.00240809	0.0016541	0.00251535	0.00426131	0	0.00090456	2.6634e-05
	48	0	0.0202471	0.00270089	0.00351849	0	0	0.00152829	0.0001287	0	0	0	0	0	0	0	0				48	0	0.022442	0.00454467	0.000942885	0.00441971	0	0.00261928	4.40776e-06	0	0	0	0.00978429	0	0	9.00819e-05	0				48	0	0.00219495	0.00184377	0.00257561	0.00441971	0	0.00109099	0.000124292
	48.25	0	0.0201728	0.00264943	0.00351429	0	0	0.00147722	0.000104781	0	0	0	0	0	0	0	0				48.25	0	0.0221689	0.0046674	0.00088157	0.00456398	0	0.00274083	0	0	0	0	0.00978912	0	0	0	0				48.25	0	0.00199607	0.00201798	0.00263272	0.00456398	0	0.00126361	0.000104781
	48.5	0	0.0201062	0.00260395	0.00351043	0	0	0.00143165	8.34633e-05	0	0	0	0	0	0	0	0				48.5	0	0.0219211	0.00477821	0.000824938	0.00469283	0	0.00285135	0	0	0	0	0.00979216	0	0	0	0				48.5	0	0.00181493	0.00217426	0.00268549	0.00469283	0	0.0014197	8.34633e-05
	48.75	0	0.020048	0.00256481	0.00350699	0	0	0.0013921	6.49832e-05	0	0	0	0	0	0	0	0				48.75	0	0.021703	0.00487552	0.000774274	0.00480489	0	0.00294879	0	0	0	0	0.00979368	0	0	0	0				48.75	0	0.00165491	0.00231072	0.00273272	0.00480489	0	0.00155669	6.49832e-05
	49	0	0.0199993	0.00253233	0.00350407	0	0	0.00135906	4.95523e-05	0	0	0	0	0	0	0	0				49	0	0.0215184	0.00495767	0.000730816	0.00489866	0	0.0030313	0	0	0	0	0.00979351	0	0	0	0				49	0	0.00151917	0.00242535	0.00277325	0.00489866	0	0.00167224	4.95523e-05
	49.25	0	0.019958	0.00250677	0.00350172	0	0	0.00133292	3.73519e-05	0	0	0	0	0	0	0	0				49.25	0	0.021371	0.0050232	0.000696954	0.0049729	0	0.00309726	0	0	0	0	0.00978776	0	0	0	0				49.25	0	0.00141304	0.00251642	0.00280477	0.0049729	0	0.00176434	3.73519e-05
	49.5	0	0.0199278	0.00248836	0.0035	0	0	0.001314	2.85289e-05	0	0	0	0	0	0	0	0				49.5	0	0.0212635	0.0050709	0.000672164	0.00502663	0	0.00314534	0	0	0	0	0.00978215	0	0	0	0				49.5	0	0.00133571	0.00258253	0.00282784	0.00502663	0	0.00183134	2.85289e-05
	49.75	0	0.0199095	0.00247725	0.00349896	0	0	0.00130255	2.3191e-05	0	0	0	0	0	0	0	0				49.75	0	0.0211982	0.00509988	0.000657007	0.00505915	0	0.00317459	0	0	0	0	0.00977943	0	0	0	0				49.75	0	0.00128863	0.00262263	0.00284195	0.00505915	0	0.00187204	2.3191e-05
	50	0	0.0199034	0.00247354	0.0034986	0	0	0.00129872	2.14044e-05	0	0	0	0	0	0	0	0				50	0	0.0211762	0.00510961	0.000651906	0.00507004	0	0.00318441	0	0	0	0	0.00977848	0	0	0	0				50	0	0.00127282	0.00263607	0.0028467	0.00507004	0	0.00188569	2.14044e-05
[truncated: 8 more columns]

## Sheet: Figure 8B
	PRE-DISCONNECTION, THETA
	ADJACENCY MATRIX
		To (Region)
		HG	STG	IFGop	IFGtri
From (Region)	HG	0	0.0339395	0.0183316	0.0016704
	STG	0.0207306	0	0.0117782	0.00313014
	IFGop	0.00535759	0.0208547	0	0.0025687
	IFGtri	0.0023725	0.00258255	0.00457859	0
	This table contains the raw adjacency data for the graph, used in the computation of node and edge metrics.
	NODE SIZES
		Region
		HG	STG	IFGop	IFGtri
Metric	Raw weight	0.0824022	0.0930155	0.0634693	0.0169029
	Weight scaled for plotting (MarkerSize)	44.2948	50	34.1176	9.08605
	This table contains the raw node metric weights w = inflow+outflow. It also contains the weights as scaled for plotting, computed using the function @(weights)eps+50*abs(weights)/maxVal.
	EDGE WEIGHTS
		Metric
		Raw weight	Weight scaled for plotting (LineWidth)
From -> To (Region)	HG --> STG	0.0339395	10
	HG --> IFGop	0.0183316	5.40128
	HG --> IFGtri	0.0016704	0.492171
	STG --> HG	0.0207306	6.10811
	STG --> IFGop	0.0117782	3.47035
	STG --> IFGtri	0.00313014	0.922271
	IFGop --> HG	0.00535759	1.57857
	IFGop --> STG	0.0208547	6.14466
	IFGop --> IFGtri	0.0025687	0.756849
	IFGtri --> HG	0.0023725	0.699038
	IFGtri --> STG	0.00258255	0.760928
	IFGtri --> IFGop	0.00457859	1.34905
	This table contains the raw edge weights w. It also contains the weights as scaled for plotting, computed using the function @(weights)abs(10*weights/max(weights)).
	PRE-DISCONNECTION, ALPHA
	ADJACENCY MATRIX
		To (Region)
		HG	STG	IFGop	IFGtri
From (Region)	HG	0	0.0491802	0.0207268	0.00296806
	STG	0.000213078	0	0.00836888	0.00289865
	IFGop	0.00501964	0.000682703	0	0.00498081
	IFGtri	4.70283e-06	0.000314634	0.00227738	0
	This table contains the raw adjacency data for the graph, used in the computation of node and edge metrics.
	NODE SIZES
		Region
		HG	STG	IFGop	IFGtri
Metric	Raw weight	0.0781124	0.0616581	0.0420562	0.0134442
	Weight scaled for plotting (MarkerSize)	50	39.4676	26.9203	8.60569
	This table contains the raw node metric weights w = inflow+outflow. It also contains the weights as scaled for plotting, computed using the function @(weights)eps+50*abs(weights)/maxVal.
	EDGE WEIGHTS
		Metric
		Raw weight	Weight scaled for plotting (LineWidth)
From -> To (Region)	HG --> STG	0.0491802	10
	HG --> IFGop	0.0207268	4.21445
	HG --> IFGtri	0.00296806	0.603507
	STG --> HG	0.000213078	0.0433259
	STG --> IFGop	0.00836888	1.70168
	STG --> IFGtri	0.00289865	0.589394
	IFGop --> HG	0.00501964	1.02066
	IFGop --> STG	0.000682703	0.138817
	IFGop --> IFGtri	0.00498081	1.01277
	IFGtri --> HG	4.70283e-06	0.000956245
	IFGtri --> STG	0.000314634	0.0639758
	IFGtri --> IFGop	0.00227738	0.463068
	This table contains the raw edge weights w. It also contains the weights as scaled for plotting, computed using the function @(weights)abs(10*weights/max(weights)).
	PRE-DISCONNECTION, BETA
	ADJACENCY MATRIX
		To (Region)
		HG	STG	IFGop	IFGtri
From (Region)	HG	0	0.0216723	0.0100704	0.00318976
	STG	0.00100678	0	0.00480976	0.00162211
	IFGop	0.000488543	0.000827861	0	0.000999488
	IFGtri	0	0.000195173	0.000523256	0
	This table contains the raw adjacency data for the graph, used in the computation of node and edge metrics.
	NODE SIZES
		Region
		HG	STG	IFGop	IFGtri
Metric	Raw weight	0.0364278	0.030134	0.0177194	0.00652979
	Weight scaled for plotting (MarkerSize)	50	41.3612	24.3212	8.96265
	This table contains the raw node metric weights w = inflow+outflow. It also contains the weights as scaled for plotting, computed using the function @(weights)eps+50*abs(weights)/maxVal.
	EDGE WEIGHTS
		Metric
		Raw weight	Weight scaled for plotting (LineWidth)
From -> To (Region)	HG --> STG	0.0216723	10
	HG --> IFGop	0.0100704	4.6467
	HG --> IFGtri	0.00318976	1.47181
	STG --> HG	0.00100678	0.464549
	STG --> IFGop	0.00480976	2.21932
	STG --> IFGtri	0.00162211	0.748475
	IFGop --> HG	0.000488543	0.225423
	IFGop --> STG	0.000827861	0.381991
	IFGop --> IFGtri	0.000999488	0.461183
	IFGtri --> STG	0.000195173	0.0900567
	IFGtri --> IFGop	0.000523256	0.24144
	This table contains the raw edge weights w. It also contains the weights as scaled for plotting, computed using the function @(weights)abs(10*weights/max(weights)).
	PRE-DISCONNECTION, GAMMA
	ADJACENCY MATRIX
		To (Region)
		HG	STG	IFGop	IFGtri
From (Region)	HG	0	0.0210692	0.00491692	0.00347009
	STG	0.000640712	0	0.00290938	0.000822765
	IFGop	0	0.000280056	0	6.20384e-06
	IFGtri	0	0	0	0
	This table contains the raw adjacency data for the graph, used in the computation of node and edge metrics.
	NODE SIZES
		Region
		HG	STG	IFGop	IFGtri
Metric	Raw weight	0.030097	0.0257221	0.00811255	0.00429906
	Weight scaled for plotting (MarkerSize)	50	42.7321	13.4774	7.14202
	This table contains the raw node metric weights w = inflow+outflow. It also contains the weights as scaled for plotting, computed using the function @(weights)eps+50*abs(weights)/maxVal.
	EDGE WEIGHTS
		Metric
		Raw weight	Weight scaled for plotting (LineWidth)
From -> To (Region)	HG --> STG	0.0210692	10
	HG --> IFGop	0.00491692	2.33369
	HG --> IFGtri	0.00347009	1.64699
	STG --> HG	0.000640712	0.304098
	STG --> IFGop	0.00290938	1.38086
	STG --> IFGtri	0.000822765	0.390505
	IFGop --> STG	0.000280056	0.132922
	IFGop --> IFGtri	6.20384e-06	0.0029445
	This table contains the raw edge weights w. It also contains the weights as scaled for plotting, computed using the function @(weights)abs(10*weights/max(weights)).
	POST-DISCONNECTION, THETA
	ADJACENCY MATRIX
		To (Region)
		HG	STG	IFGop	IFGtri
From (Region)	HG	0	0.0297158	0.00803667	0.00773464
	STG	0.00172142	0	0.00667634	0.00309096
	IFGop	0.00218566	0.0026223	0	0.0280527
	IFGtri	0.00289643	0.00480728	0.026409	0
	This table contains the raw adjacency data for the graph, used in the computation of node and edge metrics.
	NODE SIZES
		Region
		HG	STG	IFGop	IFGtri
Metric	Raw weight	0.0522906	0.0486341	0.0739826	0.072991
	Weight scaled for plotting (MarkerSize)	35.3398	32.8686	50	49.3298
	This table contains the raw node metric weights w = inflow+outflow. It also contains the weights as scaled for plotting, computed using the function @(weights)eps+50*abs(weights)/maxVal.
	EDGE WEIGHTS
		Metric
		Raw weight	Weight scaled for plotting (LineWidth)
From -> To (Region)	HG --> STG	0.0297158	10
	HG --> IFGop	0.00803667	2.70451
	HG --> IFGtri	0.00773464	2.60288
	STG --> HG	0.00172142	0.579296
	STG --> IFGop	0.00667634	2.24673
	STG --> IFGtri	0.00309096	1.04017
	IFGop --> HG	0.00218566	0.735521
	IFGop --> STG	0.0026223	0.882463
	IFGop --> IFGtri	0.0280527	9.44035
	IFGtri --> HG	0.00289643	0.974713
	IFGtri --> STG	0.00480728	1.61776
	IFGtri --> IFGop	0.026409	8.88719
	This table contains the raw edge weights w. It also contains the weights as scaled for plotting, computed using the function @(weights)abs(10*weights/max(weights)).
	POST-DISCONNECTION, ALPHA
	ADJACENCY MATRIX
		To (Region)
		HG	STG	IFGop	IFGtri
From (Region)	HG	0	0.0351202	0.00352994	0.00513907
	STG	0.000897311	0	0.0099952	0.00571964
	IFGop	0.00132872	0.00363401	0	0.019244
	IFGtri	0.00245397	0.00188201	0.0138344	0
	This table contains the raw adjacency data for the graph, used in the computation of node and edge metrics.
	NODE SIZES
		Region
		HG	STG	IFGop	IFGtri
Metric	Raw weight	0.0484692	0.0572484	0.0515662	0.0482731
	Weight scaled for plotting (MarkerSize)	42.3324	50	45.0373	42.161
	This table contains the raw node metric weights w = inflow+outflow. It also contains the weights as scaled for plotting, computed using the function @(weights)eps+50*abs(weights)/maxVal.
	EDGE WEIGHTS
		Metric
		Raw weight	Weight scaled for plotting (LineWidth)
From -> To (Region)	HG --> STG	0.0351202	10
	HG --> IFGop	0.00352994	1.0051
	HG --> IFGtri	0.00513907	1.46328
	STG --> HG	0.000897311	0.255497
	STG --> IFGop	0.0099952	2.84599
	STG --> IFGtri	0.00571964	1.62859
	IFGop --> HG	0.00132872	0.378334
	IFGop --> STG	0.00363401	1.03473
	IFGop --> IFGtri	0.019244	5.47946
	IFGtri --> HG	0.00245397	0.698733
	IFGtri --> STG	0.00188201	0.535876
	IFGtri --> IFGop	0.0138344	3.93914
	This table contains the raw edge weights w. It also contains the weights as scaled for plotting, computed using the function @(weights)abs(10*weights/max(weights)).
	POST-DISCONNECTION, BETA
	ADJACENCY MATRIX
		To (Region)
		HG	STG	IFGop	IFGtri
From (Region)	HG	0	0.0154311	0.00206139	0.00206028
	STG	0.00196237	0	0.00475907	0.0043616
	IFGop	0.000602151	0.000763191	0	0.0101291
	IFGtri	0.000405055	0.000910169	0.00767177	0
	This table contains the raw adjacency data for the graph, used in the computation of node and edge metrics.
	NODE SIZES
		Region
		HG	STG	IFGop	IFGtri
Metric	Raw weight	0.0225224	0.0281875	0.0259867	0.025538
	Weight scaled for plotting (MarkerSize)	39.951	50	46.0961	45.3002
	This table contains the raw node metric weights w = inflow+outflow. It also contains the weights as scaled for plotting, computed using the function @(weights)eps+50*abs(weights)/maxVal.
	EDGE WEIGHTS
		Metric
		Raw weight	Weight scaled for plotting (LineWidth)
From -> To (Region)	HG --> STG	0.0154311	10
	HG --> IFGop	0.00206139	1.33587
	HG --> IFGtri	0.00206028	1.33515
	STG --> HG	0.00196237	1.2717
	STG --> IFGop	0.00475907	3.08407
	STG --> IFGtri	0.0043616	2.8265
	IFGop --> HG	0.000602151	0.390219
	IFGop --> STG	0.000763191	0.494579
	IFGop --> IFGtri	0.0101291	6.56409
	IFGtri --> HG	0.000405055	0.262492
	IFGtri --> STG	0.000910169	0.589827
	IFGtri --> IFGop	0.00767177	4.97163
	This table contains the raw edge weights w. It also contains the weights as scaled for plotting, computed using the function @(weights)abs(10*weights/max(weights)).
	POST-DISCONNECTION, GAMMA
	ADJACENCY MATRIX
		To (Region)
		HG	STG	IFGop	IFGtri
From (Region)	HG	0	0.0250776	0.00231542	0.0017098
	STG	0.00137134	0	0.00130057	0.00208222
	IFGop	0.000156646	0	0	0.00854546
	IFGtri	0	0.000103104	0.00369648	0
	This table contains the raw adjacency data for the graph, used in the computation of node and edge metrics.
	NODE SIZES
		Region
		HG	STG	IFGop	IFGtri
Metric	Raw weight	0.0306308	0.0299348	0.0160146	0.0161371
	Weight scaled for plotting (MarkerSize)	50	48.8639	26.1413	26.3412
	This table contains the raw node metric weights w = inflow+outflow. It also contains the weights as scaled for plotting, computed using the function @(weights)eps+50*abs(weights)/maxVal.
	EDGE WEIGHTS
		Metric
		Raw weight	Weight scaled for plotting (LineWidth)
From -> To (Region)	HG --> STG	0.0250776	10
	HG --> IFGop	0.00231542	0.923302
	HG --> IFGtri	0.0017098	0.681805
	STG --> HG	0.00137134	0.546838
	STG --> IFGop	0.00130057	0.518618
	STG --> IFGtri	0.00208222	0.83031
	IFGop --> HG	0.000156646	0.0624645
	IFGop --> IFGtri	0.00854546	3.40761
	IFGtri --> STG	0.000103104	0.0411142
	IFGtri --> IFGop	0.00369648	1.47402
	This table contains the raw edge weights w. It also contains the weights as scaled for plotting, computed using the function @(weights)abs(10*weights/max(weights)).
