# Supplementary material for: Immediate neural impact and incomplete compensation after semantic hub disconnection
Source: Nat Commun. 2023 Oct 7;14:6264. doi: 10.1038/s41467-023-42088-7 (PMC10560235; doi:10.1038/s41467-023-42088-7)
Supplement: Supplementary file 4 — Source Data [file 41467_2023_42088_MOESM4_ESM.zip › SupplFig2_sourcedata.xlsx]

## Sheet: Suppl. Fig 2A&B
Images created from the individual dwMRI data using dsi studio. The tractography methods are described in the main text. For this figure we excluded all tracts that did not intersect with the resection mask.
